# Supplementary material for: Cs[Tf2N]: a second polymorph with a layered structure
Source: Acta Crystallogr E Crystallogr Commun. 2018 Mar 23;74(Pt 4):551–4. doi: 10.1107/S2056989018004401 (PMC5946987; doi:10.1107/S2056989018004401)
Supplement: Supplementary file 1 [file e-74-00551-sup1.cif]

##############################################################################
#                                                                            #
# This CIF contains the data in a paper accepted for publication in          #
# Acta Crystallographica Section E. It conforms to the requirements of       #
# Notes for Authors for Acta Crystallographica Section E, and has been       #
# peer reviewed under the auspices of the IUCr Commission on Journals.       #
#                                                                            #
# Full details of the Crystallographic Information File format               #
# are given in the paper "The Crystallographic Information File (CIF):       #
# a New Standard Archive File for Crystallography" by S. R. Hall, F. H.      #
# Allen and I. D. Brown [Acta Cryst. (1991), A47, 655-685].                  #
#                                                                            #
# The current version of the core CIF dictionary is obtainable from          #
# ftp://ftp.iucr.org/pub/cif_core.dic.                                       #
#                                                                            #
# Software is freely available for graphical display of the structure(s)     #
# in this CIF. For information consult the CIF software page                 #
# http://www.iucr.org/resources/cif/software.                                #
#                                                                            #
# This file may be used for bona fide research purposes within the           #
# scientific community so long as proper attribution is given to the journal # 
# article from which it was obtained.                                        #
#                                                                            #
##############################################################################
data_I
_database_code_depnum_ccdc_archive 'CCDC 1830211'
_audit_creation_method     'SHELXL-2014/7'
_journal_date_recd_electronic     2017-12-20
_journal_date_accepted     2018-03-15
_journal_name_full     'Acta Crystallographica, Section E'
_journal_year     2018
_journal_volume     74
_journal_issue      4
_journal_page_first     551
_journal_page_last     554
_journal_paper_category     GI
_journal_paper_doi     10.1107/S2056989018004401
_journal_coeditor_code     WM5433
_publ_contact_author_name     'Jared T. Stritzinger'
_publ_contact_author_address
;
Materials Physics and Applications Division
Associate Directorate for Experimental Physical Sciences
Los Alamos National Laboratory
Los Alamos, New Mexico 87545
;
_publ_contact_author_email     'jstritzinger@lanl.gov'
_publ_contact_author_fax     ?
_publ_contact_author_phone     '505-667-0414'
_publ_section_title
;
Cs[Tf~2~N]: a second polymorph with a layered structure
;
_publ_section_title_footnote     .
loop_
    _publ_author_name
    _publ_author_footnote
    _publ_author_address
    'Stritzinger, Jared T.' .
;
Materials Physics and Applications Division
Associate Directorate for Experimental Physical Sciences
Los Alamos National Laboratory
Los Alamos, New Mexico
87545, USA
;
    'Droessler, Janelle E.' .
;
Materials Physics and Applications Division
Associate Directorate for Experimental Physical Sciences
Los Alamos National Laboratory
Los Alamos, New Mexico
87545, USA
;
    'Scott, Brian L.' .
;
Materials Physics and Applications Division
Associate Directorate for Experimental Physical Sciences
Los Alamos National Laboratory
Los Alamos, New Mexico
87545, USA
;
    'Goff, George S.' .
;
Materials Physics and Applications Division
Associate Directorate for Experimental Physical Sciences
Los Alamos National Laboratory
Los Alamos, New Mexico
87545, USA
;
_publ_section_synopsis
;
The structure of the title ionic liquid is layered, with caesium and oxygen
atoms forming the center of the layers and fluorine atoms forming the surface
of the layers.
;
_chemical_name_systematic
;
Poly[[\m~4~-bis[(trifluoromethyl)sulfonyl]imido]caesium(I)]
;
_chemical_name_common     'Cesium Bistriflimide'
_chemical_formula_moiety     '(Cs) [N(SO2CF3)2]'
_chemical_formula_sum     'C2 Cs F6 N O4 S2'
_chemical_formula_iupac     '[Cs (C2 F6 N O4 S2)]'
_chemical_formula_weight     413.06
_chemical_melting_point     399
_shelx_space_group_comment
;
The symmetry employed for this shelxl refinement is uniquely defined
by the following loop, which should always be used as a source of
symmetry information in preference to the above space-group names.
They are only intended as comments.
;
_space_group_crystal_system     monoclinic
_space_group_name_H-M_alt     'P 21/c'
_space_group_name_Hall     '-P 2ybc'
loop_
    _space_group_symop_operation_xyz
    'x, y, z'
    '-x, y+1/2, -z+1/2'
    '-x, -y, -z'
    'x, -y-1/2, z-1/2'
_cell_length_a     11.431(4)
_cell_length_b     6.918(2)
_cell_length_c     13.469(4)
_cell_angle_alpha     90
_cell_angle_beta     103.686(4)
_cell_angle_gamma     90
_cell_volume     1035.0(5)
_cell_formula_units_Z     4
_cell_measurement_reflns_used     12467
_cell_measurement_theta_min     3.113
_cell_measurement_theta_max     27.503
_cell_measurement_temperature     120(2)
_exptl_crystal_description     'Block'
_exptl_crystal_colour     'Colorless'
_exptl_crystal_size_max     0.40
_exptl_crystal_size_mid     0.35
_exptl_crystal_size_min     0.33
_exptl_crystal_density_diffrn     2.651
_exptl_crystal_density_meas     ?
_exptl_crystal_density_method     'Not measured'
_exptl_crystal_F_000     768
_exptl_absorpt_coefficient_mu     4.068
_exptl_absorpt_correction_type     multi-scan
_exptl_absorpt_process_details
;
(<i>SADABS</i>; Bruker, 2014)
;
_shelx_estimated_absorpt_T_min     ?
_shelx_estimated_absorpt_T_max     ?
_exptl_absorpt_correction_T_min     0.5069
_exptl_absorpt_correction_T_max     0.7456
_exptl_special_details
;
Single crystal data for [Cs][Tf~2~N] were collected on a Bruker D8 Quest
diffractometer, with CMOS detector in shutterless mode. The crystal was cooled
to 100 K employing an Oxford Cryostream liquid nitrogen cryostat. The
diffractometer was equipped with graphite monochromatized MoKa (\l= 0.71073
\%A) radiation. A hemisphere of data was collected using omega scans and 0.5\%
frame widths. Data collection and initial indexing and cell refinement were
handled using APEX II1 (Bruker, 2014)software. Frame integration, including
Lorentz-polarization corrections, and final cell parameter calculations were
carried out using SAINT+ software (Bruker, 2014). The data were corrected for
absorption using redundant reflections and the SADABS (Bruker, 2014)program.
Decay of reflection intensity was not observed as monitored <i>via</i>
analysis of redundant frames. The structure was solved using Direct methods
and difference Fourier techniques.
;
_diffrn_ambient_temperature     120(2)
_diffrn_radiation_type     MoK\a
_diffrn_radiation_wavelength     0.71073
_diffrn_measurement_device_type     'Bruker Photon 100'
_diffrn_measurement_method     '0.5 wide w/exposures'
_diffrn_detector_area_resol_mean     0
_diffrn_reflns_number     12467
_diffrn_reflns_av_R_equivalents     0.0477
_diffrn_reflns_theta_min     3.113
_diffrn_reflns_theta_max     27.503
_diffrn_reflns_theta_full     25.242
_diffrn_measured_fraction_theta_max     0.997
_diffrn_measured_fraction_theta_full     0.999
_diffrn_reflns_limit_h_min     -14
_diffrn_reflns_limit_h_max     14
_diffrn_reflns_limit_k_min     -8
_diffrn_reflns_limit_k_max     8
_diffrn_reflns_limit_l_min     -17
_diffrn_reflns_limit_l_max     17
_refine_special_details     ?
_reflns_number_total     2354
_reflns_number_gt     1980
_reflns_threshold_expression     'I > 2\s(I)'
_refine_ls_structure_factor_coef     Fsqd
_refine_ls_matrix_type     full
_refine_ls_R_factor_all     0.0317
_refine_ls_R_factor_gt     0.0221
_refine_ls_wR_factor_gt     0.0527
_refine_ls_wR_factor_ref     0.0577
_refine_ls_goodness_of_fit_ref     0.992
_refine_ls_restrained_S_all     0.992
_refine_ls_number_reflns     2354
_refine_ls_number_parameters     145
_refine_ls_number_restraints     0
_refine_ls_hydrogen_treatment     noref
_refine_ls_weighting_scheme     calc
_refine_ls_weighting_details
              'w=1/[\s^2^(Fo^2^)+(0.0256P)^2^+1.4815P] where P=(Fo^2^+2Fc^2^)/3'
_atom_sites_solution_hydrogens     .
_atom_sites_solution_primary     ?
_atom_sites_solution_secondary     ?
_refine_ls_shift/su_max     0.001
_refine_ls_shift/su_mean     0.000
_refine_diff_density_max     0.835
_refine_diff_density_min     -1.151
_refine_ls_extinction_method     none
_refine_ls_extinction_coef     .
loop_
    _atom_type_symbol
    _atom_type_description
    _atom_type_scat_dispersion_real
    _atom_type_scat_dispersion_imag
    _atom_type_scat_source
    'C' 'C' 0.0033 0.0016
                         'International Tables Vol C Tables 4.2.6.8 and 6.1.1.4'
    'N' 'N' 0.0061 0.0033
                         'International Tables Vol C Tables 4.2.6.8 and 6.1.1.4'
    'O' 'O' 0.0106 0.0060
                         'International Tables Vol C Tables 4.2.6.8 and 6.1.1.4'
    'F' 'F' 0.0171 0.0103
                         'International Tables Vol C Tables 4.2.6.8 and 6.1.1.4'
    'S' 'S' 0.1246 0.1234
                         'International Tables Vol C Tables 4.2.6.8 and 6.1.1.4'
    'Cs' 'Cs' -0.3680 2.1192
                         'International Tables Vol C Tables 4.2.6.8 and 6.1.1.4'
_computing_data_collection
;
APEX2 (Bruker, 2014)
;
_computing_cell_refinement
;
SAINT-Plus (Bruker, 2014)
;
_computing_data_reduction
;
SAINT-Plus (Bruker, 2014)
;
_computing_structure_solution
;
SHELXT2014 (Sheldrick, 2015<i>a</i>)
;
_computing_structure_refinement
;
SHELXL2014 (Sheldrick, 2015<i>b</i>)
;
_computing_molecular_graphics
;
CrystalMaker (CrystalMaker, 2013)
;
_computing_publication_material
;
SHELXL2014 (Sheldrick, 2015<i>b</i>)
;
loop_
    _atom_site_type_symbol
    _atom_site_label
    _atom_site_fract_x
    _atom_site_fract_y
    _atom_site_fract_z
    _atom_site_U_iso_or_equiv
    _atom_site_adp_type
    _atom_site_calc_flag
    _atom_site_occupancy
    _atom_site_disorder_assembly
    _atom_site_disorder_group
    Cs Cs1 -0.03866(2) 0.63206(3) 0.14267(2) 0.01618(7) Uani d 1 . .
    S S1 -0.19100(7) 1.13281(11) 0.03845(6) 0.01796(16) Uani d 1 . .
    S S2 -0.19461(7) 0.61691(11) 0.37165(6) 0.01711(16) Uani d 1 . .
    F F3 -0.3349(2) 1.3866(4) 0.0842(2) 0.0490(7) Uani d 1 . .
    O O1 -0.1407(2) 1.0987(4) 0.14485(18) 0.0335(6) Uani d 1 . .
    F F6 -0.4204(2) 0.5355(4) 0.29152(18) 0.0473(7) Uani d 1 . .
    F F2 -0.4023(2) 1.0936(4) 0.0776(2) 0.0523(7) Uani d 1 . .
    F F1 -0.4044(2) 1.2485(4) -0.06094(18) 0.0451(6) Uani d 1 . .
    F F5 -0.3425(2) 0.7475(4) 0.21036(16) 0.0419(6) Uani d 1 . .
    O O4 -0.1614(2) 0.4598(4) 0.31460(17) 0.0282(6) Uani d 1 . .
    F F4 -0.3890(2) 0.8228(4) 0.3522(2) 0.0512(7) Uani d 1 . .
    N N1 -0.2092(3) 0.5687(4) 0.48229(19) 0.0198(6) Uani d 1 . .
    O O2 -0.1390(2) 1.2826(4) -0.01035(19) 0.0301(6) Uani d 1 . .
    O O3 -0.1285(2) 0.7926(4) 0.3755(2) 0.0355(6) Uani d 1 . .
    C C2 -0.3470(3) 0.6835(6) 0.3026(3) 0.0286(8) Uani d 1 . .
    C C1 -0.3433(3) 1.2186(5) 0.0345(3) 0.0284(8) Uani d 1 . .
loop_
    _atom_site_aniso_label
    _atom_site_aniso_U_11
    _atom_site_aniso_U_22
    _atom_site_aniso_U_33
    _atom_site_aniso_U_12
    _atom_site_aniso_U_13
    _atom_site_aniso_U_23
    Cs1 0.02257(12) 0.01463(11) 0.01149(10) -0.00018(7) 0.00432(7) 0.00054(7)
    S1 0.0186(4) 0.0238(4) 0.0111(3) -0.0036(3) 0.0026(3) -0.0028(3)
    S2 0.0171(4) 0.0168(4) 0.0171(4) -0.0003(3) 0.0035(3) 0.0026(3)
    F3 0.0498(15) 0.0461(15) 0.0501(15) 0.0090(12) 0.0098(12) -0.0265(12)
    O1 0.0318(14) 0.0543(17) 0.0119(11) 0.0032(13) 0.0004(10) -0.0044(11)
    F6 0.0293(13) 0.0630(17) 0.0413(14) -0.0197(12) -0.0084(10) 0.0121(12)
    F2 0.0309(13) 0.0638(18) 0.0702(19) -0.0044(12) 0.0278(13) 0.0039(14)
    F1 0.0422(14) 0.0450(14) 0.0385(13) 0.0177(11) -0.0094(11) -0.0069(11)
    F5 0.0439(14) 0.0521(15) 0.0249(11) 0.0025(12) -0.0017(10) 0.0189(11)
    O4 0.0422(15) 0.0271(13) 0.0193(12) 0.0111(11) 0.0157(11) 0.0058(10)
    F4 0.0458(15) 0.0580(16) 0.0496(15) 0.0322(13) 0.0103(12) 0.0048(13)
    N1 0.0249(15) 0.0184(13) 0.0154(13) 0.0017(11) 0.0034(11) -0.0029(10)
    O2 0.0414(15) 0.0269(13) 0.0266(13) -0.0148(11) 0.0170(11) -0.0097(10)
    O3 0.0315(15) 0.0251(13) 0.0462(16) -0.0104(11) 0.0019(12) 0.0091(12)
    C2 0.0229(18) 0.0355(19) 0.0259(18) 0.0031(15) 0.0029(14) 0.0092(15)
    C1 0.0284(19) 0.0291(19) 0.0257(18) 0.0036(15) 0.0022(15) -0.0061(14)
_geom_special_details
;
 All esds (except the esd in the dihedral angle between two l.s. planes)
 are estimated using the full covariance matrix.  The cell esds are taken
 into account individually in the estimation of esds in distances, angles
 and torsion angles; correlations between esds in cell parameters are only
 used when they are defined by crystal symmetry.  An approximate (isotropic)
 treatment of cell esds is used for estimating esds involving l.s. planes.
;
loop_
    _geom_bond_atom_site_label_1
    _geom_bond_atom_site_label_2
    _geom_bond_site_symmetry_2
    _geom_bond_distance
    _geom_bond_publ_flag
    Cs1 O2 3_575 3.060(2) ?
    Cs1 O3 2_545 3.074(3) ?
    Cs1 O1 2_545 3.110(2) ?
    Cs1 O4 2 3.174(3) ?
    Cs1 O2 1_545 3.208(2) ?
    Cs1 O4 . 3.207(2) ?
    Cs1 N1 4_575 3.280(3) ?
    Cs1 O1 . 3.435(3) ?
    Cs1 O3 4_575 3.539(3) ?
    Cs1 O3 . 3.694(3) ?
    Cs1 F3 1_545 3.703(3) ?
    Cs1 S2 . 3.9118(12) ?
    S1 O1 . 1.432(2) ?
    S1 O2 . 1.430(3) ?
    S1 N1 4_575 1.576(3) ?
    S1 C1 . 1.828(4) ?
    S1 Cs1 1_565 3.9719(12) ?
    S2 O3 . 1.426(3) ?
    S2 O4 . 1.433(2) ?
    S2 N1 . 1.574(3) ?
    S2 C2 . 1.829(4) ?
    S2 Cs1 4_576 4.0548(12) ?
    F3 C1 . 1.333(4) ?
    F3 Cs1 1_565 3.703(3) ?
    O1 Cs1 2 3.110(2) ?
    F6 C2 . 1.310(5) ?
    F2 C1 . 1.314(5) ?
    F1 C1 . 1.326(4) ?
    F5 C2 . 1.331(4) ?
    O4 Cs1 2_545 3.175(3) ?
    F4 C2 . 1.326(5) ?
    N1 S1 4_576 1.576(3) ?
    N1 Cs1 4_576 3.280(3) ?
    O2 Cs1 3_575 3.060(2) ?
    O2 Cs1 1_565 3.208(2) ?
    O3 Cs1 2 3.074(3) ?
    O3 Cs1 4_576 3.539(3) ?
loop_
    _geom_angle_atom_site_label_1
    _geom_angle_atom_site_label_2
    _geom_angle_atom_site_label_3
    _geom_angle_site_symmetry_1
    _geom_angle_site_symmetry_3
    _geom_angle
    _geom_angle_publ_flag
    O2 Cs1 O3 3_575 2_545 65.81(8) ?
    O2 Cs1 O1 3_575 2_545 99.58(7) ?
    O3 Cs1 O1 2_545 2_545 74.33(7) ?
    O2 Cs1 O4 3_575 2 54.48(6) ?
    O3 Cs1 O4 2_545 2 97.22(8) ?
    O1 Cs1 O4 2_545 2 66.20(7) ?
    O2 Cs1 O2 3_575 1_545 87.52(7) ?
    O3 Cs1 O2 2_545 1_545 60.48(7) ?
    O1 Cs1 O2 2_545 1_545 126.37(7) ?
    O4 Cs1 O2 2 1_545 141.95(6) ?
    O2 Cs1 O4 3_575 . 162.97(7) ?
    O3 Cs1 O4 2_545 . 99.20(7) ?
    O1 Cs1 O4 2_545 . 67.27(7) ?
    O4 Cs1 O4 2 . 123.62(5) ?
    O2 Cs1 O4 1_545 . 91.89(7) ?
    O2 Cs1 N1 3_575 4_575 82.39(7) ?
    O3 Cs1 N1 2_545 4_575 135.52(7) ?
    O1 Cs1 N1 2_545 4_575 144.35(7) ?
    O4 Cs1 N1 2 4_575 87.65(7) ?
    O2 Cs1 N1 1_545 4_575 89.20(7) ?
    O4 Cs1 N1 . 4_575 114.62(7) ?
    O2 Cs1 O1 3_575 . 95.58(7) ?
    O3 Cs1 O1 2_545 . 159.64(7) ?
    O1 Cs1 O1 2_545 . 102.31(7) ?
    O4 Cs1 O1 2 . 63.81(7) ?
    O2 Cs1 O1 1_545 . 130.03(7) ?
    O4 Cs1 O1 . . 97.80(6) ?
    N1 Cs1 O1 4_575 . 42.47(6) ?
    O2 Cs1 O3 3_575 4_575 56.78(7) ?
    O3 Cs1 O3 2_545 4_575 93.89(6) ?
    O1 Cs1 O3 2_545 4_575 156.36(7) ?
    O4 Cs1 O3 2 4_575 95.87(6) ?
    O2 Cs1 O3 1_545 4_575 58.95(7) ?
    O4 Cs1 O3 . 4_575 135.86(7) ?
    N1 Cs1 O3 4_575 4_575 41.69(6) ?
    O1 Cs1 O3 . 4_575 81.53(6) ?
    O2 Cs1 O3 3_575 . 142.43(6) ?
    O3 Cs1 O3 2_545 . 126.88(6) ?
    O1 Cs1 O3 2_545 . 59.74(7) ?
    O4 Cs1 O3 2 . 87.95(6) ?
    O2 Cs1 O3 1_545 . 130.02(6) ?
    O4 Cs1 O3 . . 40.70(6) ?
    N1 Cs1 O3 4_575 . 97.36(7) ?
    O1 Cs1 O3 . . 63.07(6) ?
    O3 Cs1 O3 4_575 . 138.32(6) ?
    O2 Cs1 F3 3_575 1_545 131.63(6) ?
    O3 Cs1 F3 2_545 1_545 100.78(7) ?
    O1 Cs1 F3 2_545 1_545 122.16(7) ?
    O4 Cs1 F3 2 1_545 161.69(6) ?
    O2 Cs1 F3 1_545 1_545 49.29(6) ?
    O4 Cs1 F3 . 1_545 56.56(7) ?
    N1 Cs1 F3 4_575 1_545 77.18(7) ?
    O1 Cs1 F3 . 1_545 97.90(6) ?
    O3 Cs1 F3 4_575 1_545 79.67(6) ?
    O3 Cs1 F3 . 1_545 83.94(6) ?
    O2 Cs1 S2 3_575 . 162.46(5) ?
    O3 Cs1 S2 2_545 . 116.76(6) ?
    O1 Cs1 S2 2_545 . 66.21(6) ?
    O4 Cs1 S2 2 . 108.62(4) ?
    O2 Cs1 S2 1_545 . 109.03(5) ?
    O4 Cs1 S2 . . 20.30(5) ?
    N1 Cs1 S2 4_575 . 103.02(5) ?
    O1 Cs1 S2 . . 78.43(4) ?
    O3 Cs1 S2 4_575 . 136.79(5) ?
    O3 Cs1 S2 . . 21.36(4) ?
    F3 Cs1 S2 1_545 . 65.85(4) ?
    O1 S1 O2 . . 117.87(17) ?
    O1 S1 N1 . 4_575 108.10(16) ?
    O2 S1 N1 . 4_575 116.27(14) ?
    O1 S1 C1 . . 103.70(16) ?
    O2 S1 C1 . . 104.35(17) ?
    N1 S1 C1 4_575 . 104.86(16) ?
    O1 S1 Cs1 . 1_565 75.58(12) ?
    O2 S1 Cs1 . 1_565 48.47(10) ?
    N1 S1 Cs1 4_575 1_565 159.36(11) ?
    C1 S1 Cs1 . 1_565 93.60(12) ?
    O1 S1 Cs1 . . 57.66(12) ?
    O2 S1 Cs1 . . 126.74(12) ?
    N1 S1 Cs1 4_575 . 52.89(10) ?
    C1 S1 Cs1 . . 128.83(13) ?
    Cs1 S1 Cs1 1_565 . 120.90(3) ?
    O3 S2 O4 . . 117.41(17) ?
    O3 S2 N1 . . 108.66(16) ?
    O4 S2 N1 . . 116.61(14) ?
    O3 S2 C2 . . 103.71(17) ?
    O4 S2 C2 . . 105.06(17) ?
    N1 S2 C2 . . 103.49(16) ?
    O3 S2 Cs1 . . 70.70(12) ?
    O4 S2 Cs1 . . 50.92(10) ?
    N1 S2 Cs1 . . 157.27(11) ?
    C2 S2 Cs1 . . 98.57(12) ?
    O3 S2 Cs1 . 4_576 59.03(12) ?
    O4 S2 Cs1 . 4_576 133.75(11) ?
    N1 S2 Cs1 . 4_576 50.27(10) ?
    C2 S2 Cs1 . 4_576 120.87(13) ?
    Cs1 S2 Cs1 . 4_576 120.87(3) ?
    C1 F3 Cs1 . 1_565 117.4(2) ?
    S1 O1 Cs1 . 2 158.44(17) ?
    S1 O1 Cs1 . . 101.72(13) ?
    Cs1 O1 Cs1 2 . 85.77(6) ?
    S2 O4 Cs1 . 2_545 135.68(14) ?
    S2 O4 Cs1 . . 108.79(12) ?
    Cs1 O4 Cs1 2_545 . 88.69(6) ?
    S2 N1 S1 . 4_576 127.60(17) ?
    S2 N1 Cs1 . 4_576 108.07(13) ?
    S1 N1 Cs1 4_576 4_576 104.58(12) ?
    S1 O2 Cs1 . 3_575 144.39(15) ?
    S1 O2 Cs1 . 1_565 112.04(12) ?
    Cs1 O2 Cs1 3_575 1_565 92.48(7) ?
    S2 O3 Cs1 . 2 169.31(18) ?
    S2 O3 Cs1 . 4_576 100.76(13) ?
    Cs1 O3 Cs1 2 4_576 86.11(6) ?
    S2 O3 Cs1 . . 87.94(13) ?
    Cs1 O3 Cs1 2 . 81.90(6) ?
    Cs1 O3 Cs1 4_576 . 146.66(8) ?
    F6 C2 F5 . . 108.6(3) ?
    F6 C2 F4 . . 109.1(3) ?
    F5 C2 F4 . . 109.1(3) ?
    F6 C2 S2 . . 111.6(3) ?
    F5 C2 S2 . . 108.4(2) ?
    F4 C2 S2 . . 110.0(3) ?
    F2 C1 F1 . . 108.9(3) ?
    F2 C1 F3 . . 109.5(3) ?
    F1 C1 F3 . . 108.0(3) ?
    F2 C1 S1 . . 111.0(3) ?
    F1 C1 S1 . . 111.0(3) ?
    F3 C1 S1 . . 108.3(3) ?
_shelx_hkl_file
;
  -2   0   0   28.19    1.96
  -2   0   0   36.22    1.81
   2   0   0   34.71    1.81
   2   0   0   31.82    1.93
  -3   0   0   69.46    3.53
   3   0   0   59.36    3.70
  -4   0   0  131.00    6.77
   4   0   0  117.25    6.93
  -5   0   0  602.02   32.01
   5   0   0  578.90   32.14
  -6   0   0  103.50    5.38
   6   0   0   92.69    5.72
  -7   0   0   11.10    0.81
   7   0   0   10.80    1.51
  -8   0   0   99.94    5.34
   8   0   0   94.31    5.91
  -9   0   0   49.16    2.81
   9   0   0   50.63    3.90
 -10   0   0   16.23    1.19
  10   0   0   15.88    2.29
 -11   0   0   70.94    4.13
  11   0   0   78.95    5.40
 -12   0   0   69.94    3.97
 -13   0   0  152.30    8.38
 -14   0   0   32.70    2.41
  14   0   0   45.63    5.36
  14  -1   0    3.31    3.58
 -14   1   0    1.95    0.92
  13  -1   0    3.50    3.18
 -13   1   0    2.29    0.82
  12  -1   0    4.14    2.89
 -12   1   0    6.36    0.80
  11  -1   0   16.38    2.74
 -11   1   0   15.07    1.30
  10  -1   0   22.41    2.79
 -10   1   0   30.68    1.75
   9  -1   0   66.25    4.71
  -9   1   0   64.60    3.63
   8  -1   0   34.29    3.17
   8  -1   0   31.54    1.96
  -8   1   0   34.79    1.92
   7  -1   0  110.64    6.27
   7  -1   0  114.23    6.77
  -7   1   0  119.35    6.26
   6  -1   0  183.32   10.63
   6  -1   0  191.25   10.91
  -6   1   0  211.94   10.63
   5  -1   0  183.87   10.53
   5  -1   0  188.93   10.74
  -5   1   0  208.00   10.52
   4  -1   0  232.13   12.98
   4  -1   0  216.62   12.82
  -4   1   0  259.88   12.82
   3  -1   0   69.90    4.02
   3  -1   0   63.87    3.82
  -3   1   0   76.09    3.81
   2  -1   0   36.11    2.11
   2  -1   0   34.16    1.91
   2  -1   0   36.88    1.93
  -2   1   0   33.30    1.94
  -2   1   0   38.69    1.90
  -2   1   0   33.42    2.13
  -2   1   0   31.26    1.91
   1  -1   0    6.21    0.40
   1  -1   0    7.43    0.46
   1  -1   0    6.86    0.66
   1  -1   0    6.88    0.43
  -1   1   0    7.37    0.69
  -1   1   0    6.68    0.49
  -1   1   0    6.49    0.39
  -1   1   0    7.23    0.41
   0  -1   0   -0.13    0.05
   0  -1   0   -0.11    0.16
   0  -1   0    0.00    0.15
   0   1   0   -0.06    0.20
   0   1   0   -0.05    0.05
   0   1   0   -0.03    0.11
  -1  -1   0    6.42    0.50
  -1  -1   0    6.09    0.49
  -1  -1   0    8.32    0.50
  -1  -1   0    7.22    0.40
   1   1   0    7.29    0.48
   1   1   0    7.24    0.52
   1   1   0    7.30    0.41
  -2  -1   0   38.78    1.99
  -2  -1   0   30.33    2.03
  -2  -1   0   35.78    2.11
  -2  -1   0   38.11    2.02
   2   1   0   39.46    2.07
   2   1   0   36.89    2.03
   2   1   0   35.10    2.03
  -3  -1   0   71.21    3.85
  -3  -1   0   74.78    3.83
   3   1   0   68.54    3.85
   3   1   0   67.69    3.87
   3   1   0   69.56    3.94
  -4  -1   0  249.89   12.93
   4   1   0  229.70   12.96
   4   1   0  235.43   13.03
  -5  -1   0  196.31   10.26
   5   1   0  189.56   10.42
   5   1   0  180.83   10.31
  -6  -1   0  193.85   10.52
   6   1   0  193.58   10.73
  -7  -1   0  115.61    6.28
   7   1   0  114.74    6.64
  -8  -1   0   34.15    1.95
   8   1   0   32.91    2.88
  -9  -1   0   63.82    3.62
   9   1   0   67.01    4.47
 -10  -1   0   28.16    1.77
  10   1   0   31.11    3.30
 -11  -1   0   14.94    1.21
  11   1   0   12.17    2.36
 -12  -1   0    4.80    0.75
  12   1   0    5.21    2.59
 -13  -1   0    0.21    0.81
  13   1   0    2.29    2.89
 -14  -1   0    0.44    0.95
  14   1   0    1.38    3.26
  14  -2   0    1.19    3.88
 -14   2   0    0.23    0.93
  13  -2   0    1.30    3.40
 -13   2   0    2.58    0.86
  12  -2   0    4.12    3.09
 -12   2   0    2.39    0.76
  11  -2   0    0.73    2.67
 -11   2   0    0.64    0.63
  10  -2   0    4.32    0.82
  10  -2   0    2.91    2.46
 -10   2   0    4.61    0.61
   9  -2   0    4.03    2.14
   9  -2   0    0.90    0.72
  -9   2   0    3.06    0.51
   8  -2   0    6.43    0.75
   8  -2   0    6.73    1.96
  -8   2   0    6.46    0.56
   7  -2   0    2.58    0.61
   7  -2   0    1.65    1.63
  -7   2   0    2.50    0.38
   6  -2   0    2.54    1.44
   6  -2   0    3.93    0.57
  -6   2   0    4.36    0.38
   5  -2   0    4.07    1.27
   5  -2   0    3.85    0.53
  -5   2   0    5.96    0.48
   4  -2   0   39.58    2.33
   4  -2   0   38.62    2.81
  -4   2   0   42.88    2.25
   3  -2   0   58.48    3.68
   3  -2   0   60.43    3.42
  -3   2   0   64.68    3.37
  -3   2   0   62.50    3.38
   2  -2   0    2.08    0.69
   2  -2   0    2.38    0.37
  -2   2   0    1.27    0.66
  -2   2   0    2.48    0.25
  -2   2   0    3.10    0.28
   1  -2   0    0.70    0.31
  -1   2   0    1.27    0.22
   0  -2   0   91.58    5.41
   0  -2   0  102.45    5.46
   0   2   0  103.44    5.44
  -1  -2   0    1.64    0.35
  -1  -2   0    1.38    0.14
   1   2   0    1.27    0.28
  -2  -2   0    3.38    0.41
  -2  -2   0    2.68    0.27
   2   2   0    2.64    0.38
  -3  -2   0   63.76    3.46
  -3  -2   0   66.25    3.53
   3   2   0   61.12    3.53
   3   2   0   62.84    3.54
  -4  -2   0   43.01    2.45
  -4  -2   0   43.46    2.35
   4   2   0   40.57    2.47
   4   2   0   42.87    2.54
  -5  -2   0    5.48    0.49
  -5  -2   0    5.62    0.59
   5   2   0    5.00    0.68
   5   2   0    4.21    0.84
  -6  -2   0    4.05    0.63
  -6  -2   0    4.43    0.39
   6   2   0    4.74    0.99
   6   2   0    4.90    0.79
  -7  -2   0    3.41    0.43
   7   2   0    4.22    1.17
   7   2   0    2.09    0.93
  -8  -2   0    6.61    0.55
   8   2   0    6.93    1.18
   8   2   0    5.57    1.40
  -9  -2   0   -0.80    0.48
   9   2   0    1.90    1.62
 -10  -2   0    3.04    0.59
  10   2   0    2.50    1.88
  11   2   0    0.98    2.15
 -12  -2   0   -0.21    0.78
  12   2   0    1.56    2.51
 -13  -2   0    0.21    0.90
  13   2   0   -3.03    2.79
 -14  -2   0   -2.63    1.02
  14   2   0   -2.14    3.12
  13  -3   0    4.15    3.62
 -13   3   0    2.17    0.92
  12  -3   0    4.11    3.30
 -12   3   0    2.46    0.80
  11  -3   0   14.31    1.33
  11  -3   0   10.50    3.06
 -11   3   0   11.56    1.00
  10  -3   0   15.73    2.95
 -10   3   0   19.44    1.41
   9  -3   0   10.64    2.55
   9  -3   0    9.03    1.13
  -9   3   0   13.46    1.04
   8  -3   0   36.34    2.50
   8  -3   0   39.62    3.90
  -8   3   0   41.21    2.27
   7  -3   0   45.22    4.40
   7  -3   0   53.54    3.06
   6  -3   0  120.19    6.64
   6  -3   0  116.04    7.15
  -6   3   0  123.63    6.56
   5  -3   0  216.58   11.51
   5  -3   0  197.61   11.78
  -5   3   0  216.97   11.45
   4  -3   0   16.02    2.18
   4  -3   0   18.06    1.37
  -4   3   0   19.68    1.16
  -4   3   0   19.59    1.12
   3  -3   0   24.15    2.16
   3  -3   0   24.73    1.59
  -3   3   0   25.13    1.39
  -3   3   0   23.96    1.45
   2  -3   0   42.81    2.35
  -2   3   0   40.25    2.25
  -2   3   0   38.04    2.22
   1  -3   0    0.03    0.42
   1  -3   0   -0.10    0.16
  -1   3   0    0.06    0.31
   0  -3   0    0.00    0.15
   0  -3   0    0.08    0.42
   0   3   0   -0.28    0.33
  -1  -3   0    0.42    0.46
  -1  -3   0    0.11    0.15
   1   3   0    0.02    0.35
  -2  -3   0   40.10    2.36
  -2  -3   0   48.92    2.53
   2   3   0   41.30    2.46
  -3  -3   0   27.29    1.66
  -3  -3   0   24.29    1.42
   3   3   0   25.05    1.60
  -4  -3   0   21.58    1.43
  -4  -3   0   18.92    1.10
   4   3   0   17.03    1.38
   4   3   0   17.86    1.35
  -5  -3   0  212.13   11.51
  -5  -3   0  216.68   11.59
   5   3   0  217.78   11.60
   5   3   0  201.21   11.58
  -6  -3   0  123.07    6.76
  -6  -3   0  128.63    6.89
   6   3   0  124.98    6.94
   6   3   0  119.61    6.90
  -7  -3   0   54.70    3.28
  -7  -3   0   55.92    3.00
   7   3   0   53.99    3.45
   7   3   0   48.95    3.36
  -8  -3   0   38.63    2.24
   8   3   0   39.01    2.95
   8   3   0   38.50    2.82
  -9  -3   0   11.01    0.99
   9   3   0    9.39    1.70
   9   3   0    9.63    1.53
 -10  -3   0   17.64    1.35
  10   3   0   16.12    2.14
 -11  -3   0   13.70    1.07
  11   3   0   13.79    2.31
 -12  -3   0    3.32    0.87
  12   3   0    2.55    2.47
 -13  -3   0    2.00    0.97
  13   3   0    2.79    2.73
  12  -4   0   81.24    6.79
 -12   4   0   72.42    4.31
  11  -4   0   11.39    1.45
  11  -4   0   11.25    3.29
 -11   4   0    7.96    0.97
  10  -4   0    8.64    1.35
  10  -4   0    6.21    2.99
 -10   4   0    6.71    0.82
   9  -4   0   40.87    4.76
   9  -4   0   49.75    3.05
  -9   4   0   42.74    2.65
   8  -4   0   92.85    5.17
   8  -4   0   84.21    6.21
  -8   4   0   89.86    4.96
   7  -4   0   39.01    2.60
   7  -4   0   38.63    3.84
  -7   4   0   38.93    2.40
  -7   4   0   39.38    2.26
   6  -4   0   22.26    2.53
  -6   4   0   28.82    1.67
  -6   4   0   30.05    1.74
   5  -4   0  105.69    7.02
   5  -4   0  120.28    6.56
  -5   4   0  122.78    6.43
  -5   4   0  120.02    6.46
   4  -4   0  136.57    7.50
   4  -4   0  130.35    7.81
  -4   4   0  139.72    7.40
  -4   4   0  135.75    7.42
   3  -4   0   37.61    2.32
  -3   4   0   38.92    2.11
  -3   4   0   36.14    2.16
   2  -4   0   66.31    3.67
  -2   4   0   65.10    3.56
  -2   4   0   60.85    3.52
   1  -4   0  382.35   21.11
  -1   4   0  393.97   21.08
   0  -4   0  462.74   25.24
   0  -4   0  451.63   25.17
   0   4   0  478.28   25.21
  -1  -4   0  374.38   20.64
  -1  -4   0  382.94   20.71
   1   4   0  384.46   20.68
  -2  -4   0   65.82    3.66
  -2  -4   0   62.34    3.48
   2   4   0   62.84    3.58
  -3  -4   0   36.55    2.04
  -3  -4   0   37.35    2.33
   3   4   0   35.90    2.24
  -4  -4   0  140.91    7.67
  -4  -4   0  137.79    7.52
   4   4   0  136.17    7.62
  -5  -4   0  118.19    6.55
  -5  -4   0  119.48    6.73
   5   4   0  122.76    6.63
  -6  -4   0   34.79    2.37
  -6  -4   0   31.21    1.85
   6   4   0   29.86    2.29
   6   4   0   32.24    2.20
  -7  -4   0   38.66    2.36
  -7  -4   0   49.60    2.90
   7   4   0   40.50    2.81
   7   4   0   37.86    2.86
  -8  -4   0   92.60    5.09
  -8  -4   0   92.72    5.42
   8   4   0   96.40    5.43
   8   4   0   85.57    5.44
  -9  -4   0   40.77    3.29
  -9  -4   0   45.26    2.61
   9   4   0   38.91    3.39
   9   4   0   49.78    3.38
 -10  -4   0    6.41    0.81
  10   4   0    7.76    1.85
  10   4   0    5.97    1.82
 -11  -4   0   11.69    1.06
  11   4   0   13.39    2.24
  11   4   0    9.53    2.20
 -12  -4   0   78.77    4.79
  12   4   0   90.66    5.84
  11  -5   0    6.41    1.72
  11  -5   0   10.50    3.60
 -11   5   0    8.63    1.00
  10  -5   0   10.03    3.39
  10  -5   0   12.97    1.66
 -10   5   0   10.18    1.00
   9  -5   0   66.00    3.91
   9  -5   0   50.77    5.56
  -9   5   0   57.57    3.43
   8  -5   0   86.65    6.68
   8  -5   0   99.93    5.56
  -8   5   0   95.14    5.27
   7  -5   0   62.11    3.61
   7  -5   0   42.54    4.85
  -7   5   0   59.86    3.28
  -7   5   0   53.86    3.19
   6  -5   0   98.16    5.34
   6  -5   0   73.19    6.12
  -6   5   0   95.14    5.09
  -6   5   0   96.07    5.13
   5  -5   0   60.85    5.05
   5  -5   0   76.09    4.28
  -5   5   0   75.83    4.06
   4  -5   0   92.96    5.11
  -4   5   0   86.60    4.91
  -4   5   0   88.95    4.95
   3  -5   0  100.35    5.53
  -3   5   0   94.95    5.40
  -3   5   0   98.46    5.36
   2  -5   0   28.84    2.01
  -2   5   0   28.61    1.69
  -2   5   0   27.96    1.77
   1  -5   0    6.48    0.84
  -1   5   0    5.75    0.65
   0  -5   0   -0.28    0.67
   0  -5   0    0.14    0.29
   0   5   0   -0.39    0.55
  -1  -5   0    6.43    0.62
  -1  -5   0    7.95    0.90
   1   5   0    7.58    0.75
  -2  -5   0   27.37    2.28
  -2  -5   0   27.61    1.61
   2   5   0   29.62    1.87
  -3  -5   0   93.70    5.47
  -3  -5   0   90.17    5.10
   3   5   0   96.87    5.24
  -4  -5   0   79.87    5.09
   4   5   0   90.10    4.85
  -5  -5   0   73.14    4.16
  -5  -5   0   81.04    4.56
   5   5   0   73.77    4.41
  -6  -5   0   90.03    5.30
  -6  -5   0   90.96    4.96
   6   5   0   89.53    5.24
  -7  -5   0   58.38    3.73
  -7  -5   0   54.38    3.13
   7   5   0   54.38    3.64
   7   5   0   55.22    3.45
  -8  -5   0   92.94    5.89
  -8  -5   0  100.43    5.48
   8   5   0  105.47    5.77
   8   5   0   96.43    5.90
  -9  -5   0   65.58    3.58
  -9  -5   0   58.10    4.24
   9   5   0   64.89    4.10
   9   5   0   57.67    4.27
 -10  -5   0   13.38    1.14
  10   5   0   15.54    1.98
  10   5   0   11.39    2.12
 -11  -5   0    5.64    1.01
  11   5   0    9.60    2.15
  11   5   0    6.62    2.33
  10  -6   0    6.49    3.53
  10  -6   0    5.03    1.79
 -10   6   0    3.13    0.99
   9  -6   0    5.48    3.26
   9  -6   0    4.14    1.72
  -9   6   0    4.07    1.09
  -9   6   0    2.31    0.89
   8  -6   0   -0.50    2.91
   8  -6   0   -0.87    1.55
  -8   6   0   -0.13    0.99
  -8   6   0    0.23    0.74
   7  -6   0   -0.21    2.62
   7  -6   0    0.69    1.45
  -7   6   0    0.13    0.67
  -7   6   0    0.67    0.86
   6  -6   0    0.02    1.33
  -6   6   0   -0.63    0.59
  -6   6   0    0.50    0.77
   5  -6   0   -0.49    1.20
  -5   6   0   -0.24    0.54
  -5   6   0    0.89    0.70
   4  -6   0    5.82    1.21
  -4   6   0    6.51    0.63
  -4   6   0    6.10    0.79
   3  -6   0    7.50    1.11
  -3   6   0    5.98    0.67
  -3   6   0    6.46    0.79
   2  -6   0   11.67    1.22
  -2   6   0   10.58    1.13
  -2   6   0   13.17    1.27
   1  -6   0    9.52    1.23
  -1   6   0   13.11    1.29
  -1   6   0   11.31    1.02
   0  -6   0   -1.30    0.92
   0  -6   0   -0.22    0.39
   0   6   0    0.59    0.72
  -1  -6   0   11.29    1.25
   1   6   0   12.33    1.03
  -2  -6   0   14.57    1.39
  -2  -6   0   14.01    1.01
   2   6   0   13.28    1.18
  -3  -6   0    8.58    1.21
  -3  -6   0    8.65    0.79
   3   6   0    7.52    1.02
  -4  -6   0    6.38    0.57
  -4  -6   0    9.04    1.30
   4   6   0    5.80    1.06
  -5  -6   0    1.07    0.47
  -5  -6   0    1.50    1.26
   5   6   0    0.36    1.10
  -6  -6   0   -0.36    0.51
  -6  -6   0    0.16    1.36
   6   6   0    0.65    1.26
  -7  -6   0   -0.68    0.59
  -7  -6   0   -0.57    1.53
   7   6   0   -0.61    1.40
  -8  -6   0    0.31    0.67
  -8  -6   0    0.15    1.57
   8   6   0    0.31    1.29
   8   6   0   -0.05    1.62
  -9  -6   0    3.06    0.83
   9   6   0    5.65    1.68
   9   6   0    4.53    1.92
 -10  -6   0    3.61    0.94
  10   6   0    3.64    2.17
  10   6   0    5.68    2.71
  -9   7   0    3.10    1.04
   8  -7   0    5.15    1.93
  -8   7   0    5.60    1.22
  -8   7   0    4.33    0.92
   7  -7   0   37.13    3.28
  -7   7   0   31.28    2.28
  -7   7   0   36.55    2.51
   6  -7   0   24.52    2.82
  -6   7   0   26.34    1.98
  -6   7   0   20.70    1.74
   5  -7   0   18.67    1.94
  -5   7   0   20.37    1.73
  -5   7   0   18.88    1.54
   4  -7   0    8.46    1.53
  -4   7   0    7.41    0.78
  -4   7   0    5.24    0.97
   3  -7   0   -0.88    1.31
  -3   7   0   -0.41    0.66
  -3   7   0   -1.36    0.84
   2  -7   0   22.46    2.39
  -2   7   0   25.92    1.67
  -2   7   0   21.01    1.86
   1  -7   0    1.16    1.17
  -1   7   0   -1.02    0.88
  -1   7   0    2.38    0.67
   0  -7   0    0.27    1.23
   0   7   0   -2.01    0.90
  -1  -7   0   -0.65    1.29
  -1  -7   0    0.65    0.51
   1   7   0    0.05    0.95
  -2  -7   0   23.12    2.48
  -2  -7   0   24.37    1.54
   2   7   0   22.79    2.05
  -3  -7   0   -0.13    0.52
  -3  -7   0   -1.47    1.38
   3   7   0   -0.30    1.10
  -4  -7   0    7.96    0.71
  -4  -7   0    8.10    1.58
   4   7   0    7.14    1.36
  -5  -7   0   15.68    1.25
  -5  -7   0   14.89    1.87
   5   7   0   15.12    1.69
  -6  -7   0   23.90    1.57
  -6  -7   0   21.28    2.19
   6   7   0   20.51    2.00
  -7  -7   0   26.14    2.52
  -7  -7   0   29.97    1.92
   7   7   0   29.65    2.96
  -8  -7   0    4.10    0.83
  -8  -7   0    2.89    2.05
   8   7   0    6.44    1.96
  -9  -7   0    3.90    0.92
   9   7   0    1.56    2.18
   6  -8   0    4.99    2.03
  -6   8   0    5.23    1.28
   5  -8   0   30.62    3.19
  -5   8   0   22.47    1.99
  -5   8   0   25.87    2.19
   4  -8   0   20.74    2.17
  -4   8   0   21.35    2.00
  -4   8   0   21.49    1.79
   3  -8   0   13.82    1.85
  -3   8   0   13.57    1.13
  -3   8   0   12.39    1.37
   2  -8   0   28.15    2.82
  -2   8   0   24.53    1.94
  -2   8   0   23.16    2.14
   1  -8   0   78.04    5.03
  -1   8   0   78.75    4.67
  -1   8   0   80.99    4.54
   0  -8   0  126.95    7.67
   0   8   0  137.63    7.31
   0   8   0  130.53    7.42
  -1  -8   0   91.46    4.64
  -1  -8   0   78.89    5.23
   1   8   0   75.51    4.92
  -2  -8   0   29.99    3.08
  -2  -8   0   33.04    1.97
   2   8   0   25.31    2.56
  -3  -8   0   17.03    2.02
  -3  -8   0   19.29    1.38
   3   8   0   11.54    1.66
  -4  -8   0   16.28    2.15
  -4  -8   0   20.91    1.51
   4   8   0   19.00    1.89
  -5  -8   0   24.71    1.71
  -5  -8   0   21.11    2.38
   5   8   0   23.50    2.17
  -6  -8   0    3.83    0.79
  -6  -8   0    2.52    2.08
   6   8   0    2.84    1.89
   6   8  -1    2.18    1.87
  -6  -8   1    2.73    0.77
  -6  -8   1    1.31    2.00
   5   8  -1    1.25    1.70
  -5  -8   1   -2.90    1.83
  -5  -8   1    1.88    0.73
   4   8  -1    1.26    1.49
  -4  -8   1    2.23    0.70
  -4  -8   1    0.24    1.77
   3   8  -1    4.42    1.43
  -3  -8   1    7.22    0.76
  -3  -8   1    5.68    1.75
   2   8  -1   23.21    1.97
  -2  -8   1   26.93    1.74
  -2  -8   1   24.11    2.22
   1   8  -1   10.99    1.48
  -1  -8   1   16.49    1.85
  -1  -8   1   15.12    1.31
   0   8  -1    2.16    1.19
   0   8  -1    4.54    0.91
   0  -8   1    1.40    1.57
  -1   8  -1   -1.97    1.08
  -1   8  -1   -0.77    0.86
   1  -8   1   -1.77    1.60
  -2   8  -1   -1.78    1.11
  -2   8  -1    1.26    0.85
   2  -8   1   -0.68    1.61
  -3   8  -1    1.23    1.12
  -3   8  -1    2.68    0.85
   3  -8   1    4.82    1.74
  -4   8  -1    1.12    1.12
  -4   8  -1    2.10    0.87
   4  -8   1    1.93    1.80
  -5   8  -1    1.09    1.15
  -5   8  -1    0.97    0.93
   5  -8   1    0.02    1.89
  -6   8  -1    9.84    1.37
  -6   8  -1    7.16    1.11
   6  -8   1   10.33    2.12
   9   7  -1   30.24    2.87
  -9  -7   1   32.46    2.20
   8   7  -1   26.02    2.51
  -8  -7   1   31.77    1.95
  -8  -7   1   23.78    2.48
   7   7  -1   38.82    3.24
  -7  -7   1   35.82    2.24
  -7  -7   1   32.08    3.42
   6   7  -1   42.98    3.24
  -6  -7   1   38.52    3.51
  -6  -7   1   40.41    2.44
   5   7  -1   21.96    1.91
  -5  -7   1   25.16    1.57
  -5  -7   1   21.27    2.08
   4   7  -1    5.20    1.25
  -4  -7   1    3.47    1.47
  -4  -7   1    3.31    0.59
   3   7  -1    3.74    1.16
  -3  -7   1    2.87    1.44
  -3  -7   1    5.09    0.60
  -2  -7   1    4.82    1.33
  -2  -7   1    6.15    0.62
   1   7  -1    0.91    0.97
  -1  -7   1    2.37    0.54
  -1  -7   1    0.49    1.29
   0   7  -1   13.51    1.23
   0  -7   1   12.79    1.49
  -1   7  -1   42.51    2.53
  -1   7  -1   40.63    2.68
   1  -7   1   41.08    3.05
  -2   7  -1  111.20    6.35
  -2   7  -1  115.83    6.28
   2  -7   1  113.42    6.57
  -3   7  -1  152.02    8.64
  -3   7  -1  156.61    8.59
   3  -7   1  161.29    8.86
  -4   7  -1   75.23    4.41
  -4   7  -1   75.46    4.50
   4  -7   1   85.76    4.90
  -5   7  -1   40.63    2.47
  -5   7  -1   38.78    2.56
   5  -7   1   38.40    3.28
  -6   7  -1   27.52    2.14
  -6   7  -1   27.66    2.01
   6  -7   1   31.08    2.98
  -7   7  -1   20.43    1.79
  -7   7  -1   21.86    2.00
   7  -7   1   20.18    2.20
  -8   7  -1   18.51    1.52
  -8   7  -1   26.31    2.13
   8  -7   1   20.83    2.32
  10   6  -1   -0.98    2.16
 -10  -6   1   -0.46    0.85
   9   6  -1    1.63    1.92
  -9  -6   1    1.23    0.75
   8   6  -1    2.70    1.68
  -8  -6   1    2.19    1.63
  -8  -6   1    2.78    0.69
   7   6  -1   23.20    1.97
  -7  -6   1   20.85    1.99
  -7  -6   1   22.13    1.52
   6   6  -1   76.83    4.67
  -6  -6   1   77.25    4.78
  -6  -6   1   76.03    4.25
   5   6  -1  134.52    7.54
  -5  -6   1  134.58    7.65
  -5  -6   1  133.57    7.33
   4   6  -1   78.22    4.50
  -4  -6   1   75.23    4.66
  -4  -6   1   76.88    4.24
   3   6  -1   48.85    3.05
  -3  -6   1   50.06    3.26
  -3  -6   1   48.93    2.77
   2   6  -1  121.64    6.83
  -2  -6   1  122.58    6.95
  -2  -6   1  124.03    6.71
   1   6  -1  208.20   10.97
  -1  -6   1  188.24   11.04
  -1  -6   1  203.15   10.87
   0   6  -1  169.88    8.99
   0  -6   1  152.61    9.08
   0  -6   1  167.41    8.90
  -1   6  -1  100.09    5.52
  -1   6  -1  102.73    5.45
   1  -6   1   93.18    5.65
  -2   6  -1    0.75    0.68
  -2   6  -1    0.32    0.51
   2  -6   1    1.17    0.97
  -3   6  -1    2.99    0.73
  -3   6  -1    3.25    0.57
   3  -6   1    3.28    1.13
  -4   6  -1   -0.46    0.69
  -4   6  -1    0.24    0.53
   4  -6   1   -0.70    1.12
  -5   6  -1    1.75    0.58
  -5   6  -1    1.31    0.72
   5  -6   1    0.92    1.22
  -6   6  -1   18.14    1.54
  -6   6  -1   15.74    1.38
   6  -6   1   18.30    1.72
  -7   6  -1   49.82    3.03
  -7   6  -1   48.36    2.94
   7  -6   1   51.56    3.56
  -8   6  -1   81.17    4.67
   8  -6   1   96.48    5.17
   8  -6   1   64.05    6.31
  -9   6  -1   60.31    3.56
   9  -6   1   48.06    5.80
   9  -6   1   66.14    4.21
 -10   6  -1   15.41    1.40
  10  -6   1   16.37    3.69
  10  -6   1   22.04    2.17
  12   5  -1    0.17    2.66
  12   5  -1    3.54    2.38
 -12  -5   1    1.54    1.03
  11   5  -1   33.24    3.47
  11   5  -1   29.56    2.88
 -11  -5   1   28.14    2.16
  10   5  -1   51.80    3.71
  10   5  -1   41.53    3.95
 -10  -5   1   45.37    2.84
   9   5  -1    6.05    1.77
   9   5  -1    6.14    1.53
  -9  -5   1    4.60    0.73
   8   5  -1    8.99    1.58
   8   5  -1    8.72    1.38
  -8  -5   1    7.76    0.75
   7   5  -1   35.49    2.74
  -7  -5   1   34.40    2.06
   6   5  -1   38.04    2.74
  -6  -5   1   39.14    2.23
   5   5  -1   60.67    3.62
  -5  -5   1   59.39    3.32
   4   5  -1   -0.62    0.79
  -4  -5   1    0.27    0.33
   3   5  -1   54.70    3.16
  -3  -5   1   52.76    2.97
   2   5  -1    7.44    0.79
  -2  -5   1    7.08    0.64
   1   5  -1    1.56    0.61
  -1  -5   1    1.19    0.80
  -1  -5   1    1.29    0.29
   0   5  -1    2.02    0.56
   0  -5   1    1.46    0.71
   0  -5   1    1.65    0.32
  -1   5  -1   20.94    1.72
   1  -5   1   22.75    1.74
  -2   5  -1  100.79    6.09
  -2   5  -1  110.22    5.96
   2  -5   1  115.21    6.10
  -3   5  -1  143.86    8.28
  -3   5  -1  150.91    8.22
   3  -5   1  157.44    8.35
  -4   5  -1   51.96    3.08
   4  -5   1   56.88    3.33
  -5   5  -1    3.60    0.52
  -5   5  -1    3.67    0.60
   5  -5   1    3.79    1.93
   5  -5   1    3.12    1.00
  -6   5  -1   34.39    2.11
  -6   5  -1   36.77    2.18
   6  -5   1   34.29    2.55
   6  -5   1   37.32    3.91
  -7   5  -1   23.21    1.56
   7  -5   1   22.26    2.20
   7  -5   1   23.22    2.82
  -8   5  -1    8.16    0.78
   8  -5   1    5.40    2.68
   8  -5   1    8.17    1.42
  -9   5  -1    2.08    0.73
   9  -5   1    5.22    2.97
   9  -5   1    1.38    1.44
 -10   5  -1    5.90    0.91
  10  -5   1    9.60    1.64
  10  -5   1    6.42    3.23
 -11   5  -1    1.85    0.93
  11  -5   1    3.26    3.57
  11  -5   1   -0.14    1.73
  13   4  -1    0.39    2.74
 -13  -4   1    1.72    1.05
  12   4  -1    1.48    2.40
  12   4  -1    2.28    2.40
 -12  -4   1    0.43    0.91
  11   4  -1    2.75    2.08
  11   4  -1    4.04    2.14
 -11  -4   1    3.04    0.82
  10   4  -1    1.59    1.83
  10   4  -1    2.06    1.79
 -10  -4   1    1.79    0.70
   9   4  -1    2.44    1.58
   9   4  -1    2.78    1.56
  -9  -4   1    1.93    0.60
   8   4  -1    0.33    1.43
   8   4  -1    3.94    1.34
  -8  -4   1    3.06    1.15
  -8  -4   1    2.70    0.52
   7   4  -1   -1.79    1.06
   7   4  -1    0.20    1.12
  -7  -4   1    0.08    0.40
   6   4  -1   42.79    2.76
   6   4  -1   42.86    2.69
  -6  -4   1   40.31    2.38
  -6  -4   1   44.33    2.79
   5   4  -1    1.69    1.02
  -5  -4   1    0.97    0.80
  -5  -4   1    1.16    0.33
   4   4  -1    9.05    0.88
  -4  -4   1    8.76    0.69
  -4  -4   1   10.22    0.93
   3   4  -1    7.25    0.76
  -3  -4   1    8.35    0.60
  -3  -4   1    8.30    0.83
   2   4  -1   -0.10    0.51
  -2  -4   1    0.29    0.61
  -2  -4   1    0.49    0.22
   1   4  -1   45.12    2.50
  -1  -4   1   42.14    2.38
  -1  -4   1   42.37    2.58
   0   4  -1    0.21    0.44
   0  -4   1    0.10    0.21
   0  -4   1    0.12    0.57
  -1   4  -1    0.41    0.40
   1  -4   1   -0.38    0.57
  -2   4  -1    0.17    0.40
  -2   4  -1   -0.13    0.29
   2  -4   1   -0.45    0.57
  -3   4  -1   10.32    0.75
  -3   4  -1    8.97    0.85
   3  -4   1    9.50    0.91
  -4   4  -1    4.14    0.48
  -4   4  -1    4.06    0.41
   4  -4   1    3.79    0.79
   4  -4   1    4.41    1.42
  -5   4  -1   10.47    0.92
  -5   4  -1   11.03    0.85
   5  -4   1   10.21    1.79
  -6   4  -1    0.61    0.41
   6  -4   1   -0.11    1.83
   6  -4   1    0.87    0.83
  -7   4  -1   15.58    1.13
   7  -4   1   14.42    2.31
   7  -4   1   15.55    1.68
  -8   4  -1    0.22    0.54
   8  -4   1    0.19    1.05
   8  -4   1    2.39    2.32
  -9   4  -1    0.87    0.62
   9  -4   1    0.13    2.57
   9  -4   1   -1.20    1.19
 -10   4  -1   10.81    0.96
  10  -4   1   12.11    1.47
  10  -4   1   13.46    2.98
 -11   4  -1    1.46    0.80
  11  -4   1    3.25    1.43
  11  -4   1    5.78    3.16
 -12   4  -1    2.31    0.94
  12  -4   1    4.52    3.60
  13   3  -1   -0.84    2.77
 -13  -3   1   -2.87    0.95
  12   3  -1   34.32    4.11
  12   3  -1   31.79    2.96
 -12  -3   1   33.68    2.23
  11   3  -1   86.13    5.66
  11   3  -1   82.89    5.44
 -11  -3   1   82.08    4.69
  10   3  -1  113.23    6.63
  10   3  -1  105.00    6.44
 -10  -3   1  105.81    5.96
   9   3  -1   73.04    4.72
   9   3  -1   82.63    4.91
  -9  -3   1   73.35    4.23
   8   3  -1    3.73    2.18
   8   3  -1    3.50    1.21
  -8  -3   1    2.84    0.46
   7   3  -1   69.51    4.65
   7   3  -1   80.16    4.65
  -7  -3   1   79.89    4.25
   6   3  -1  121.01    7.00
   6   3  -1  127.92    7.06
  -6  -3   1  130.17    6.97
  -6  -3   1  124.14    6.86
   5   3  -1  118.36    6.80
   5   3  -1  125.90    6.82
  -5  -3   1  126.17    6.79
  -5  -3   1  120.95    6.69
   4   3  -1  120.96    6.78
  -4  -3   1  120.87    6.69
  -4  -3   1  127.25    6.78
   3   3  -1   47.53    2.75
  -3  -3   1   46.64    2.63
  -3  -3   1   50.03    2.78
   2   3  -1   42.26    2.51
  -2  -3   1   49.23    2.56
  -2  -3   1   41.15    2.41
   1   3  -1   66.47    3.59
  -1  -3   1   60.95    3.52
  -1  -3   1   66.71    3.61
   0   3  -1   87.28    4.70
   0  -3   1   80.62    4.66
   0  -3   1   89.46    4.74
  -1   3  -1   83.39    4.48
   1  -3   1   80.08    4.53
  -2   3  -1  264.78   14.83
  -2   3  -1  286.04   14.85
   2  -3   1  269.35   14.87
  -3   3  -1  153.02    8.50
  -3   3  -1  154.67    8.49
   3  -3   1  153.59    8.70
   3  -3   1  163.45    8.55
  -4   3  -1  178.69    9.58
   4  -3   1  172.07    9.86
   4  -3   1  178.08    9.64
  -5   3  -1   76.84    4.11
   5  -3   1   71.25    4.21
   5  -3   1   77.48    4.74
  -6   3  -1   87.51    4.77
   6  -3   1   87.23    5.48
   6  -3   1   86.21    4.88
  -7   3  -1  160.01    8.50
   7  -3   1  151.89    8.58
  -8   3  -1   39.23    2.25
   8  -3   1   45.54    3.93
   8  -3   1   35.38    2.52
  -9   3  -1    4.17    0.60
   9  -3   1    7.31    2.39
   9  -3   1    3.60    1.28
 -10   3  -1    5.69    0.73
  10  -3   1    6.36    2.65
  10  -3   1    6.76    1.13
 -11   3  -1   11.81    1.05
  11  -3   1   14.53    1.38
  11  -3   1   15.98    3.10
 -12   3  -1    0.49    0.80
  12  -3   1    0.12    3.24
 -13   3  -1    1.08    0.93
  13  -3   1   -1.58    3.56
  14   2  -1   32.27    3.77
 -14  -2   1   29.39    2.24
  13   2  -1   65.81    5.20
 -13  -2   1   47.71    3.17
  12   2  -1   36.06    4.13
 -12  -2   1   30.39    2.09
  11   2  -1    0.82    2.20
  11   2  -1    4.74    1.79
 -11  -2   1    2.95    0.67
  10   2  -1    0.76    1.95
 -10  -2   1   -1.31    0.54
   9   2  -1   -0.01    1.68
   9   2  -1    0.61    1.75
  -9  -2   1   -0.95    0.46
   8   2  -1   14.19    1.42
  -8  -2   1   16.56    1.08
   7   2  -1   22.75    2.25
   7   2  -1   19.44    1.84
  -7  -2   1   20.75    1.27
   6   2  -1  137.93    8.05
   6   2  -1  152.80    8.18
  -6  -2   1  147.39    7.94
   5   2  -1  353.30   18.98
   5   2  -1  333.69   18.92
  -5  -2   1  356.64   18.87
   4   2  -1  223.23   12.88
   4   2  -1  236.58   12.92
  -4  -2   1  236.36   12.83
  -4  -2   1  248.38   12.87
   3   2  -1  391.52   22.24
  -3  -2   1  432.42   22.24
  -3  -2   1  404.75   22.21
   2   2  -1  384.88   21.21
  -2  -2   1  383.96   21.18
  -2  -2   1  402.69   21.21
   1   2  -1  540.29   28.93
  -1  -2   1  505.77   28.91
  -1  -2   1  553.73   28.94
   0   2  -1  600.39   31.63
   0  -2   1  553.17   31.62
   0  -2   1  596.86   31.64
  -1   2  -1  192.24   10.06
  -1   2  -1  180.84   10.05
   1  -2   1  182.77   10.08
  -2   2  -1   24.98    1.40
  -2   2  -1   25.49    1.39
  -2   2  -1   20.21    1.75
   2  -2   1   25.54    1.48
   2  -2   1   26.40    1.72
  -3   2  -1   43.00    2.36
   3  -2   1   41.46    2.43
   3  -2   1   44.36    2.72
  -4   2  -1    9.37    0.63
   4  -2   1    9.39    0.82
  -5   2  -1    0.05    0.24
   5  -2   1   -0.06    0.45
   5  -2   1    1.16    1.17
  -6   2  -1   58.62    3.21
   6  -2   1   60.08    3.90
   6  -2   1   56.49    3.29
   7  -2   1   85.34    5.34
   7  -2   1   85.42    4.76
  -8   2  -1  303.23   16.43
   8  -2   1  297.40   16.46
   8  -2   1  307.18   16.81
  -9   2  -1  102.27    5.67
   9  -2   1  105.26    6.58
   9  -2   1  102.55    5.75
 -10   2  -1   45.51    2.69
  10  -2   1   45.79    2.84
  10  -2   1   49.80    4.42
 -11   2  -1   59.08    3.66
  11  -2   1   67.37    3.83
  11  -2   1   69.21    5.44
 -12   2  -1   55.63    3.31
  12  -2   1   58.80    5.49
 -13   2  -1   62.65    3.90
  13  -2   1   78.22    6.19
  14   1  -1    0.37    3.33
 -14  -1   1   -1.03    0.94
  13   1  -1   -0.18    2.94
 -13  -1   1   -1.38    0.81
  12   1  -1   24.82    3.07
 -12  -1   1   23.64    1.72
  11   1  -1   45.34    4.26
 -11  -1   1   42.99    2.58
  10   1  -1  143.35    8.52
   9   1  -1   20.83    2.22
  -9  -1   1   20.37    1.32
  -8  -1   1   14.37    0.97
   7   1  -1  118.42    6.74
  -7  -1   1  114.53    6.34
   6   1  -1  106.05    5.81
  -6  -1   1   93.91    5.47
  -6  -1   1  101.79    5.46
   5   1  -1  280.36   15.34
  -5  -1   1  292.68   15.19
  -5  -1   1  266.82   15.19
   4   1  -1    0.72    0.72
  -4  -1   1    1.32    0.18
   3   1  -1  124.90    7.11
  -3  -1   1  133.11    7.01
   2   1  -1   98.84    5.71
   2   1  -1   98.28    5.75
   2   1  -1  112.53    5.70
  -2  -1   1  108.00    5.69
  -2  -1   1  113.80    5.70
  -2  -1   1   96.25    5.77
   1   1  -1    1.67    0.12
   1   1  -1    1.20    0.21
   1   1  -1    1.92    0.21
  -1  -1   1    1.77    0.18
  -1  -1   1    1.72    0.24
  -1  -1   1    1.29    0.11
   0   1  -1   11.80    0.69
   0   1  -1   12.19    0.73
   0   1  -1   13.48    0.72
   0  -1   1   12.34    0.69
   0  -1   1   12.48    0.74
   0  -1   1   12.44    0.73
  -1   1  -1  235.36   12.53
  -1   1  -1  219.77   12.56
  -1   1  -1  212.60   12.54
   1  -1   1  265.06   12.56
   1  -1   1  218.30   12.53
   1  -1   1  235.47   12.54
  -2   1  -1  389.06   21.18
   2  -1   1  363.87   21.19
   2  -1   1  419.29   21.23
  -3   1  -1  581.75   30.66
   3  -1   1  594.49   30.75
   3  -1   1  521.30   30.67
  -4   1  -1   96.63    4.94
   4  -1   1   94.36    5.16
   4  -1   1   81.49    4.95
  -5   1  -1   16.56    0.99
   5  -1   1   15.92    1.83
  -6   1  -1  103.19    5.40
   6  -1   1  100.82    5.79
   6  -1   1   93.06    5.42
  -7   1  -1  132.28    6.98
   7  -1   1  128.50    7.41
   7  -1   1  123.40    7.00
  -8   1  -1   66.44    3.59
   8  -1   1   66.01    4.41
   8  -1   1   62.65    3.64
  -9   1  -1    0.97    0.46
   9  -1   1    1.27    1.88
   9  -1   1    0.24    0.62
 -10   1  -1   11.77    0.98
  10  -1   1    7.91    2.28
  10  -1   1    7.99    0.86
 -11   1  -1    8.82    0.82
  11  -1   1   10.91    2.55
 -12   1  -1    0.30    0.73
  12  -1   1    0.62    2.73
 -13   1  -1   -0.72    0.81
  13  -1   1    0.89    3.12
 -14   1  -1   11.62    1.21
  14  -1   1   17.05    3.69
  14   0  -1   -1.10    3.48
 -14   0   1    0.79    0.93
  13   0  -1   -5.80    3.06
 -13   0   1    0.25    0.78
  12   0  -1   -0.61    2.74
 -12   0   1    0.42    0.68
  11   0  -1   -0.77    2.41
 -11   0   1    1.73    0.61
  10   0  -1   -0.26    2.09
 -10   0   1    0.14    0.50
   9   0  -1   -1.95    1.82
  -9   0   1    0.32    0.43
   8   0  -1   -1.01    1.78
   7   0  -1   -3.41    1.39
  -7   0   1    0.50    0.31
   6   0  -1   -0.65    1.17
  -6   0   1    0.15    0.26
   5   0  -1   -0.11    0.99
  -5   0   1   -0.13    0.21
  -5   0   1    0.20    0.21
   4   0  -1   -0.40    0.79
  -4   0   1   -0.33    0.16
  -4   0   1    0.00    0.18
   3   0  -1   -0.29    0.09
   3   0  -1    0.55    0.60
  -3   0   1   -0.34    0.13
  -3   0   1   -0.36    0.14
   2   0  -1   -0.60    0.41
   2   0  -1   -0.35    0.09
   2   0  -1   -0.79    0.13
  -2   0   1   -0.73    0.11
  -2   0   1   -0.84    0.45
  -2   0   1   -0.54    0.08
  -1   0  -1   -0.05    0.09
  -1   0  -1    0.08    0.16
  -1   0  -1   -0.03    0.05
   1   0   1   -0.09    0.08
   1   0   1    0.03    0.13
   1   0   1   -0.04    0.07
  -2   0  -1   -0.49    0.35
  -2   0  -1   -0.42    0.10
  -2   0  -1   -0.53    0.14
   2   0   1   -0.54    0.11
   2   0   1   -0.52    0.14
   2   0   1   -0.75    0.32
  -3   0  -1   -0.23    0.18
  -3   0  -1   -0.21    0.14
   3   0   1   -0.39    0.18
   3   0   1   -0.14    0.49
  -4   0  -1   -0.30    0.19
   4   0   1   -0.28    0.66
   4   0   1   -0.06    0.23
  -5   0  -1    0.28    0.23
   5   0   1    0.32    0.85
   5   0   1    0.02    0.29
  -6   0  -1    1.40    0.29
   6   0   1    0.99    1.06
  -7   0  -1   -0.08    0.33
   7   0   1   -0.80    1.24
   7   0   1   -0.61    0.40
  -8   0  -1   -0.57    0.37
   8   0   1   -1.30    1.47
  -9   0  -1    0.89    0.74
  -9   0  -1    0.39    0.44
   9   0   1    0.68    1.69
 -10   0  -1    1.44    0.54
  10   0   1    0.77    1.96
 -11   0  -1   -0.75    0.59
  11   0   1   -0.82    2.22
 -12   0  -1   -0.04    0.70
  12   0   1   -0.13    2.60
 -13   0  -1    1.08    0.79
  13   0   1   -1.25    2.91
 -14   0  -1    1.16    0.94
  14   0   1    0.69    3.30
  14  -1  -1    1.32    3.65
 -14   1   1   -0.96    0.90
  13  -1  -1   -1.83    3.25
 -13   1   1    0.97    0.78
  12  -1  -1   24.21    3.37
 -12   1   1   25.80    1.78
  11  -1  -1   50.43    4.74
 -11   1   1   45.56    2.74
  10  -1  -1  135.17    8.40
 -10   1   1  139.28    7.53
   9  -1  -1   18.68    2.45
  -9   1   1   24.00    1.44
   8  -1  -1   12.27    1.93
   7  -1  -1  108.20    6.83
  -7   1   1  121.14    6.30
   6  -1  -1   95.72    5.98
  -6   1   1  111.09    5.52
  -6   1   1   95.90    5.52
   5  -1  -1  268.76   15.65
  -5   1   1  276.00   15.44
  -5   1   1  308.63   15.44
   4  -1  -1    1.43    0.87
   4  -1  -1    0.86    0.28
  -4   1   1    1.68    0.19
  -4   1   1    0.87    0.21
  -4   1   1    0.19    0.30
   3  -1  -1  127.23    7.30
   3  -1  -1  124.97    7.15
  -3   1   1  124.82    7.16
  -3   1   1  147.44    7.13
  -3   1   1  132.31    7.14
   2  -1  -1   92.23    5.59
   2  -1  -1   94.08    5.61
   2  -1  -1  102.08    5.71
   2  -1  -1  104.44    5.59
  -2   1   1  102.06    5.72
  -2   1   1  101.68    5.59
  -2   1   1  115.00    5.59
  -2   1   1  111.65    5.62
   1  -1  -1    1.24    0.15
   1  -1  -1    1.89    0.22
   1  -1  -1    1.21    0.14
  -1   1   1    1.38    0.14
  -1   1   1    1.85    0.26
   0  -1  -1   11.23    0.67
   0  -1  -1   12.29    0.71
   0  -1  -1   11.65    0.67
   0   1   1    9.88    0.66
   0   1   1   12.40    0.73
   0   1   1   12.66    0.67
  -1  -1  -1  237.24   12.46
  -1  -1  -1  207.26   12.47
  -1  -1  -1  237.28   12.48
  -1  -1  -1  223.38   12.47
   1   1   1  227.81   12.48
   1   1   1  245.38   12.47
   1   1   1  226.36   12.46
   1   1   1  233.90   12.47
  -2  -1  -1  391.94   21.17
  -2  -1  -1  395.91   21.19
   2   1   1  382.14   21.19
   2   1   1  392.72   21.20
  -3  -1  -1  581.91   31.50
  -3  -1  -1  575.55   31.52
   3   1   1  586.29   31.55
  -4  -1  -1   97.33    5.09
  -4  -1  -1   91.97    5.13
   4   1   1   90.97    5.21
  -5  -1  -1    8.94    0.67
  -5  -1  -1    7.39    0.84
   5   1   1   12.56    1.33
  -6  -1  -1  105.35    5.66
  -6  -1  -1  102.29    5.72
  -7  -1  -1  131.05    7.16
  -7  -1  -1  131.87    7.22
  -8  -1  -1   65.32    3.82
  -8  -1  -1   67.85    3.69
  -9  -1  -1    2.23    0.48
   9   1   1    0.42    1.54
 -10  -1  -1    7.89    0.72
  10   1   1    8.25    1.94
 -11  -1  -1   11.01    0.89
  11   1   1   10.33    2.29
 -12  -1  -1    0.41    0.73
  12   1   1   -0.25    2.48
 -13  -1  -1   -0.90    0.82
  13   1   1   -2.37    2.80
 -14  -1  -1   13.66    1.28
  14   1   1   15.52    3.39
  14  -2  -1   24.82    4.33
 -14   2   1   28.88    2.11
  13  -2  -1   42.89    5.80
 -13   2   1   48.61    2.91
  12  -2  -1   27.86    3.79
 -12   2   1   34.29    2.13
  11  -2  -1    2.82    2.83
 -11   2   1    3.93    0.69
  10  -2  -1    2.07    2.51
 -10   2   1    4.60    0.63
   9  -2  -1    0.52    0.70
   9  -2  -1    0.29    2.21
  -9   2   1    3.43    0.51
   8  -2  -1   15.36    1.23
   8  -2  -1   12.08    2.15
   7  -2  -1   20.19    1.41
   7  -2  -1   18.37    2.14
  -7   2   1   21.75    1.27
   6  -2  -1  140.29    8.48
   6  -2  -1  144.29    8.09
  -6   2   1  158.22    8.05
   5  -2  -1  337.18   18.90
   5  -2  -1  325.85   19.09
  -5   2   1  372.94   18.87
  -5   2   1  355.05   18.88
   4  -2  -1  219.46   12.80
   4  -2  -1  231.60   12.62
  -4   2   1  241.91   12.59
  -4   2   1  233.19   12.60
   3  -2  -1  385.40   21.78
   3  -2  -1  402.41   21.68
  -3   2   1  396.45   21.66
  -3   2   1  413.09   21.65
   2  -2  -1  381.56   20.70
   2  -2  -1  389.55   20.63
  -2   2   1  368.22   20.61
   1  -2  -1  498.08   28.51
   1  -2  -1  552.48   28.54
  -1   2   1  526.72   28.51
   0  -2  -1  595.67   32.59
   0   2   1  606.07   32.57
  -1  -2  -1  162.49    9.52
  -1  -2  -1  179.35    9.50
  -1  -2  -1  185.02    9.55
   1   2   1  186.60    9.52
   1   2   1  184.04    9.51
   1   2   1  153.94    9.50
  -2  -2  -1   25.94    1.38
  -2  -2  -1   24.18    1.50
   2   2   1   24.11    1.44
   2   2   1   24.91    1.47
  -3  -2  -1   43.78    2.34
  -3  -2  -1   41.12    2.44
   3   2   1   42.55    2.42
   3   2   1   42.53    2.43
  -4  -2  -1    9.53    0.89
  -4  -2  -1    7.51    0.59
   4   2   1   10.17    1.02
   4   2   1    8.18    0.71
  -5  -2  -1    0.07    0.24
  -5  -2  -1    0.08    0.52
   5   2   1    0.23    0.70
  -6  -2  -1   60.50    3.30
  -6  -2  -1   57.14    3.43
   6   2   1   61.84    3.60
  -7  -2  -1   83.41    4.80
   7   2   1   87.07    5.02
  -8  -2  -1  286.90   16.61
  -8  -2  -1  309.29   16.54
   8   2   1  317.67   16.75
   9   2   1  110.15    6.53
 -10  -2  -1   47.55    2.79
  10   2   1   49.15    3.84
 -11  -2  -1   65.53    3.86
  11   2   1   71.66    4.92
 -12  -2  -1   59.61    3.65
  12   2   1   69.01    5.03
 -13  -2  -1   67.79    4.18
  13   2   1   79.92    5.73
  13  -3  -1   -1.02    3.64
 -13   3   1    0.76    0.91
  12  -3  -1   25.30    3.89
 -12   3   1   30.29    2.02
  11  -3  -1   79.39    4.67
  11  -3  -1   72.81    6.34
 -11   3   1   76.20    4.34
  10  -3  -1  100.97    7.06
  10  -3  -1  101.55    5.75
 -10   3   1  102.93    5.64
   9  -3  -1   72.67    5.59
   9  -3  -1   73.90    4.28
  -9   3   1   75.69    4.15
   8  -3  -1    4.15    2.15
   8  -3  -1    3.49    0.83
  -8   3   1    3.49    0.51
   7  -3  -1   63.53    5.46
   7  -3  -1   81.15    4.38
  -7   3   1   78.24    4.25
  -7   3   1   79.02    4.27
   6  -3  -1  122.13    6.78
   6  -3  -1  112.27    7.28
  -6   3   1  129.39    6.69
  -6   3   1  124.83    6.71
   5  -3  -1  114.65    7.01
   5  -3  -1  118.94    6.60
  -5   3   1  125.47    6.53
  -5   3   1  119.27    6.54
   4  -3  -1  110.82    6.78
   4  -3  -1  117.87    6.47
  -4   3   1  120.89    6.39
  -4   3   1  119.29    6.41
   3  -3  -1   45.21    2.65
   3  -3  -1   43.86    3.04
  -3   3   1   46.68    2.55
  -3   3   1   46.05    2.51
   2  -3  -1   42.24    2.77
   2  -3  -1   43.08    2.50
  -2   3   1   43.37    2.40
   1  -3  -1   64.27    3.70
  -1   3   1   67.51    3.64
   0  -3  -1   86.46    4.73
   0  -3  -1   78.31    4.63
   0   3   1   91.49    4.68
  -1  -3  -1   74.80    4.25
  -1  -3  -1   78.59    4.35
   1   3   1   81.15    4.30
  -2  -3  -1  274.64   15.06
  -2  -3  -1  280.18   15.12
   2   3   1  278.26   15.09
  -3  -3  -1  157.18    8.59
  -3  -3  -1  157.42    8.50
   3   3   1  156.57    8.54
   3   3   1  155.13    8.56
  -4  -3  -1  169.43    9.37
  -4  -3  -1  173.96    9.28
   4   3   1  174.40    9.34
   4   3   1  165.23    9.34
  -5  -3  -1   78.91    4.19
  -5  -3  -1   74.35    4.36
   5   3   1   79.40    4.34
   5   3   1   73.03    4.33
  -6  -3  -1   85.89    4.74
  -6  -3  -1   84.89    4.91
   6   3   1   91.37    4.95
   6   3   1   83.84    4.92
  -7  -3  -1  158.38    8.15
  -7  -3  -1  148.98    8.29
   7   3   1  152.14    8.44
   7   3   1  137.39    8.29
  -8  -3  -1   35.58    2.10
  -8  -3  -1   33.40    2.60
   8   3   1   38.42    2.79
  -9  -3  -1    2.39    0.58
  -9  -3  -1    2.86    1.21
   9   3   1    3.33    1.56
 -10  -3  -1    5.27    0.73
  10   3   1    6.51    1.86
 -11  -3  -1   13.14    1.11
  11   3   1   16.68    2.31
 -12  -3  -1    0.23    0.88
  12   3   1    1.41    2.38
 -13  -3  -1    0.92    0.98
  13   3   1   -0.05    2.69
  13  -4  -1    0.49    3.98
 -13   4   1    1.12    1.00
  12  -4  -1    4.63    3.70
 -12   4   1    2.43    0.90
  11  -4  -1    0.94    1.27
  11  -4  -1    1.98    3.32
 -11   4   1    2.58    0.78
  10  -4  -1   -0.06    1.18
  10  -4  -1   -1.07    2.90
 -10   4   1    0.94    0.68
   9  -4  -1    0.04    2.64
   9  -4  -1    0.99    1.10
   8  -4  -1    1.68    2.38
   8  -4  -1   -0.58    1.02
  -8   4   1    3.85    0.54
  -8   4   1    3.00    0.64
   7  -4  -1   -2.27    2.10
  -7   4   1    0.22    0.55
   6  -4  -1   41.62    2.65
   6  -4  -1   35.00    3.74
  -6   4   1   40.98    2.31
  -6   4   1   41.74    2.40
   5  -4  -1    0.83    0.75
   5  -4  -1    0.20    1.61
  -5   4   1    0.93    0.45
  -5   4   1    1.36    0.34
   4  -4  -1   11.63    1.23
   4  -4  -1    8.16    1.59
  -4   4   1   10.07    0.74
  -4   4   1    9.69    0.86
   3  -4  -1    6.29    0.78
   3  -4  -1    7.71    1.33
  -3   4   1    8.26    0.79
  -3   4   1    8.53    0.62
   2  -4  -1    0.44    0.63
  -2   4   1   -0.17    0.40
  -2   4   1    0.73    0.26
   1  -4  -1   40.89    2.57
  -1   4   1   44.76    2.46
   0  -4  -1   -0.10    0.20
   0  -4  -1    0.29    0.58
   0   4   1   -0.55    0.42
  -1  -4  -1    0.05    0.20
  -1  -4  -1    0.45    0.61
   1   4   1   -0.06    0.48
  -2  -4  -1    0.38    0.63
  -2  -4  -1    0.26    0.22
   2   4   1    0.04    0.51
  -3  -4  -1    9.15    0.66
  -3  -4  -1    9.90    0.91
   3   4   1    9.38    0.82
  -4  -4  -1    6.59    0.84
  -4  -4  -1    4.37    0.39
   4   4   1    3.43    0.74
   4   4   1    4.90    0.63
  -5  -4  -1    9.91    0.78
  -5  -4  -1    9.95    1.08
   5   4   1   10.55    1.18
  -6  -4  -1   -0.17    0.96
  -6  -4  -1    0.35    0.38
   6   4   1    1.17    0.87
   6   4   1    0.38    0.93
  -7  -4  -1   14.22    1.12
  -7  -4  -1   21.62    2.02
   7   4   1   13.79    1.43
   7   4   1   15.60    2.13
  -8  -4  -1   -1.01    0.53
  -8  -4  -1    2.57    1.27
   8   4   1    0.59    1.25
   8   4   1   -0.08    1.30
  -9  -4  -1    0.21    0.63
  -9  -4  -1    0.17    1.37
   9   4   1   -0.02    1.48
   9   4   1    0.09    1.53
 -10  -4  -1   10.70    1.00
  10   4   1   12.75    1.91
  10   4   1   13.19    1.99
 -11  -4  -1    3.14    0.88
  11   4   1    3.60    2.14
 -12  -4  -1    1.40    0.97
  12   4   1    3.75    2.40
  12  -5  -1    1.40    3.96
 -12   5   1    2.75    1.02
  11  -5  -1   19.57    4.03
  11  -5  -1   30.45    2.79
 -11   5   1   29.46    2.07
  10  -5  -1   46.49    3.22
  10  -5  -1   36.72    4.22
 -10   5   1   43.89    2.67
   9  -5  -1    2.86    2.94
   9  -5  -1    4.89    1.38
  -9   5   1    4.42    0.74
   8  -5  -1    8.22    2.73
   8  -5  -1    9.34    1.34
  -8   5   1    7.79    0.91
  -8   5   1    7.08    0.76
   7  -5  -1   39.46    2.68
   7  -5  -1   28.18    3.26
  -7   5   1   39.90    2.29
  -7   5   1   35.22    2.16
   6  -5  -1   30.81    4.01
   6  -5  -1   41.62    2.77
  -6   5   1   40.98    2.39
   5  -5  -1   46.44    4.43
   5  -5  -1   61.59    3.57
  -5   5   1   59.24    3.28
  -5   5   1   62.02    3.35
   4  -5  -1   -0.12    1.66
   4  -5  -1   -0.28    0.84
  -4   5   1   -0.06    0.38
  -4   5   1    0.78    0.52
   3  -5  -1   55.39    3.32
  -3   5   1   54.65    3.05
  -3   5   1   54.55    3.12
   2  -5  -1    6.54    0.85
  -2   5   1    5.96    0.66
  -2   5   1    7.34    0.53
   1  -5  -1    2.42    0.74
  -1   5   1    0.19    0.55
   0  -5  -1    1.47    0.30
   0  -5  -1    2.58    0.74
   0   5   1    1.62    0.56
  -1  -5  -1   21.28    1.27
  -1  -5  -1   20.64    1.74
   1   5   1   22.83    1.52
  -2  -5  -1  110.12    6.10
  -2  -5  -1  110.25    6.30
   2   5   1  115.89    6.21
  -3  -5  -1  148.31    8.21
  -3  -5  -1  147.78    8.02
   3   5   1  146.18    8.12
  -4  -5  -1   50.38    3.24
  -4  -5  -1   50.01    2.79
   4   5   1   49.58    3.04
  -5  -5  -1    6.54    1.16
  -5  -5  -1    3.35    0.46
   5   5   1    4.32    0.96
  -6  -5  -1   39.38    2.70
  -6  -5  -1   33.02    1.96
   6   5   1   31.67    2.26
   6   5   1   31.37    2.48
  -7  -5  -1   27.13    2.55
  -7  -5  -1   23.49    1.57
   7   5   1   24.52    2.10
   7   5   1   21.82    2.36
  -8  -5  -1    6.73    0.76
  -8  -5  -1    6.38    1.50
   8   5   1    8.83    1.38
   8   5   1    7.61    1.53
  -9  -5  -1   -0.10    0.73
  -9  -5  -1    4.52    1.62
   9   5   1    0.21    1.65
   9   5   1    2.83    1.54
 -10  -5  -1    7.10    0.97
  10   5   1    5.32    1.99
  10   5   1   10.40    1.89
 -11  -5  -1    0.93    0.97
  11   5   1   -0.27    2.10
  10  -6  -1    1.93    1.76
  10  -6  -1    0.08    3.52
 -10   6   1   -0.87    0.87
   9  -6  -1   -1.47    3.10
   9  -6  -1   -1.14    1.66
  -9   6   1   -1.07    0.80
  -9   6   1    1.87    1.08
   8  -6  -1    5.48    2.91
   8  -6  -1    3.43    1.58
  -8   6   1    4.94    0.79
  -8   6   1    4.43    1.04
   7  -6  -1   18.48    3.00
   7  -6  -1   27.40    2.54
  -7   6   1   22.35    1.67
  -7   6   1   26.96    1.89
   6  -6  -1   86.04    4.93
  -6   6   1   76.87    4.53
  -6   6   1   82.04    4.62
   5  -6  -1  138.64    7.80
  -5   6   1  136.13    7.57
  -5   6   1  140.42    7.63
   4  -6  -1   79.82    4.77
  -4   6   1   81.45    4.55
   3  -6  -1   47.84    3.05
  -3   6   1   44.12    2.68
  -3   6   1   48.87    2.79
   2  -6  -1  115.41    6.74
  -2   6   1  123.14    6.61
   1  -6  -1  178.70   10.53
  -1   6   1  203.22   10.45
  -1   6   1  190.36   10.39
   0  -6  -1  151.73    8.90
   0  -6  -1  160.91    8.71
   0   6   1  167.39    8.81
  -1  -6  -1   91.07    5.58
  -1  -6  -1   97.95    5.31
   1   6   1  101.30    5.44
  -2  -6  -1    1.76    0.41
  -2  -6  -1    3.21    1.05
   2   6   1    0.72    0.79
  -3  -6  -1    5.93    1.18
  -3  -6  -1    3.76    0.46
   3   6   1    4.20    0.97
  -4  -6  -1    1.25    1.20
  -4  -6  -1   -0.04    0.42
   4   6   1    0.23    0.99
  -5  -6  -1    2.72    1.36
  -5  -6  -1    0.12    0.48
   5   6   1    1.70    1.13
  -6  -6  -1   15.92    1.76
  -6  -6  -1   16.35    1.24
   6   6   1   17.19    1.61
  -7  -6  -1   45.74    2.72
  -7  -6  -1   48.95    3.68
   7   6   1   46.28    3.40
  -8  -6  -1   83.56    4.64
  -8  -6  -1   76.86    5.29
   8   6   1   78.21    5.17
   8   6   1   88.38    4.92
  -9  -6  -1   54.11    4.75
  -9  -6  -1   62.47    3.58
   9   6   1   65.81    4.13
   9   6   1   57.70    4.38
 -10  -6  -1   21.07    1.82
  10   6   1   20.23    2.30
  10   6   1   20.67    2.51
   9  -7  -1   43.16    3.75
  -9   7   1   40.04    2.99
   8  -7  -1   37.03    3.28
  -8   7   1   33.79    2.51
  -8   7   1   24.95    2.20
   7  -7  -1   42.75    3.40
  -7   7   1   41.34    2.70
  -7   7   1   33.53    2.45
   6  -7  -1   48.11    3.45
  -6   7   1   38.96    2.61
  -6   7   1   44.10    2.82
   5  -7  -1   27.28    2.76
  -5   7   1   29.81    2.03
  -5   7   1   23.81    1.80
   4  -7  -1    3.79    1.40
  -4   7   1    3.79    0.65
  -4   7   1    3.20    0.90
   3  -7  -1    4.62    1.32
  -3   7   1    2.70    0.63
  -3   7   1    2.14    0.90
   2  -7  -1    5.44    1.28
  -2   7   1    6.35    0.70
  -2   7   1    4.94    0.94
   1  -7  -1    2.93    1.26
  -1   7   1    0.68    0.87
  -1   7   1    2.41    0.65
   0  -7  -1   13.80    1.47
  -1  -7  -1   37.45    2.91
  -1  -7  -1   38.18    2.17
   1   7   1   34.56    2.53
  -2  -7  -1  109.90    5.89
  -2  -7  -1  105.91    6.29
   2   7   1  105.47    6.09
  -3  -7  -1  154.08    8.08
  -3  -7  -1  141.86    8.42
   3   7   1  146.73    8.26
  -4  -7  -1   73.20    4.72
  -4  -7  -1   73.12    4.08
   4   7   1   73.76    4.46
  -5  -7  -1   38.51    2.21
  -5  -7  -1   37.51    3.29
   5   7   1   31.67    2.96
  -6  -7  -1   28.23    3.10
  -6  -7  -1   25.17    1.68
   6   7   1   22.57    2.13
  -7  -7  -1   16.92    2.17
  -7  -7  -1   17.26    1.45
   7   7   1   17.15    2.03
  -8  -7  -1   16.13    2.36
  -8  -7  -1   22.07    1.62
   8   7   1   17.69    2.28
   6  -8  -1    7.19    1.99
  -6   8   1    4.93    1.30
   5  -8  -1    3.27    1.83
  -5   8   1    2.13    1.15
   4  -8  -1    2.61    1.70
  -4   8   1    2.15    1.11
   3  -8  -1    5.24    1.65
  -3   8   1    4.01    1.13
   2  -8  -1   23.49    2.12
  -2   8   1   23.44    2.10
   1  -8  -1   14.01    1.78
  -1   8   1   11.60    1.35
   0  -8  -1    2.44    1.61
   0   8   1    0.37    1.15
  -1  -8  -1   -0.04    0.61
  -1  -8  -1   -1.76    1.58
   1   8   1   -3.63    1.20
  -2  -8  -1    1.85    1.60
  -2  -8  -1    0.85    0.61
   2   8   1   -2.62    1.26
  -3  -8  -1    5.23    1.75
  -3  -8  -1    4.15    0.68
   3   8   1    0.54    1.40
  -4  -8  -1   -0.65    1.88
  -4  -8  -1    2.68    0.68
   4   8   1   -1.52    1.51
  -5  -8  -1    1.48    2.00
  -5  -8  -1    1.16    0.70
   5   8   1    2.83    1.62
  -6  -8  -1    8.51    0.89
  -6  -8  -1    4.61    2.21
   6   8   1    8.02    1.84
   6   8  -2   26.91    2.44
  -6  -8   2   30.85    1.94
  -6  -8   2   22.96    2.57
   5   8  -2   35.49    3.06
  -5  -8   2   32.37    2.03
  -5  -8   2   24.39    2.56
   4   8  -2   76.34    4.85
  -4  -8   2   80.43    4.35
  -4  -8   2   72.09    5.06
   3   8  -2   60.74    4.21
  -3  -8   2   63.27    4.49
  -3  -8   2   70.56    3.77
   2   8  -2   22.55    2.42
  -2  -8   2   25.64    1.78
  -2  -8   2   27.24    2.88
   1   8  -2   10.15    1.43
  -1  -8   2   11.52    0.96
  -1  -8   2   12.00    1.79
   0   8  -2   -2.83    1.17
   0   8  -2    2.01    0.93
   0  -8   2   -0.65    1.65
  -1   8  -2   -1.65    1.14
  -1   8  -2    0.76    0.90
   1  -8   2   -0.26    1.61
  -2   8  -2   -2.47    1.10
  -2   8  -2    2.89    0.91
   2  -8   2    0.01    1.63
  -3   8  -2   13.36    1.17
  -3   8  -2    9.68    1.32
   3  -8   2   14.85    1.91
  -4   8  -2   32.33    2.51
  -4   8  -2   35.80    2.39
   4  -8   2   35.40    3.48
  -5   8  -2   40.69    2.75
  -5   8  -2   38.70    2.82
   5  -8   2   46.69    3.73
   9   7  -2    5.80    2.20
  -9  -7   2    2.73    0.88
   8   7  -2    0.24    1.85
  -8  -7   2   -2.36    1.93
  -8  -7   2    0.65    0.76
   7   7  -2    1.13    1.69
  -7  -7   2    1.37    0.69
  -7  -7   2   -0.80    1.68
   6   7  -2    8.44    1.62
  -6  -7   2    8.00    0.79
  -6  -7   2    8.41    1.72
   5   7  -2    1.38    1.37
  -5  -7   2    0.08    0.59
   4   7  -2    1.94    1.22
  -4  -7   2    4.04    0.61
  -4  -7   2    3.29    1.46
   3   7  -2   34.97    2.68
  -3  -7   2   34.75    3.00
  -3  -7   2   38.51    2.19
   2   7  -2   31.94    2.46
  -2  -7   2   32.74    1.96
  -2  -7   2   30.83    2.78
   1   7  -2    0.53    0.95
  -1  -7   2    0.31    0.53
  -1  -7   2   -1.06    1.30
   0   7  -2    4.11    0.98
   0  -7   2    3.68    1.32
  -1   7  -2   24.55    1.73
  -1   7  -2   21.74    1.95
   1  -7   2   25.28    2.48
  -2   7  -2   64.28    3.54
  -2   7  -2   58.00    3.63
   2  -7   2   61.69    4.00
  -3   7  -2   47.89    2.77
  -3   7  -2   42.78    2.88
   3  -7   2   46.69    3.36
  -4   7  -2    3.92    0.75
  -4   7  -2    1.95    0.92
   4  -7   2    2.19    1.50
  -5   7  -2   -0.49    0.77
  -5   7  -2    0.18    0.90
   5  -7   2    0.44    1.60
  -6   7  -2    0.58    0.97
  -6   7  -2    0.45    0.84
   6  -7   2    0.43    1.68
  -7   7  -2    4.24    0.95
  -7   7  -2    6.00    1.11
   7  -7   2    2.43    1.90
  -8   7  -2    5.07    1.20
  -8   7  -2    2.95    1.03
   8  -7   2    0.24    2.00
  10   6  -2   -1.24    2.25
 -10  -6   2    2.40    0.84
   9   6  -2   -1.14    1.98
  -9  -6   2    0.40    0.74
   8   6  -2    2.09    1.69
  -8  -6   2    4.92    0.69
  -8  -6   2    1.67    1.48
   7   6  -2   11.36    1.61
  -7  -6   2    9.52    1.52
  -7  -6   2   10.15    0.82
   6   6  -2    4.99    1.32
  -6  -6   2    5.76    0.60
  -6  -6   2    3.87    1.37
   5   6  -2   23.55    2.15
  -5  -6   2   21.59    1.41
  -5  -6   2   21.31    1.82
   4   6  -2    0.62    0.94
  -4  -6   2   -2.64    1.11
  -4  -6   2   -0.09    0.43
   3   6  -2    3.53    0.90
  -3  -6   2    1.55    1.10
  -3  -6   2    3.07    0.45
   2   6  -2   19.74    1.66
  -2  -6   2   17.49    1.53
  -2  -6   2   18.29    1.19
   1   6  -2   -0.17    0.76
  -1  -6   2   -1.25    1.00
  -1  -6   2   -0.29    0.39
   0   6  -2    4.22    0.77
   0  -6   2    2.94    1.01
   0  -6   2    4.51    0.48
  -1   6  -2    0.79    0.54
  -1   6  -2    0.05    0.70
   1  -6   2   -1.12    0.99
  -2   6  -2    3.23    0.75
  -2   6  -2    4.26    0.59
   2  -6   2    4.29    1.07
  -3   6  -2   -0.66    0.67
  -3   6  -2   -0.16    0.56
   3  -6   2   -0.40    1.08
  -4   6  -2    0.75    0.71
  -4   6  -2    2.84    0.58
   4  -6   2    2.53    1.14
  -5   6  -2    9.18    0.81
  -5   6  -2    8.31    0.92
   5  -6   2   11.09    1.40
  -6   6  -2   16.89    1.55
  -6   6  -2   17.31    1.46
   6  -6   2   21.49    2.37
  -7   6  -2    9.94    0.94
   7  -6   2   10.94    1.67
  -8   6  -2    0.49    0.80
   8  -6   2    1.70    1.65
   8  -6   2   -2.71    3.32
  -9   6  -2   -0.01    0.91
   9  -6   2   -2.81    4.24
   9  -6   2   -0.95    1.81
 -10   6  -2   -1.15    1.03
  10  -6   2    3.37    1.99
  12   5  -2   41.80    3.63
  12   5  -2   48.14    4.18
 -12  -5   2   39.67    2.79
  11   5  -2   94.19    5.50
  11   5  -2   81.41    5.75
 -11  -5   2   74.73    4.71
  10   5  -2   34.22    3.62
  10   5  -2   39.33    3.33
 -10  -5   2   34.50    2.28
   9   5  -2   11.67    1.90
   9   5  -2   12.84    1.69
  -9  -5   2   11.10    0.93
   8   5  -2    5.29    1.52
   8   5  -2    6.68    1.42
  -8  -5   2    4.22    1.27
  -8  -5   2    4.99    0.64
   7   5  -2   14.80    1.49
  -7  -5   2   10.60    1.40
  -7  -5   2   13.83    1.02
   6   5  -2   36.67    2.61
  -6  -5   2   34.00    2.62
  -6  -5   2   35.97    2.06
   5   5  -2    2.70    0.94
  -5  -5   2    2.26    0.38
  -5  -5   2    0.35    1.08
   4   5  -2   69.27    3.90
  -4  -5   2   68.40    3.69
  -4  -5   2   61.62    4.23
   3   5  -2  141.38    7.69
  -3  -5   2  137.18    7.61
   2   5  -2   65.43    3.63
  -2  -5   2   61.25    3.48
   1   5  -2   89.18    4.97
  -1  -5   2   92.33    5.06
  -1  -5   2   86.06    4.87
   0   5  -2   45.88    2.64
   0  -5   2   42.71    2.50
   0  -5   2   46.24    2.77
   1  -5   2  206.72   11.34
  -2   5  -2  331.08   19.01
   2  -5   2  369.39   19.10
  -3   5  -2   60.57    3.48
   3  -5   2   63.73    3.69
  -4   5  -2   44.82    2.56
   4  -5   2   44.73    2.88
  -5   5  -2    2.53    0.51
   5  -5   2    3.16    0.95
  -6   5  -2   10.56    0.81
   6  -5   2   12.15    2.24
   6  -5   2    9.30    1.23
  -7   5  -2   25.12    1.73
   7  -5   2   29.27    2.34
   7  -5   2   23.31    2.82
  -8   5  -2   -0.83    0.65
   8  -5   2   -0.13    2.57
   8  -5   2    1.36    1.35
  -9   5  -2    8.95    1.00
   9  -5   2   11.73    3.02
   9  -5   2   14.70    1.70
 -10   5  -2   41.00    2.89
  10  -5   2   55.57    3.57
  10  -5   2   45.09    5.34
 -11   5  -2   13.02    1.32
  11  -5   2   17.53    3.72
  11  -5   2   22.14    2.13
  13   4  -2   -1.21    2.77
  13   4  -2   -2.38    2.75
 -13  -4   2   -1.32    1.01
  12   4  -2    3.82    2.39
  12   4  -2    2.94    2.48
 -12  -4   2    4.09    0.92
  11   4  -2    0.13    2.06
  11   4  -2   -1.74    2.14
 -11  -4   2   -0.08    0.76
  10   4  -2   17.67    2.19
  10   4  -2   14.93    2.08
 -10  -4   2   17.94    1.38
   9   4  -2   61.50    4.32
   9   4  -2   66.27    4.35
  -9  -4   2   65.34    3.64
   8   4  -2  238.00   13.25
   8   4  -2  233.34   13.30
  -8  -4   2  248.15   13.05
   7   4  -2  127.24    6.99
   7   4  -2  126.34    6.98
  -7  -4   2  116.40    6.93
  -7  -4   2  124.02    6.74
   6   4  -2   68.76    3.91
   6   4  -2   64.15    3.95
  -6  -4   2   67.73    3.91
  -6  -4   2   64.78    3.66
   5   4  -2   99.54    5.65
  -5  -4   2  101.33    5.64
   4   4  -2  176.33    9.87
  -4  -4   2  186.35    9.87
  -4  -4   2  176.55    9.77
   3   4  -2  338.49   18.66
  -3  -4   2  335.52   18.60
  -3  -4   2  354.99   18.67
   2   4  -2  157.64    8.66
  -2  -4   2  163.29    8.68
  -2  -4   2  153.62    8.59
   1   4  -2   90.25    4.91
  -1  -4   2   84.39    4.83
  -1  -4   2   91.59    4.95
   0   4  -2    0.92    0.44
   0  -4   2    0.16    0.56
   0  -4   2    0.24    0.23
  -1   4  -2    2.34    0.46
   1  -4   2    2.31    0.63
  -2   4  -2   -0.82    0.40
  -2   4  -2   -0.17    0.30
   2  -4   2    0.44    0.62
  -3   4  -2  112.14    6.07
  -3   4  -2  109.25    6.08
   3  -4   2  111.88    6.17
  -4   4  -2  103.63    5.67
  -5   4  -2  178.74    9.83
   5  -4   2  177.30    9.91
   5  -4   2  185.93   10.21
  -6   4  -2  130.16    7.11
   6  -4   2  124.19    7.70
   6  -4   2  135.11    7.24
  -7   4  -2   59.65    3.30
   7  -4   2   57.69    4.50
   7  -4   2   57.75    3.55
  -8   4  -2   97.08    5.52
   8  -4   2  103.58    5.74
   8  -4   2   99.27    6.57
  -9   4  -2   89.94    5.29
   9  -4   2   92.61    6.56
   9  -4   2  102.56    5.55
 -10   4  -2   92.03    5.53
  10  -4   2   98.76    7.02
  10  -4   2  107.18    5.82
 -11   4  -2   22.56    1.85
  11  -4   2   26.85    2.55
  11  -4   2   21.24    3.43
 -12   4  -2    2.88    0.96
  12  -4   2   -0.22    3.56
  12  -4   2    2.89    2.13
  13   3  -2    6.89    2.65
  13   3  -2    5.82    2.92
 -13  -3   2    3.82    0.96
  12   3  -2   32.13    4.09
  12   3  -2   31.60    2.89
 -12  -3   2   26.97    2.03
  11   3  -2   47.35    4.20
  11   3  -2   49.21    3.88
 -11  -3   2   44.10    2.73
  10   3  -2   51.05    4.08
  10   3  -2   54.01    3.76
 -10  -3   2   47.01    2.86
   9   3  -2    3.71    1.73
   9   3  -2    2.70    1.41
  -9  -3   2    2.55    0.51
   8   3  -2   -0.75    1.58
   8   3  -2    0.35    1.17
  -8  -3   2    1.73    0.41
   7   3  -2    1.46    1.27
   7   3  -2    1.06    1.26
  -7  -3   2    2.63    0.38
   6   3  -2    7.83    1.17
   6   3  -2    7.84    0.96
  -6  -3   2    8.11    0.79
  -6  -3   2    8.19    0.66
   5   3  -2   73.31    4.17
  -5  -3   2   73.89    4.01
  -5  -3   2   72.39    4.12
   4   3  -2   56.55    3.35
  -4  -3   2   58.58    3.21
  -4  -3   2   60.22    3.32
   3   3  -2   80.50    4.58
  -3  -3   2   83.83    4.49
  -3  -3   2   82.79    4.57
   2   3  -2  176.22    9.53
  -2  -3   2  176.76    9.49
  -2  -3   2  171.33    9.54
   1   3  -2  324.94   17.19
  -1  -3   2  302.10   17.15
  -1  -3   2  322.11   17.20
   0   3  -2    0.24    0.33
   0  -3   2    0.57    0.41
   0  -3   2    0.11    0.17
  -1   3  -2  115.20    6.19
   1  -3   2  111.23    6.22
  -2   3  -2  199.22   11.17
  -2   3  -2  214.39   11.18
   2  -3   2  203.46   11.22
  -3   3  -2   96.81    5.21
   3  -3   2   94.17    5.28
  -4   3  -2   57.36    3.17
   4  -3   2   56.15    3.27
   4  -3   2   59.68    3.68
  -5   3  -2    5.54    0.44
   5  -3   2    4.93    1.39
   5  -3   2    4.38    0.69
  -6   3  -2    3.74    0.52
   6  -3   2    2.71    0.74
   6  -3   2    3.50    1.60
  -7   3  -2   12.08    0.93
   7  -3   2   10.98    1.12
   7  -3   2   12.22    2.31
  -8   3  -2    9.04    0.73
   8  -3   2    8.51    1.06
   8  -3   2   10.30    2.18
  -9   3  -2   22.39    1.60
   9  -3   2   24.80    2.80
   9  -3   2   25.22    2.02
 -10   3  -2   48.48    3.03
  10  -3   2   57.59    3.31
  10  -3   2   47.96    4.87
 -11   3  -2   12.52    1.06
  11  -3   2   14.08    3.02
  11  -3   2   13.29    1.44
  12  -3   2   10.71    3.34
 -13   3  -2    1.20    0.95
  13  -3   2    2.08    3.54
  14   2  -2   -4.52    3.28
 -14  -2   2    0.14    0.95
  13   2  -2   -3.10    2.91
 -13  -2   2   -2.02    0.81
  12   2  -2   -1.72    2.08
  12   2  -2   -1.93    2.62
 -12  -2   2   -1.95    0.70
  11   2  -2   -2.38    1.76
  11   2  -2   -0.18    2.32
 -11  -2   2   -1.26    0.59
  10   2  -2   -1.62    2.01
  10   2  -2   -0.17    1.51
 -10  -2   2   -1.69    0.49
   9   2  -2   -3.58    1.79
   9   2  -2    2.42    1.27
  -9  -2   2    1.51    0.42
   8   2  -2    1.14    1.08
   8   2  -2   -4.18    1.68
  -8  -2   2    1.44    0.36
   7   2  -2   -0.09    0.90
   7   2  -2   -0.39    1.31
  -7  -2   2    0.06    0.30
   6   2  -2   14.26    1.91
   6   2  -2   12.93    1.09
  -6  -2   2   14.10    0.88
   5   2  -2    0.31    0.61
   5   2  -2    0.92    0.92
  -5  -2   2    0.10    0.22
   4   2  -2   32.85    1.98
   4   2  -2   31.16    2.18
  -4  -2   2   32.66    1.80
  -4  -2   2   32.74    1.88
   3   2  -2    3.87    0.47
  -3  -2   2    3.71    0.33
  -3  -2   2    3.39    0.38
   2   2  -2    0.05    0.34
  -2  -2   2   -0.15    0.27
  -2  -2   2    0.10    0.13
   1   2  -2    2.75    0.34
  -1  -2   2    2.43    0.20
  -1  -2   2    2.93    0.33
   0   2  -2   20.59    1.19
   0  -2   2   18.48    1.12
   0  -2   2   19.73    1.21
  -1   2  -2   -0.23    0.17
  -1   2  -2    0.36    0.22
   1  -2   2   -0.05    0.31
  -2   2  -2   15.81    0.95
   2  -2   2   15.67    1.06
   2  -2   2   17.55    1.23
  -3   2  -2   82.34    4.50
   3  -2   2   77.93    4.54
   3  -2   2   87.64    4.68
  -4   2  -2    3.19    0.30
   4  -2   2    3.81    0.95
   4  -2   2    3.18    0.47
  -5   2  -2   13.97    0.87
   5  -2   2   13.37    1.42
   5  -2   2   13.17    1.08
  -6   2  -2    0.59    0.30
   6  -2   2    0.87    0.55
   6  -2   2   -0.15    1.32
  -7   2  -2   82.61    4.40
   7  -2   2   77.08    4.49
  -8   2  -2   -0.25    0.44
   8  -2   2    1.16    0.72
   8  -2   2   -0.97    1.81
  -9   2  -2    0.85    0.50
   9  -2   2    0.04    0.82
   9  -2   2    3.76    2.10
 -10   2  -2   -0.26    0.60
  10  -2   2    1.01    2.37
 -11   2  -2    1.29    0.68
  11  -2   2    1.23    2.62
  11  -2   2    1.52    0.99
 -12   2  -2    3.57    0.80
  12  -2   2    2.38    2.95
 -13   2  -2    3.22    0.93
  13  -2   2    3.51    3.32
  14   1  -2    1.55    3.42
 -14  -1   2    1.99    0.95
  13   1  -2    8.85    3.18
 -13  -1   2   11.91    1.05
  12   1  -2   45.29    4.74
 -12  -1   2   41.68    2.57
  11   1  -2   57.94    4.76
 -11  -1   2   51.89    3.08
  10   1  -2  112.28    6.74
 -10  -1   2  100.49    5.78
   9   1  -2   40.28    3.49
  -9  -1   2   35.59    2.07
  -9  -1   2   34.18    2.11
   8   1  -2   12.85    2.72
  -8  -1   2   13.79    0.97
  -8  -1   2   13.29    0.99
   7   1  -2   16.10    1.75
  -7  -1   2   16.47    0.99
  -7  -1   2   14.88    1.03
   6   1  -2   51.30    3.50
  -6  -1   2   55.22    2.91
  -6  -1   2   51.61    2.93
   5   1  -2   18.94    1.96
  -5  -1   2   19.46    1.17
  -5  -1   2   20.91    1.15
   4   1  -2  154.15    8.88
  -4  -1   2  167.72    8.72
  -4  -1   2  159.58    8.73
   3   1  -2   63.89    3.85
  -3  -1   2   65.73    3.67
  -3  -1   2   71.94    3.67
   2   1  -2  685.24   38.06
   2   1  -2  702.02   38.10
  -2  -1   2  737.68   38.05
  -2  -1   2  655.33   38.05
  -2  -1   2  730.70   38.11
   1   1  -2    1.51    0.24
   1   1  -2    1.45    0.16
   1   1  -2    1.48    0.21
   1   1  -2    1.26    0.12
  -1  -1   2    1.52    0.12
  -1  -1   2    1.35    0.18
   0   1  -2    0.95    0.21
   0   1  -2    1.12    0.12
   0  -1   2    1.34    0.19
   0  -1   2    1.07    0.11
  -1   1  -2  962.31   50.75
  -1   1  -2  905.91   50.76
   1  -1   2  998.18   50.76
   1  -1   2  879.55   50.75
  -2   1  -2  209.40   11.51
   2  -1   2  200.15   11.53
   2  -1   2  227.37   11.56
  -3   1  -2  589.54   31.99
   3  -1   2  553.08   32.00
   3  -1   2  628.30   32.06
  -4   1  -2  199.62   10.47
   4  -1   2  200.18   10.60
   4  -1   2  178.83   10.48
  -5   1  -2    9.12    0.64
   5  -1   2    8.76    1.13
   5  -1   2    8.43    0.77
  -6   1  -2   14.54    0.94
   6  -1   2   13.77    1.49
   6  -1   2   14.35    1.05
   7  -1   2   16.63    1.20
   7  -1   2   14.18    2.18
  -8   1  -2    0.15    0.41
   8  -1   2   -0.45    0.61
   8  -1   2    2.93    1.62
  -9   1  -2   23.78    1.49
   9  -1   2   21.73    1.66
   9  -1   2   26.04    3.07
 -10   1  -2   34.70    2.19
  10  -1   2   35.54    2.33
  10  -1   2   45.09    3.78
 -11   1  -2   38.24    2.37
  11  -1   2   41.96    4.20
  11  -1   2   39.12    2.57
 -12   1  -2    3.91    0.78
  12  -1   2    4.99    2.77
 -13   1  -2    5.62    0.93
  13  -1   2    7.30    3.15
  14   0  -2   -0.59    3.57
 -14   0   2   -0.06    0.92
  13   0  -2    0.28    3.23
 -13   0   2   -0.45    0.78
  12   0  -2   -4.61    2.84
 -12   0   2    0.99    0.67
  11   0  -2   -1.71    2.52
 -11   0   2    0.06    0.57
  10   0  -2    3.62    2.26
 -10   0   2    4.82    0.58
 -10   0   2    3.69    0.61
   9   0  -2  127.33    7.67
  -9   0   2  120.05    6.92
  -9   0   2  132.49    6.92
  -8   0   2  130.44    7.45
  -8   0   2  142.77    7.45
   7   0  -2  324.41   18.40
  -7   0   2  328.00   18.12
  -7   0   2  348.42   18.11
   6   0  -2  182.60   10.37
  -6   0   2  178.68   10.06
  -6   0   2  193.51   10.05
   5   0  -2  144.75    8.55
  -5   0   2  160.07    8.29
  -5   0   2  151.94    8.30
   4   0  -2  772.30   42.71
  -4   0   2  809.53   42.59
  -4   0   2  775.71   42.60
   3   0  -2  497.86   27.48
  -3   0   2  497.01   27.39
  -3   0   2  520.83   27.38
   2   0  -2  295.98   16.56
   2   0  -2  305.10   16.63
   2   0  -2  304.51   16.55
  -2   0   2  315.87   16.63
  -2   0   2  295.68   16.56
  -2   0   2  315.39   16.55
   1   0  -2    3.15    0.19
   1   0  -2    2.80    0.25
   1   0  -2    2.67    0.23
   1   0  -2    2.52    0.24
  -1   0   2    2.75    0.18
  -1   0   2    2.75    0.23
  -1   0   2    2.81    0.21
  -1   0   2    2.95    0.23
   0   0  -2    9.95    0.63
   0   0  -2    9.84    0.60
   0   0  -2    9.61    0.64
   0   0   2   10.11    0.62
   0   0   2   10.47    0.63
  -1   0  -2    0.94    0.17
  -1   0  -2    0.68    0.23
  -1   0  -2    0.84    0.18
   1   0   2    1.48    0.24
   1   0   2    0.87    0.14
   1   0   2    1.04    0.21
  -2   0  -2   17.31    0.92
   2   0   2   14.67    0.94
   2   0   2   15.74    1.03
  -3   0  -2    2.69    0.22
   3   0   2    1.91    0.26
   3   0   2    2.14    0.47
  -4   0  -2  563.29   29.89
   4   0   2  561.24   29.96
   4   0   2  529.58   29.89
  -5   0  -2  351.70   18.77
   5   0   2  356.01   18.88
   5   0   2  330.53   18.78
  -6   0  -2  181.50    9.67
   6   0   2  176.79    9.86
   6   0   2  175.20    9.69
  -7   0  -2  197.90   10.71
   7   0   2  195.50   10.71
  -8   0  -2   81.13    4.56
   8   0   2   83.50    4.60
   8   0   2   84.38    5.07
  -9   0  -2  156.24    8.81
   9   0   2  167.49    9.26
 -10   0  -2  151.13    8.12
 -10   0  -2  145.52    8.26
 -11   0  -2   16.36    1.33
  11   0   2   15.88    2.44
 -12   0  -2    0.64    0.72
  12   0   2    0.41    2.56
 -13   0  -2    1.78    0.84
  13   0   2    0.38    2.90
  14  -1  -2   -1.18    3.78
 -14   1   2    2.81    0.91
  13  -1  -2    9.39    3.48
 -13   1   2   10.48    1.00
  12  -1  -2   45.68    5.13
 -12   1   2   40.86    2.53
  11  -1  -2   51.64    5.08
 -11   1   2   56.75    3.18
  10  -1  -2  101.40    6.74
 -10   1   2  101.93    5.64
 -10   1   2  102.96    5.63
   9  -1  -2   40.75    3.92
  -9   1   2   40.79    2.36
   8  -1  -2   13.98    2.04
  -8   1   2   14.26    1.04
  -8   1   2   15.75    1.03
   7  -1  -2   12.96    1.87
  -7   1   2   15.23    1.01
  -7   1   2   16.56    1.01
   6  -1  -2   52.70    3.79
  -6   1   2   59.34    3.09
  -6   1   2   54.91    3.10
   5  -1  -2   19.80    2.13
  -5   1   2   24.09    1.24
  -5   1   2   19.61    1.25
   4  -1  -2  162.17    9.60
  -4   1   2  181.41    9.43
  -4   1   2  180.21    9.39
  -4   1   2  167.86    9.40
   3  -1  -2   70.82    3.84
   3  -1  -2   66.41    4.06
   3  -1  -2   68.24    3.81
  -3   1   2   72.04    3.81
  -3   1   2   72.53    3.86
  -3   1   2   69.81    3.82
   2  -1  -2  740.39   39.89
   2  -1  -2  755.49   39.95
  -2   1   2  719.56   39.87
  -2   1   2  727.60   39.89
   1  -1  -2    0.97    0.17
   1  -1  -2    1.69    0.24
   1  -1  -2    1.10    0.18
  -1   1   2    1.59    0.16
  -1   1   2    1.53    0.27
  -1   1   2    1.34    0.17
   0  -1  -2    1.04    0.17
   0  -1  -2    1.00    0.20
   0  -1  -2    1.44    0.24
   0   1   2    1.06    0.15
   0   1   2    0.83    0.17
   0   1   2    1.64    0.27
  -1  -1  -2  923.27   49.63
   1   1   2  907.74   49.62
  -2  -1  -2  215.28   11.43
  -2  -1  -2  216.84   11.46
   2   1   2  200.31   11.46
  -3  -1  -2  615.09   32.87
  -3  -1  -2  605.32   32.84
   3   1   2  597.30   32.88
  -4  -1  -2  208.03   10.99
  -4  -1  -2  204.32   11.03
   4   1   2  194.90   11.06
  -5  -1  -2    8.77    0.95
  -5  -1  -2    9.23    0.66
   5   1   2    9.71    1.24
  -6  -1  -2   16.00    1.00
  -6  -1  -2   15.72    1.30
   6   1   2   15.19    1.64
  -7  -1  -2   18.75    1.50
  -7  -1  -2   17.93    1.40
  -8  -1  -2    0.87    0.81
  -8  -1  -2    1.49    0.43
   8   1   2    1.01    1.31
  -9  -1  -2   25.70    1.56
  -9  -1  -2   22.74    2.02
   9   1   2   24.39    2.75
 -10  -1  -2   34.12    2.74
 -10  -1  -2   38.57    2.24
  10   1   2   39.58    3.45
 -11  -1  -2   48.11    2.76
  11   1   2   44.37    4.13
 -12  -1  -2    3.71    0.80
  12   1   2    4.15    2.48
 -13  -1  -2    3.51    0.92
  13   1   2    5.80    2.85
  14  -2  -2   -5.39    4.01
 -14   2   2    1.24    0.93
  13  -2  -2   -4.77    3.60
 -13   2   2   -0.51    0.84
  12  -2  -2   -0.82    3.26
 -12   2   2    0.88    0.76
  11  -2  -2   -0.76    2.86
 -11   2   2   -0.20    0.66
  10  -2  -2   -1.55    2.53
 -10   2   2    3.70    0.62
   9  -2  -2   -0.89    2.28
   8  -2  -2   -2.45    1.99
  -8   2   2    0.44    0.42
  -8   2   2    0.61    0.46
   7  -2  -2    0.18    0.53
   7  -2  -2    2.72    1.73
  -7   2   2    0.71    0.35
  -7   2   2    0.29    0.38
   6  -2  -2   11.08    1.72
   6  -2  -2   15.02    1.12
  -6   2   2   14.79    0.95
  -6   2   2   15.43    0.98
   5  -2  -2    0.77    1.21
   5  -2  -2    0.35    0.45
  -5   2   2    0.55    0.25
  -5   2   2    0.23    0.29
   4  -2  -2   31.49    2.56
   4  -2  -2   32.17    1.96
  -4   2   2   35.61    1.86
  -4   2   2   33.41    1.89
   3  -2  -2    4.15    0.89
   3  -2  -2    3.25    0.45
  -3   2   2    3.14    0.30
   2  -2  -2   -0.18    0.71
   2  -2  -2    0.22    0.36
  -2   2   2    0.01    0.20
   1  -2  -2    2.98    0.41
  -1   2   2    1.90    0.24
  -1   2   2    2.18    0.25
   0  -2  -2   19.31    1.24
   0   2   2   19.76    1.15
   0   2   2   18.23    1.13
  -1  -2  -2    0.26    0.36
   1   2   2   -0.33    0.25
   1   2   2   -0.24    0.28
  -2  -2  -2   17.34    0.95
  -2  -2  -2   17.34    1.15
   2   2   2   16.92    1.07
   2   2   2   15.08    1.05
  -3  -2  -2   83.28    4.42
  -3  -2  -2   81.86    4.51
   3   2   2   77.76    4.48
   3   2   2   81.77    4.47
  -4  -2  -2    1.89    0.26
  -4  -2  -2    3.68    0.56
   4   2   2    2.40    0.58
  -5  -2  -2   16.39    1.30
  -5  -2  -2   13.97    0.90
   5   2   2   13.51    1.34
  -6  -2  -2    1.18    0.71
  -6  -2  -2    0.71    0.31
   6   2   2    0.75    0.86
  -7  -2  -2   78.99    4.78
   7   2   2   89.75    5.20
  -8  -2  -2    0.46    0.42
  -8  -2  -2    0.04    0.94
   8   2   2    0.91    1.27
  -9  -2  -2    1.97    1.09
  -9  -2  -2    0.39    0.50
   9   2   2    0.65    1.52
 -10  -2  -2    1.47    1.25
 -10  -2  -2    0.50    0.60
  10   2   2    0.57    1.79
 -11  -2  -2    2.64    0.73
  11   2   2    1.77    2.10
 -12  -2  -2    3.24    0.85
  12   2   2    4.56    2.41
 -13  -2  -2   -1.28    0.93
  13   2   2   -0.02    2.69
  13  -3  -2    1.83    3.77
 -13   3   2    6.47    0.99
  12  -3  -2   27.07    3.93
 -12   3   2   26.85    1.94
  11  -3  -2   45.55    5.33
 -11   3   2   45.18    2.72
  10  -3  -2   48.69    5.13
  10  -3  -2   49.17    3.09
 -10   3   2   52.07    2.93
   9  -3  -2    3.71    2.50
   9  -3  -2    4.19    0.89
  -9   3   2    3.67    0.58
  -9   3   2    2.92    0.64
   8  -3  -2    2.76    2.19
   8  -3  -2    1.63    0.78
   7  -3  -2    3.29    0.75
  -7   3   2    2.42    0.50
  -7   3   2    2.43    0.43
   6  -3  -2    8.70    0.83
   6  -3  -2    7.31    1.75
  -6   3   2    8.49    0.83
  -6   3   2    9.72    0.73
   5  -3  -2   72.73    4.13
   5  -3  -2   67.96    4.71
  -5   3   2   73.99    4.05
  -5   3   2   76.89    4.02
   4  -3  -2   58.86    3.90
   4  -3  -2   59.37    3.39
  -4   3   2   59.45    3.31
  -4   3   2   60.84    3.27
   3  -3  -2   80.69    4.46
   3  -3  -2   79.41    4.76
  -3   3   2   79.69    4.39
   2  -3  -2  180.79   10.05
   2  -3  -2  181.29    9.93
  -2   3   2  183.06    9.88
   1  -3  -2  302.41   16.98
  -1   3   2  316.77   16.94
  -1   3   2  317.30   16.95
   0  -3  -2    0.93    0.47
   0   3   2    0.66    0.34
   0   3   2    0.39    0.27
  -1  -3  -2  111.83    6.36
   1   3   2  114.94    6.30
   1   3   2  119.41    6.31
  -2  -3  -2  200.44   10.93
  -2  -3  -2  198.09   11.01
   2   3   2  204.86   10.97
   2   3   2  202.51   10.96
  -3  -3  -2   92.93    5.03
  -3  -3  -2   91.10    5.15
   3   3   2   93.82    5.10
   3   3   2   91.59    5.09
  -4  -3  -2   59.19    3.11
  -4  -3  -2   55.69    3.32
   4   3   2   57.08    3.23
   4   3   2   53.96    3.24
  -5  -3  -2    5.61    0.85
  -5  -3  -2    4.84    0.43
   5   3   2    5.57    0.78
   5   3   2    6.40    0.77
  -6  -3  -2    4.53    0.93
  -6  -3  -2    4.08    0.44
   6   3   2    3.55    0.87
   6   3   2    4.05    0.94
  -7  -3  -2   12.80    1.00
  -7  -3  -2   12.35    1.25
   7   3   2   13.80    1.76
  -8  -3  -2    9.01    1.26
  -8  -3  -2    7.70    0.72
   8   3   2   10.86    1.43
  -9  -3  -2   24.25    1.64
  -9  -3  -2   22.12    2.46
   9   3   2   26.80    2.67
 -10  -3  -2   45.68    3.65
 -10  -3  -2   54.19    3.09
  10   3   2   58.37    3.97
 -11  -3  -2   12.31    1.09
  11   3   2   13.35    2.27
 -12  -3  -2    5.52    0.97
  12   3   2    4.59    2.43
 -13  -3  -2    2.95    1.05
  13   3   2    4.10    2.75
  13  -4  -2   -1.75    4.05
 -13   4   2    1.16    1.00
  12  -4  -2    5.39    3.73
 -12   4   2    3.52    0.91
  11  -4  -2   -2.30    1.29
  11  -4  -2   -0.46    3.33
 -11   4   2    0.74    0.78
  10  -4  -2   17.50    1.99
  10  -4  -2   13.23    3.20
 -10   4   2   17.33    1.41
   9  -4  -2   58.63    5.58
   9  -4  -2   65.67    4.02
  -9   4   2   68.22    3.82
  -9   4   2   68.85    3.76
   8  -4  -2  231.59   12.86
   8  -4  -2  204.80   13.38
  -8   4   2  244.82   12.71
  -8   4   2  248.96   12.74
   7  -4  -2  109.47    7.54
   7  -4  -2  118.48    7.04
  -7   4   2  126.94    6.67
  -7   4   2  125.90    6.63
   6  -4  -2   52.76    4.70
   6  -4  -2   65.87    3.76
  -6   4   2   67.09    3.54
  -6   4   2   64.33    3.59
   5  -4  -2   86.92    5.95
   5  -4  -2   97.84    5.36
  -5   4   2   96.66    5.21
  -5   4   2   97.73    5.26
   4  -4  -2  170.04   10.02
   4  -4  -2  177.59    9.72
  -4   4   2  182.57    9.65
   3  -4  -2  329.25   18.38
   3  -4  -2  338.03   18.23
  -3   4   2  336.66   18.18
   2  -4  -2  151.32    8.50
   2  -4  -2  148.36    8.31
  -2   4   2  153.73    8.25
   1  -4  -2   84.03    4.83
  -1   4   2   87.78    4.74
   0  -4  -2    0.77    0.62
   0   4   2    1.51    0.46
  -1  -4  -2    2.31    0.65
   1   4   2    2.21    0.50
  -2  -4  -2    0.41    0.23
  -2  -4  -2    0.06    0.66
   2   4   2   -0.45    0.54
   2   4   2    0.41    0.42
  -3  -4  -2  104.08    6.01
  -3  -4  -2  105.29    5.84
   3   4   2  109.26    5.93
   3   4   2  110.14    5.90
  -4  -4  -2  101.03    5.45
  -4  -4  -2   96.69    5.65
   4   4   2  103.70    5.53
   4   4   2   97.27    5.56
  -5  -4  -2  172.25    9.13
  -5  -4  -2  167.11    9.30
   5   4   2  151.56    9.27
   5   4   2  179.21    9.22
  -6  -4  -2  119.85    7.03
  -6  -4  -2  131.28    6.80
   6   4   2  120.85    6.95
   6   4   2  125.14    6.95
  -7  -4  -2   60.30    3.41
   7   4   2   65.62    3.75
   7   4   2   55.38    3.75
  -8  -4  -2   98.94    5.36
  -8  -4  -2   92.85    5.91
   8   4   2   83.73    5.66
   8   4   2  109.82    5.72
  -9  -4  -2   97.97    5.51
  -9  -4  -2   93.23    5.91
   9   4   2  106.05    5.95
 -10  -4  -2   95.50    5.56
  10   4   2  103.87    6.13
 -11  -4  -2   25.14    2.10
  11   4   2   33.58    3.47
 -12  -4  -2    2.04    1.05
  12   4   2    3.27    2.44
  12  -5  -2   32.12    4.69
 -12   5   2   36.53    2.46
  11  -5  -2   85.42    4.86
  11  -5  -2   68.91    6.97
 -11   5   2   75.19    4.49
  10  -5  -2   25.77    3.85
  10  -5  -2   35.53    2.82
 -10   5   2   37.66    2.41
 -10   5   2   30.84    2.20
   9  -5  -2   10.31    3.11
   9  -5  -2   11.43    1.49
  -9   5   2   10.35    0.93
  -9   5   2   10.91    1.10
   8  -5  -2    6.00    2.73
   8  -5  -2    6.94    1.31
  -8   5   2    6.23    0.87
  -8   5   2    4.55    0.70
   7  -5  -2   17.03    1.94
   7  -5  -2   10.75    2.58
  -7   5   2   12.23    0.93
  -7   5   2   15.37    1.35
   6  -5  -2   41.38    2.72
  -6   5   2   40.59    2.38
  -6   5   2   36.81    2.27
   5  -5  -2    2.15    0.96
   5  -5  -2    3.63    1.91
  -5   5   2    3.16    0.60
   4  -5  -2   56.03    4.65
   4  -5  -2   72.59    3.99
  -4   5   2   70.21    3.80
   3  -5  -2  120.63    7.81
   3  -5  -2  138.21    7.45
  -3   5   2  141.53    7.36
   2  -5  -2   58.56    3.59
  -2   5   2   62.85    3.44
   1  -5  -2   83.30    4.86
  -1   5   2   87.45    4.75
   0  -5  -2   41.84    2.74
   0   5   2   45.06    2.58
  -1  -5  -2  188.93   10.75
   1   5   2  201.86   10.68
  -2  -5  -2  324.67   18.24
   2   5   2  343.28   18.18
  -3  -5  -2   57.70    3.21
  -3  -5  -2   56.86    3.58
   3   5   2   60.65    3.44
  -4  -5  -2   44.65    2.87
  -4  -5  -2   39.00    2.35
   4   5   2   41.35    2.66
   4   5   2   43.12    2.49
  -5  -5  -2    3.32    0.47
  -5  -5  -2    4.16    1.14
   5   5   2    5.24    0.99
   5   5   2    3.75    0.79
  -6  -5  -2    9.44    0.76
  -6  -5  -2   13.02    1.42
   6   5   2   10.59    1.27
  -7  -5  -2   26.24    1.70
  -7  -5  -2   26.34    2.67
   7   5   2   21.93    2.41
   7   5   2   28.71    2.24
  -8  -5  -2   -0.37    1.49
  -8  -5  -2    0.74    0.65
   8   5   2   -0.98    1.33
   8   5   2    0.84    1.42
  -9  -5  -2    8.62    1.83
  -9  -5  -2   10.46    0.97
   9   5   2   10.80    1.78
   9   5   2   10.61    1.75
 -10  -5  -2   52.23    3.31
  10   5   2   58.33    4.13
 -11  -5  -2   20.92    2.00
  11   5   2   26.00    3.40
  10  -6  -2    2.63    1.73
  10  -6  -2   -0.75    3.54
 -10   6   2    0.40    1.20
 -10   6   2    1.01    0.91
   9  -6  -2   -1.61    1.61
   9  -6  -2   -5.21    3.27
  -9   6   2    1.13    1.08
  -9   6   2   -1.42    0.81
   8  -6  -2    4.10    3.03
   8  -6  -2    5.22    1.58
  -8   6   2    5.47    0.78
  -8   6   2    5.12    1.06
   7  -6  -2    6.96    2.82
   7  -6  -2   14.16    1.61
  -7   6   2   12.50    1.10
  -7   6   2    9.39    0.87
   6  -6  -2    4.68    2.48
   6  -6  -2    9.17    1.35
  -6   6   2    6.88    0.90
   5  -6  -2   15.97    2.69
   5  -6  -2   24.82    2.26
  -5   6   2   24.29    1.70
   4  -6  -2   -1.71    1.04
  -4   6   2    0.67    0.68
   3  -6  -2    2.39    0.99
  -3   6   2    2.18    0.68
   2  -6  -2   18.66    1.81
  -2   6   2   16.23    1.44
   1  -6  -2   -0.42    0.97
  -1   6   2    0.27    0.68
   0  -6  -2    4.68    0.98
   0   6   2    4.85    0.79
  -1  -6  -2    0.65    0.98
   1   6   2   -0.39    0.75
  -2  -6  -2    3.09    0.43
  -2  -6  -2    5.33    1.12
   2   6   2    3.66    0.85
  -3  -6  -2    3.59    1.20
   3   6   2   -0.53    0.87
  -4  -6  -2    2.61    1.32
  -4  -6  -2    0.80    0.44
   4   6   2    0.80    1.02
  -5  -6  -2    8.17    1.52
  -5  -6  -2    8.48    0.71
   5   6   2   10.24    1.32
   5   6   2   10.37    1.32
  -6  -6  -2   14.54    1.83
  -6  -6  -2   17.24    1.27
   6   6   2   16.77    1.66
   6   6   2   17.94    1.72
  -7  -6  -2   10.33    1.81
  -7  -6  -2    8.26    0.79
   7   6   2    7.29    1.57
   7   6   2    8.04    1.24
  -8  -6  -2    0.79    0.73
  -8  -6  -2    1.14    1.76
   8   6   2    1.96    1.65
   8   6   2    0.90    1.31
  -9  -6  -2    0.22    0.84
  -9  -6  -2    3.07    2.04
   9   6   2    0.61    1.59
   9   6   2    1.71    1.88
 -10  -6  -2    0.04    0.95
  10   6   2    2.10    1.94
  10   6   2    2.15    2.13
   9  -7  -2    0.32    1.97
  -9   7   2    4.43    1.37
   8  -7  -2    2.54    1.85
  -8   7   2   -0.35    1.22
   7  -7  -2    2.97    1.73
  -7   7   2    2.61    1.11
   6  -7  -2   11.56    1.73
  -6   7   2   10.51    1.20
   5  -7  -2   -0.91    1.44
  -5   7   2    0.52    0.95
   4  -7  -2    3.33    1.41
  -4   7   2    3.50    0.88
   3  -7  -2   37.10    2.83
  -3   7   2   32.49    2.30
  -2   7   2   30.34    2.13
   1  -7  -2    2.41    1.24
   0  -7  -2    5.13    1.27
   0   7   2    2.86    0.93
  -1  -7  -2   19.21    1.74
   1   7   2   18.41    1.84
  -2  -7  -2   56.32    3.72
   2   7   2   52.04    3.39
  -3  -7  -2   44.57    3.29
   3   7   2   38.70    2.88
  -4  -7  -2    4.34    1.57
  -4  -7  -2    3.86    0.58
   4   7   2    5.32    1.25
  -5  -7  -2    0.78    0.56
  -5  -7  -2   -0.81    1.64
   5   7   2   -0.81    1.32
  -6  -7  -2   -0.15    0.62
  -6  -7  -2    1.30    1.79
   6   7   2   -1.85    1.53
  -7  -7  -2    4.68    0.78
  -7  -7  -2    6.15    2.06
   7   7   2    7.87    1.87
  -8  -7  -2    3.25    0.85
  -8  -7  -2    2.44    2.10
   8   7   2    2.53    2.02
   6  -8  -2   35.96    3.53
  -6   8   2   34.77    2.72
   5  -8  -2   34.81    3.33
  -5   8   2   32.12    2.52
   4  -8  -2   78.92    4.84
  -4   8   2   68.55    4.32
   3  -8  -2   66.14    4.36
  -3   8   2   62.07    3.88
   2  -8  -2   24.38    2.77
  -2   8   2   20.91    2.06
   1  -8  -2   12.49    1.78
  -1   8   2   10.86    1.32
   0  -8  -2    1.77    1.59
   0   8   2   -1.79    1.11
  -1  -8  -2    0.00    1.61
   1   8   2   -2.96    1.15
  -2  -8  -2    0.61    1.65
   2   8   2   -3.01    1.27
  -3  -8  -2   12.77    1.95
  -3  -8  -2   11.58    0.97
   3   8   2   11.51    1.61
  -4  -8  -2   28.57    2.62
  -4  -8  -2   31.51    1.98
   4   8   2   27.21    2.76
  -5  -8  -2   34.95    2.22
  -5  -8  -2   37.97    3.80
   5   8   2   30.56    3.08
   6   8  -3    8.05    1.88
  -6  -8   3    7.37    0.92
  -6  -8   3    7.90    2.02
   5   8  -3    6.01    1.72
  -5  -8   3    3.64    1.93
  -5  -8   3    8.73    0.87
   4   8  -3    0.34    1.54
  -4  -8   3    2.25    0.74
  -4  -8   3   -1.37    1.79
   3   8  -3    1.46    1.41
  -3  -8   3    0.57    0.72
  -3  -8   3   -1.89    1.71
   2   8  -3   -0.31    1.31
  -2  -8   3   -0.85    0.70
  -2  -8   3    1.01    1.67
   1   8  -3   -0.68    1.26
  -1  -8   3    0.47    1.67
   0   8  -3    1.95    0.94
   0   8  -3   -1.18    1.18
   0  -8   3   -0.51    1.68
  -1   8  -3    4.66    0.97
  -1   8  -3    2.31    1.19
   1  -8   3    3.75    1.67
  -2   8  -3    0.18    1.12
  -2   8  -3    3.57    0.96
   2  -8   3    3.95    1.72
  -3   8  -3    4.10    0.98
  -3   8  -3    1.48    1.15
   3  -8   3    4.35    1.83
  -4   8  -3    5.71    1.26
  -4   8  -3    8.03    1.07
   4  -8   3   11.53    1.96
  -5   8  -3    2.47    1.15
  -5   8  -3    3.47    1.05
   5  -8   3    2.64    2.03
   9   7  -3    0.16    2.18
  -9  -7   3    2.32    0.85
   8   7  -3   -1.28    1.98
  -8  -7   3    0.60    0.76
   7   7  -3    5.46    1.77
  -7  -7   3    4.79    0.76
  -7  -7   3    3.60    1.64
   6   7  -3   19.69    1.93
  -6  -7   3   20.88    1.50
  -6  -7   3   19.01    2.01
   5   7  -3   30.69    2.64
  -5  -7   3   24.96    2.24
  -5  -7   3   29.40    1.81
   4   7  -3   63.63    4.03
  -4  -7   3   64.29    3.61
  -4  -7   3   63.62    4.19
   3   7  -3   79.73    4.76
  -3  -7   3   81.33    4.95
  -3  -7   3   79.97    4.47
   2   7  -3   79.82    4.68
  -2  -7   3   78.72    4.42
  -2  -7   3   79.87    4.89
   1   7  -3  104.59    5.99
  -1  -7   3  106.11    6.18
  -1  -7   3  105.40    5.81
   0   7  -3   84.92    4.88
   0  -7   3   84.40    5.14
  -1   7  -3   60.05    3.37
  -1   7  -3   54.71    3.48
   1  -7   3   57.70    3.83
  -2   7  -3   27.10    2.17
  -2   7  -3   32.09    2.01
   2  -7   3   30.27    2.75
  -3   7  -3    1.52    0.75
  -3   7  -3    0.99    0.90
   3  -7   3    0.48    1.47
  -4   7  -3   -0.89    0.74
  -4   7  -3   -1.25    0.91
   4  -7   3    0.67    1.44
  -5   7  -3   -1.71    0.92
  -5   7  -3    0.59    0.79
   5  -7   3    1.34    1.63
  -6   7  -3    0.91    0.99
  -6   7  -3    0.38    0.86
   6  -7   3    0.55    1.79
  -7   7  -3    6.48    1.03
   7  -7   3    7.76    1.97
  -8   7  -3   25.31    2.18
   8  -7   3   29.99    3.37
  11   6  -3    5.32    2.59
 -11  -6   3    4.16    0.98
  10   6  -3   27.73    2.77
 -10  -6   3   26.75    1.96
   9   6  -3  110.31    6.81
  -9  -6   3  110.75    6.13
   8   6  -3  119.36    7.05
  -8  -6   3  118.54    6.55
   7   6  -3   50.73    3.49
  -7  -6   3   44.05    3.35
  -7  -6   3   46.47    2.71
   6   6  -3   39.14    2.83
  -6  -6   3   35.31    2.10
  -6  -6   3   32.65    2.87
   5   6  -3   31.63    2.46
  -5  -6   3   23.58    2.60
  -5  -6   3   33.71    1.85
   4   6  -3  103.25    5.84
  -4  -6   3  100.95    5.92
  -4  -6   3  103.22    5.63
   3   6  -3   81.78    4.56
  -3  -6   3   73.21    4.67
  -3  -6   3   80.13    4.34
   2   6  -3   11.22    1.08
  -2  -6   3   11.44    1.29
  -2  -6   3   11.50    0.92
   1   6  -3   81.67    4.67
  -1  -6   3   82.08    4.52
  -1  -6   3   82.08    4.83
   0   6  -3   81.43    4.60
   0  -6   3   80.82    4.77
   0  -6   3   80.36    4.46
  -1   6  -3   17.29    1.23
  -1   6  -3   12.93    1.12
   1  -6   3   13.75    1.36
  -2   6  -3    5.77    0.84
  -2   6  -3    8.45    0.71
   2  -6   3    6.84    1.14
  -3   6  -3   64.08    3.92
  -3   6  -3   70.00    3.87
   3  -6   3   72.36    4.19
  -4   6  -3  240.19   13.51
  -4   6  -3  247.16   13.49
   4  -6   3  256.02   13.63
  -5   6  -3  235.25   12.94
   5  -6   3  239.62   13.11
  -6   6  -3   47.63    3.06
   6  -6   3   57.23    3.64
  -7   6  -3   21.46    1.71
   7  -6   3   21.93    2.04
  -8   6  -3    9.06    1.01
   8  -6   3    9.16    1.83
  -9   6  -3   26.69    2.09
  12   5  -3    1.36    2.64
  12   5  -3    3.00    2.40
 -12  -5   3    2.01    0.96
  11   5  -3    3.61    2.35
  11   5  -3    5.84    2.04
 -11  -5   3    2.60    0.85
  10   5  -3    4.22    2.06
  10   5  -3    4.38    1.74
 -10  -5   3    4.09    0.77
   9   5  -3   -0.60    1.73
   9   5  -3    0.80    1.45
  -9  -5   3    0.24    0.62
   8   5  -3    1.59    1.51
  -8  -5   3    0.82    1.11
  -8  -5   3    0.91    0.52
   7   5  -3   12.77    1.44
  -7  -5   3   11.64    0.93
  -7  -5   3    7.86    1.24
   6   5  -3   15.83    1.46
  -6  -5   3   14.94    1.39
  -6  -5   3   17.76    1.11
   5   5  -3    5.04    0.98
  -5  -5   3    6.00    0.50
   4   5  -3   55.28    3.28
  -4  -5   3   53.47    3.01
   3   5  -3   48.74    2.91
  -3  -5   3   47.26    2.67
   2   5  -3   62.30    3.65
  -2  -5   3   63.72    3.74
  -2  -5   3   63.75    3.49
   1   5  -3  111.58    6.22
  -1  -5   3  112.97    6.29
   0   5  -3   31.08    1.94
   0  -5   3   29.89    2.15
  -1   5  -3    9.84    0.89
   1  -5   3    9.26    1.02
  -2   5  -3   22.37    1.39
   2  -5   3   20.54    1.77
  -3   5  -3   11.24    0.97
   3  -5   3   10.43    1.09
  -4   5  -3    1.56    0.48
   4  -5   3    1.11    0.89
  -5   5  -3    0.64    0.51
   5  -5   3   -0.23    0.97
  -6   5  -3    6.41    0.70
   6  -5   3    9.09    2.09
   6  -5   3    6.13    1.19
  -7   5  -3   12.11    0.99
   7  -5   3   15.17    1.50
   7  -5   3   11.50    2.39
  -8   5  -3    5.33    0.77
   8  -5   3    3.37    2.53
   8  -5   3    3.88    1.48
  -9   5  -3   14.93    1.24
   9  -5   3   23.10    2.52
   9  -5   3   15.50    3.01
 -10   5  -3   23.38    1.98
  10  -5   3   29.74    3.01
  10  -5   3   23.96    3.48
 -11   5  -3   10.62    1.26
  11  -5   3   11.87    3.49
  11  -5   3   16.22    2.09
  13   4  -3   -2.69    2.79
  13   4  -3    0.25    2.82
 -13  -4   3    2.55    1.00
  12   4  -3    0.09    2.39
  12   4  -3   -3.17    2.45
 -12  -4   3    1.33    0.85
  11   4  -3    1.10    2.25
  11   4  -3    3.15    2.12
 -11  -4   3    1.97    0.75
  10   4  -3    4.70    2.00
  10   4  -3    3.90    1.85
 -10  -4   3    3.24    0.67
   9   4  -3   -0.06    1.54
   9   4  -3    0.27    1.70
  -9  -4   3   -0.32    0.54
   8   4  -3   24.07    2.38
   8   4  -3   19.47    2.48
  -8  -4   3   20.03    1.34
   7   4  -3   -0.46    1.18
   7   4  -3   -0.34    1.11
  -7  -4   3   -0.91    0.39
   6   4  -3   -0.60    0.94
  -6  -4   3    0.38    0.34
   5   4  -3   13.86    1.17
  -5  -4   3   13.49    1.34
  -5  -4   3   13.88    0.90
  -4  -4   3    0.52    0.26
  -4  -4   3    0.32    0.66
   3   4  -3    7.14    0.77
  -3  -4   3    7.27    0.76
  -3  -4   3    6.85    0.58
   2   4  -3    1.28    0.57
  -2  -4   3    1.95    0.28
  -2  -4   3    2.42    0.62
   1   4  -3    1.19    0.50
  -1  -4   3    0.97    0.24
  -1  -4   3    1.78    0.63
   0   4  -3    1.50    0.48
   0  -4   3    1.24    0.26
   0  -4   3    2.30    0.62
  -1   4  -3   -0.37    0.44
   1  -4   3    0.42    0.63
  -2   4  -3    1.60    0.44
  -2   4  -3    1.65    0.34
   2  -4   3    2.39    0.65
  -3   4  -3   46.37    2.60
  -4   4  -3   12.05    0.97
   4  -4   3   12.17    1.28
  -5   4  -3    4.57    0.49
   5  -4   3    5.29    1.49
   5  -4   3    4.09    0.83
  -6   4  -3    0.95    0.48
   6  -4   3    0.45    0.90
   6  -4   3    7.93    1.82
  -7   4  -3    0.33    0.52
   7  -4   3    4.92    2.05
   7  -4   3   -1.43    1.04
  -8   4  -3    2.38    0.62
   8  -4   3    6.56    1.19
   8  -4   3    4.64    2.34
  -9   4  -3    0.66    0.68
   9  -4   3    2.05    2.54
   9  -4   3    0.56    1.33
 -10   4  -3   -1.34    0.77
  10  -4   3   -2.27    2.82
  10  -4   3   -0.21    1.44
 -11   4  -3    2.18    0.86
  11  -4   3   -0.70    3.17
  11  -4   3    1.44    1.63
 -12   4  -3   -1.54    0.98
  12  -4   3    1.59    1.88
  12  -4   3    0.46    3.44
  13   3  -3   23.37    3.34
  13   3  -3   24.03    3.03
 -13  -3   3   23.30    1.87
  12   3  -3   21.92    2.57
  12   3  -3   19.02    2.93
 -12  -3   3   19.74    1.61
  11   3  -3   25.87    2.39
  11   3  -3   21.78    2.75
 -11  -3   3   22.04    1.62
  10   3  -3    3.29    1.65
  10   3  -3    2.45    2.04
 -10  -3   3    1.61    0.57
   9   3  -3    9.02    1.94
   9   3  -3   13.42    1.56
  -9  -3   3   13.83    1.01
   8   3  -3    0.10    1.10
   8   3  -3   -1.70    1.60
  -8  -3   3    0.49    0.39
   7   3  -3   22.08    2.00
   7   3  -3   20.47    2.50
  -7  -3   3   24.70    1.39
   6   3  -3   28.54    2.39
   6   3  -3   24.79    1.99
  -6  -3   3   27.24    1.62
   5   3  -3  176.92    9.64
   5   3  -3  170.97    9.57
  -5  -3   3  176.53    9.47
  -5  -3   3  172.69    9.51
   4   3  -3   86.90    4.85
  -4  -3   3   87.11    4.74
  -4  -3   3   86.64    4.80
   3   3  -3  177.25    9.49
  -3  -3   3  169.87    9.47
  -3  -3   3  173.94    9.43
   2   3  -3  197.01   10.49
  -2  -3   3  190.70   10.49
  -2  -3   3  189.50   10.44
   1   3  -3  133.76    7.04
  -1  -3   3  127.66    6.99
  -1  -3   3  124.54    7.04
   0   3  -3  351.91   18.60
   0  -3   3  335.71   18.57
   0  -3   3  339.86   18.61
  -1   3  -3  119.05    6.66
  -1   3  -3  123.18    6.67
   1  -3   3  124.48    6.71
  -2   3  -3  114.25    6.19
   2  -3   3  112.91    6.24
  -3   3  -3   29.21    1.63
   3  -3   3   27.50    1.77
  -4   3  -3    0.49    0.29
   4  -3   3    0.55    0.98
   4  -3   3    0.18    0.55
  -5   3  -3   -0.15    0.42
   5  -3   3    0.05    0.66
   5  -3   3    1.03    1.24
  -6   3  -3   13.74    1.00
   6  -3   3   13.89    1.72
  -7   3  -3   24.48    1.62
   7  -3   3   34.95    3.13
   7  -3   3   25.90    1.93
  -8   3  -3   50.93    2.99
   8  -3   3   60.93    4.33
   8  -3   3   49.83    3.24
  -9   3  -3   49.70    3.16
   9  -3   3   59.79    3.45
   9  -3   3   58.29    4.69
 -10   3  -3   42.47    2.67
  10  -3   3   47.34    3.04
  10  -3   3   44.10    4.64
 -11   3  -3   29.42    2.20
  11  -3   3   40.09    2.73
  11  -3   3   30.90    3.53
 -12   3  -3   20.17    1.87
  12  -3   3   26.79    2.82
  12  -3   3   24.73    3.57
  14   2  -3   21.65    3.69
  14   2  -3   22.72    3.05
 -14  -2   3   20.99    1.89
  13   2  -3   19.83    3.36
  13   2  -3   19.39    2.75
 -13  -2   3   20.66    1.71
  12   2  -3    6.50    2.11
  12   2  -3    3.22    2.77
 -12  -2   3    4.21    0.78
  11   2  -3   19.70    2.11
  11   2  -3   19.59    2.78
 -11  -2   3   17.35    1.40
  10   2  -3   45.44    3.49
  10   2  -3   51.29    4.25
 -10  -2   3   46.54    2.71
   9   2  -3  423.94   22.53
   9   2  -3  396.07   22.32
  -9  -2   3  406.88   22.19
   8   2  -3  354.63   20.89
   8   2  -3  390.08   20.97
  -8  -2   3  396.85   20.67
   7   2  -3   99.07    5.92
   7   2  -3  111.49    6.25
  -7  -2   3  104.82    5.74
   6   2  -3   54.55    3.42
   6   2  -3   60.37    3.79
  -6  -2   3   59.21    3.20
   5   2  -3    1.42    0.64
   5   2  -3    2.15    1.03
  -5  -2   3    2.37    0.26
   4   2  -3  127.52    7.03
   4   2  -3  128.36    6.91
  -4  -2   3  108.36    6.84
  -4  -2   3  138.61    6.83
   3   2  -3  375.28   20.27
  -3  -2   3  359.04   20.24
  -3  -2   3  385.17   20.23
   2   2  -3   41.31    2.39
  -2  -2   3   41.51    2.31
  -2  -2   3   41.04    2.35
   1   2  -3  109.06    5.90
  -1  -2   3  107.70    5.87
  -1  -2   3  106.96    5.90
   0   2  -3  263.65   13.98
   0  -2   3  258.60   13.96
   0  -2   3  249.70   13.98
  -1   2  -3  244.94   13.35
   1  -2   3  246.94   13.37
  -2   2  -3  164.09    8.94
   2  -2   3  155.99    8.97
   2  -2   3  173.16    8.98
  -3   2  -3  179.08    9.78
   3  -2   3  191.63    9.89
   3  -2   3  169.92    9.82
  -4   2  -3  491.20   27.25
   4  -2   3  530.46   27.35
   4  -2   3  486.12   27.28
  -5   2  -3  441.25   24.64
   5  -2   3  480.88   24.78
   5  -2   3  441.11   24.67
   6  -2   3  119.87    6.64
   6  -2   3  110.22    6.33
  -7   2  -3   21.68    1.35
   7  -2   3   19.68    1.59
   7  -2   3   25.40    2.57
  -8   2  -3   50.97    2.92
   8  -2   3   62.00    4.03
   8  -2   3   46.98    3.07
  -9   2  -3   68.88    4.17
   9  -2   3   81.07    5.22
   9  -2   3   77.51    4.32
 -10   2  -3   51.69    3.13
  10  -2   3   55.59    4.64
  10  -2   3   56.57    3.34
 -11   2  -3    2.11    0.72
  11  -2   3    2.63    2.65
  11  -2   3   -0.39    1.08
 -12   2  -3   34.95    2.47
  12  -2   3   51.02    4.86
 -13   2  -3   23.73    1.94
  13  -2   3   23.66    3.61
  14   1  -3   19.06    3.83
 -14  -1   3   18.89    1.42
  13   1  -3   20.18    3.59
 -13  -1   3   22.11    1.73
  12   1  -3   17.43    3.20
 -12  -1   3   21.00    1.55
  11   1  -3    9.05    2.64
 -11  -1   3    7.70    0.76
  10   1  -3    0.55    2.24
 -10  -1   3    0.83    0.56
 -10  -1   3   -0.19    0.50
   9   1  -3   -0.66    1.97
  -9  -1   3   -1.22    0.42
  -9  -1   3    0.40    0.48
   8   1  -3    7.24    2.04
  -8  -1   3    8.61    0.81
  -8  -1   3    7.71    0.68
   7   1  -3    6.46    1.57
  -7  -1   3    5.15    0.48
  -7  -1   3    6.61    0.57
   6   1  -3   21.86    2.38
  -6  -1   3   22.38    1.32
  -6  -1   3   22.07    1.28
   5   1  -3   96.58    5.64
  -5  -1   3   99.09    5.28
  -5  -1   3   95.09    5.29
   4   1  -3  417.35   23.22
  -4  -1   3  417.09   23.09
  -4  -1   3  442.94   23.08
   3   1  -3  129.09    7.29
  -3  -1   3  139.24    7.14
  -3  -1   3  125.89    7.14
   2   1  -3  258.15   14.78
   2   1  -3  281.27   14.78
   2   1  -3  274.72   14.85
  -2  -1   3  274.91   14.78
  -2  -1   3  277.09   14.77
  -2  -1   3  268.74   14.78
   1   1  -3  140.74    7.31
  -1  -1   3  133.03    7.31
  -1  -1   3  135.66    7.31
  -1  -1   3  128.87    7.30
   0   1  -3  108.34    5.80
   0  -1   3  106.18    5.80
   0  -1   3  104.68    5.81
   0  -1   3  107.46    5.79
  -1   1  -3  177.02    9.68
   1  -1   3  182.84    9.69
   1  -1   3  175.29    9.69
  -2   1  -3   48.30    2.67
   2  -1   3   50.71    2.73
   2  -1   3   47.30    2.70
  -3   1  -3  228.61   12.23
   3  -1   3  236.96   12.30
   3  -1   3  211.03   12.25
  -4   1  -3    0.20    0.21
   4  -1   3    0.49    0.36
   4  -1   3   -0.13    0.77
  -5   1  -3    0.38    0.26
   5  -1   3    0.17    0.41
   5  -1   3    0.36    0.86
  -6   1  -3   24.61    1.43
   6  -1   3   23.15    1.54
   6  -1   3   25.35    2.16
  -7   1  -3  110.48    5.99
   7  -1   3  105.72    6.05
   7  -1   3  113.21    6.37
  -8   1  -3    6.24    0.56
   8  -1   3    6.20    1.59
   8  -1   3    6.65    0.76
  -9   1  -3   38.16    2.34
   9  -1   3   40.35    2.51
   9  -1   3   44.90    3.57
 -10   1  -3   26.36    1.78
  10  -1   3   33.38    3.55
 -11   1  -3   30.11    2.04
  11  -1   3   38.44    4.05
  11  -1   3   32.05    2.26
 -12   1  -3   31.60    2.21
  12  -1   3   41.16    4.44
 -13   1  -3    9.81    1.05
  13  -1   3   10.46    3.19
  14   0  -3   -5.09    3.76
 -14   0   3   -2.74    0.88
  13   0  -3   -4.76    3.43
 -13   0   3   -1.97    0.80
  12   0  -3   -3.39    3.02
 -12   0   3   -1.19    0.68
 -12   0   3    0.48    0.78
  11   0  -3   -4.04    2.68
 -11   0   3   -0.61    0.60
 -11   0   3   -0.16    0.66
  10   0  -3   -2.25    2.33
 -10   0   3    0.44    0.57
 -10   0   3   -1.69    0.49
   9   0  -3   -2.65    2.02
  -9   0   3   -2.03    0.42
  -8   0   3    0.95    0.42
  -8   0   3   -1.00    0.34
   7   0  -3   -1.09    1.51
  -7   0   3    0.67    0.34
  -7   0   3   -0.64    0.28
   6   0  -3    0.76    1.26
  -6   0   3   -0.35    0.23
  -6   0   3    0.09    0.29
   5   0  -3    0.06    1.05
  -5   0   3   -0.12    0.24
  -5   0   3   -0.19    0.18
   4   0  -3   -0.78    0.85
  -4   0   3   -0.14    0.21
  -4   0   3   -0.12    0.15
   3   0  -3    0.12    0.68
  -3   0   3   -0.09    0.11
  -3   0   3    0.19    0.18
   2   0  -3   -0.46    0.16
   2   0  -3   -0.01    0.19
   2   0  -3   -0.34    0.10
  -2   0   3   -0.38    0.15
  -2   0   3   -0.32    0.15
  -2   0   3   -0.59    0.09
   1   0  -3   -0.18    0.16
   1   0  -3   -0.10    0.17
   1   0  -3   -0.02    0.08
   1   0  -3   -0.27    0.14
  -1   0   3   -0.05    0.14
  -1   0   3   -0.08    0.14
  -1   0   3   -0.04    0.13
  -1   0   3   -0.13    0.07
   0   0  -3   -0.24    0.20
   0   0  -3   -0.43    0.09
   0   0  -3   -0.46    0.12
   0   0  -3   -0.18    0.09
   0   0   3   -0.23    0.17
   0   0   3   -0.23    0.15
  -1   0  -3    0.03    0.10
   1   0   3   -0.03    0.10
   1   0   3   -0.17    0.17
   1   0   3   -0.19    0.22
  -2   0  -3   -0.15    0.13
   2   0   3    0.04    0.21
   2   0   3   -0.26    0.31
  -3   0  -3    0.31    0.17
   3   0   3    0.22    0.43
   3   0   3    0.11    0.26
  -4   0  -3    0.20    0.22
   4   0   3    0.00    0.32
  -5   0  -3    0.10    0.26
   5   0   3    0.57    0.78
   5   0   3    0.04    0.37
  -6   0  -3   -0.41    0.31
   6   0   3   -0.41    0.92
   6   0   3    0.29    0.44
  -7   0  -3   -0.09    0.36
   7   0   3   -0.72    1.11
   7   0   3   -0.24    0.53
  -8   0  -3   -0.51    0.41
   8   0   3   -0.24    0.63
   8   0   3   -1.41    1.33
  -9   0  -3    0.15    0.49
   9   0   3   -0.90    1.58
 -10   0  -3    0.66    0.57
 -10   0  -3    1.00    1.12
  10   0   3   -0.42    1.89
 -11   0  -3   -0.01    2.20
 -11   0  -3    0.02    0.66
  11   0   3   -1.30    2.20
 -12   0  -3   -0.67    0.75
  12   0   3    1.78    2.52
 -13   0  -3    1.69    0.87
  13   0   3    0.77    2.88
  14  -1  -3   15.08    4.25
 -14   1   3   20.29    1.79
  13  -1  -3   22.83    3.91
 -13   1   3   25.81    1.86
  12  -1  -3   21.15    3.51
 -12   1   3   23.46    1.74
 -12   1   3   22.49    1.66
  11  -1  -3    7.06    2.82
 -11   1   3    8.98    0.82
 -11   1   3    9.35    0.86
  10  -1  -3    2.98    2.43
 -10   1   3    1.39    0.54
 -10   1   3    1.34    0.58
   9  -1  -3    0.25    2.12
  -9   1   3   -0.02    0.47
   8  -1  -3    7.85    1.91
  -8   1   3    8.11    0.61
  -8   1   3    8.62    0.82
   7  -1  -3    5.13    1.66
  -7   1   3    6.14    0.47
  -7   1   3    6.58    0.67
   6  -1  -3   25.01    2.61
  -6   1   3   25.18    1.40
  -6   1   3   22.97    1.42
   5  -1  -3   99.91    6.09
  -5   1   3  101.58    5.72
  -5   1   3  112.53    5.72
   4  -1  -3  421.99   23.57
  -4   1   3  443.25   23.42
  -4   1   3  438.98   23.41
  -4   1   3  422.79   23.43
   3  -1  -3  127.69    6.99
   3  -1  -3  132.43    7.16
  -3   1   3  118.62    6.99
  -3   1   3  134.45    6.97
   2  -1  -3  259.97   14.64
  -2   1   3  269.44   14.64
  -2   1   3  279.69   14.63
   1  -1  -3  127.01    6.86
  -1   1   3  125.16    6.84
  -1   1   3  125.43    6.85
   0  -1  -3   91.18    5.37
   0  -1  -3  103.84    5.41
   0   1   3  101.25    5.39
   0   1   3   99.39    5.37
  -1  -1  -3  181.49    9.56
   1   1   3  169.75    9.55
  -2  -1  -3   49.16    2.76
  -2  -1  -3   50.91    2.68
   2   1   3   46.81    2.73
  -3  -1  -3  224.37   12.38
  -3  -1  -3  231.83   12.33
   3   1   3  225.67   12.38
  -4  -1  -3    0.22    0.49
   4   1   3   -1.09    0.61
  -5  -1  -3    0.53    0.57
  -5  -1  -3    0.74    0.28
   5   1   3    0.34    0.71
  -6  -1  -3   25.68    1.75
  -6  -1  -3   24.53    1.47
   6   1   3   24.59    1.96
  -7  -1  -3  111.55    6.31
  -7  -1  -3  112.53    6.19
   7   1   3  115.90    6.47
  -8  -1  -3    6.11    0.99
  -8  -1  -3    5.57    0.56
   8   1   3    6.51    1.39
  -9  -1  -3   41.50    2.88
  -9  -1  -3   44.10    2.46
   9   1   3   40.16    3.31
 -10  -1  -3   29.85    2.44
 -10  -1  -3   26.17    1.77
  10   1   3   27.38    3.18
 -11  -1  -3   33.17    2.11
  11   1   3   33.77    3.63
 -12  -1  -3   33.69    2.28
  12   1   3   39.55    4.09
 -13  -1  -3   10.78    1.14
  13   1   3   13.19    2.92
  14  -2  -3   19.63    4.45
 -14   2   3   21.32    1.89
  13  -2  -3   14.42    3.96
 -13   2   3   18.28    1.61
  12  -2  -3    4.07    3.36
 -12   2   3    3.58    0.79
 -12   2   3    4.67    0.89
  11  -2  -3   18.76    3.27
 -11   2   3   19.62    1.52
 -11   2   3   17.09    1.45
  10  -2  -3   43.38    4.98
 -10   2   3   56.72    2.98
 -10   2   3   49.58    2.99
   9  -2  -3  390.96   23.24
  -9   2   3  453.75   22.75
  -9   2   3  411.04   22.76
   8  -2  -3  367.97   21.82
  -8   2   3  421.93   21.40
  -8   2   3  391.73   21.41
   7  -2  -3  107.26    6.00
   7  -2  -3  102.11    6.67
  -7   2   3  107.64    5.98
  -7   2   3  117.56    5.96
   6  -2  -3   60.04    4.24
  -6   2   3   64.74    3.41
  -6   2   3   60.19    3.43
   5  -2  -3    2.98    1.26
   5  -2  -3    2.25    0.50
  -5   2   3    3.38    0.30
  -5   2   3    2.32    0.35
   4  -2  -3  138.07    7.46
   4  -2  -3  135.48    7.72
  -4   2   3  135.19    7.42
   3  -2  -3  377.60   20.71
   3  -2  -3  384.82   20.59
  -3   2   3  375.03   20.57
   2  -2  -3   41.28    2.40
  -2   2   3   40.37    2.33
  -2   2   3   41.97    2.32
   1  -2  -3  104.11    5.78
  -1   2   3  106.53    5.74
  -1   2   3  105.14    5.75
   0  -2  -3  248.83   14.00
   0   2   3  254.50   13.98
   0   2   3  268.69   13.97
  -1  -2  -3  240.45   13.69
   1   2   3  249.67   13.66
   1   2   3  264.19   13.66
  -2  -2  -3  159.41    8.79
  -2  -2  -3  160.37    8.85
   2   2   3  160.74    8.83
   2   2   3  166.55    8.81
  -3  -2  -3  177.06    9.40
  -3  -2  -3  168.66    9.32
   3   2   3  169.62    9.37
  -4  -2  -3  488.61   26.18
  -4  -2  -3  487.27   26.12
   4   2   3  468.94   26.17
  -5  -2  -3  446.51   24.30
  -5  -2  -3  461.08   24.37
   5   2   3  436.48   24.37
  -6  -2  -3  110.06    6.01
  -6  -2  -3  112.68    6.16
   6   2   3  107.17    6.18
  -7  -2  -3   21.86    1.35
  -7  -2  -3   19.87    1.91
   7   2   3   22.67    2.04
  -8  -2  -3   52.39    3.36
  -8  -2  -3   52.00    2.97
   8   2   3   52.82    3.54
  -9  -2  -3   67.48    4.47
  -9  -2  -3   73.32    4.08
   9   2   3   77.68    4.65
 -10  -2  -3   57.14    3.27
 -10  -2  -3   48.80    3.92
  10   2   3   64.87    4.16
 -11  -2  -3   -0.67    0.74
  11   2   3    0.73    2.09
 -12  -2  -3   44.18    2.90
  12   2   3   52.41    4.34
 -13  -2  -3   26.16    2.12
  13   2   3   28.08    3.22
  13  -3  -3   20.62    4.24
 -13   3   3   25.76    1.98
  12  -3  -3   13.94    3.80
 -12   3   3   24.82    1.82
 -12   3   3   18.66    1.71
  11  -3  -3   22.49    3.57
 -11   3   3   22.24    1.71
 -11   3   3   24.99    1.78
  10  -3  -3    2.90    0.93
  10  -3  -3    3.27    2.90
 -10   3   3    2.96    0.66
 -10   3   3    2.44    0.74
   9  -3  -3   13.78    1.46
   9  -3  -3   11.05    2.68
  -9   3   3   12.39    1.11
  -9   3   3   12.24    1.20
   8  -3  -3    0.89    2.17
   8  -3  -3    1.34    0.78
  -8   3   3    0.14    0.53
  -8   3   3    1.04    0.47
   7  -3  -3   25.30    1.73
   7  -3  -3   18.08    2.70
  -7   3   3   25.11    1.48
   6  -3  -3   30.17    1.93
   6  -3  -3   24.47    3.18
  -6   3   3   32.30    1.72
  -6   3   3   27.68    1.77
   5  -3  -3  174.41    9.54
   5  -3  -3  170.41    9.90
  -5   3   3  177.64    9.49
   4  -3  -3   86.60    4.84
   4  -3  -3   88.26    5.25
  -4   3   3   85.89    4.76
   3  -3  -3  173.69    9.64
   3  -3  -3  172.45    9.45
  -3   3   3  171.81    9.39
   2  -3  -3  188.58   10.39
  -2   3   3  193.52   10.34
  -2   3   3  188.14   10.34
   1  -3  -3  127.14    7.23
  -1   3   3  142.63    7.18
  -1   3   3  125.15    7.18
   0  -3  -3  328.32   18.60
   0   3   3  360.43   18.57
   0   3   3  337.01   18.56
  -1  -3  -3  114.64    6.68
   1   3   3  128.80    6.63
   1   3   3  120.17    6.62
  -2  -3  -3  107.85    6.18
   2   3   3  116.76    6.12
   2   3   3  110.34    6.12
  -3  -3  -3   25.33    1.86
  -3  -3  -3   28.18    1.53
   3   3   3   27.41    1.68
   3   3   3   27.54    1.73
  -4  -3  -3    0.92    0.26
  -4  -3  -3    0.50    0.70
   4   3   3    0.28    0.60
   4   3   3    0.38    0.58
  -5  -3  -3    0.41    0.33
  -5  -3  -3    0.23    0.83
   5   3   3    0.06    0.72
  -6  -3  -3   15.20    1.04
  -6  -3  -3   14.98    1.78
  -7  -3  -3   26.80    1.59
  -7  -3  -3   23.35    2.25
   7   3   3   26.00    2.17
  -8  -3  -3   50.75    2.84
  -8  -3  -3   44.31    3.39
   8   3   3   52.58    3.38
  -9  -3  -3   49.54    3.82
  -9  -3  -3   51.83    3.07
   9   3   3   57.99    3.77
 -10  -3  -3   45.51    2.73
 -10  -3  -3   41.86    3.47
  10   3   3   48.31    3.71
 -11  -3  -3   32.42    2.27
  11   3   3   36.47    3.61
 -12  -3  -3   23.07    1.96
  12   3   3   24.17    2.85
  13  -4  -3   -3.90    4.19
 -13   4   3   -1.25    1.02
  12  -4  -3   -3.92    3.76
 -12   4   3   -1.33    1.02
 -12   4   3   -0.01    0.91
  11  -4  -3    1.99    1.35
  11  -4  -3    2.75    3.48
 -11   4   3    2.30    0.98
 -11   4   3    2.24    0.83
  10  -4  -3    3.48    3.16
  10  -4  -3    2.47    1.20
 -10   4   3    4.59    0.76
 -10   4   3    5.22    0.89
   9  -4  -3   -0.36    2.80
   9  -4  -3    0.26    1.07
  -9   4   3    1.59    0.63
  -9   4   3    1.01    0.74
   8  -4  -3   19.71    2.90
  -8   4   3   26.01    1.69
   7  -4  -3    0.94    0.96
   7  -4  -3    2.78    2.15
  -7   4   3   -0.64    0.57
   6  -4  -3    1.88    1.91
   6  -4  -3    2.02    0.84
  -6   4   3    0.39    0.51
   5  -4  -3   14.95    1.45
   5  -4  -3   13.65    1.91
  -5   4   3   12.84    1.18
   4  -4  -3    0.87    1.49
   4  -4  -3    1.90    0.72
  -4   4   3    0.77    0.46
   3  -4  -3    7.46    1.41
   3  -4  -3    6.34    0.80
  -3   4   3    6.32    0.58
   2  -4  -3    0.96    0.64
   2  -4  -3   -0.40    1.26
  -2   4   3    2.58    0.44
   1  -4  -3    0.68    0.62
  -1   4   3    0.85    0.44
  -1   4   3    1.06    0.39
   0  -4  -3    0.87    0.66
   0   4   3    0.76    0.47
   0   4   3    1.54    0.41
  -1  -4  -3   -0.14    0.69
   1   4   3    0.48    0.43
   1   4   3    0.44    0.52
  -2  -4  -3    1.98    0.72
   2   4   3    2.07    0.49
   2   4   3    1.84    0.56
  -3  -4  -3   45.43    2.88
  -3  -4  -3   45.51    2.54
   3   4   3   46.75    2.73
   3   4   3   45.88    2.66
  -4  -4  -3   11.18    0.81
  -4  -4  -3   11.48    1.17
   4   4   3   11.06    1.18
   4   4   3   12.13    1.00
  -5  -4  -3    4.58    0.47
   5   4   3    4.46    0.97
   5   4   3    5.08    0.86
  -6  -4  -3   -0.44    0.44
  -6  -4  -3    0.56    1.11
   6   4   3   -0.11    0.93
   6   4   3    0.81    0.97
  -7  -4  -3   -0.59    0.52
  -7  -4  -3    0.81    1.25
   7   4   3   -0.30    1.13
  -8  -4  -3    3.27    0.66
  -8  -4  -3    4.42    1.45
   8   4   3    4.86    1.41
  -9  -4  -3    0.41    1.51
  -9  -4  -3    1.78    0.73
   9   4   3    1.91    1.63
 -10  -4  -3   -0.26    0.83
 -10  -4  -3   -1.64    1.89
  10   4   3    1.82    1.87
 -11  -4  -3    0.03    0.95
  11   4   3    3.81    2.20
 -12  -4  -3    0.75    1.08
  12   4   3    1.90    2.51
  12  -5  -3    2.87    4.21
 -12   5   3    3.02    1.25
 -12   5   3    0.32    1.03
  11  -5  -3    4.55    1.60
  11  -5  -3    6.90    3.74
 -11   5   3    4.45    1.17
 -11   5   3    6.00    0.95
  10  -5  -3    2.21    3.37
  10  -5  -3    4.92    1.46
 -10   5   3    3.41    0.82
 -10   5   3    4.37    1.06
   9  -5  -3    1.43    1.32
   9  -5  -3    0.44    3.10
  -9   5   3    0.52    0.90
  -9   5   3    0.84    0.70
   8  -5  -3    0.08    2.72
   8  -5  -3    2.19    1.25
  -8   5   3    1.45    0.83
  -8   5   3    1.42    0.62
   7  -5  -3    9.58    2.59
   7  -5  -3   17.17    1.90
  -7   5   3   13.40    1.36
  -7   5   3   12.28    1.14
   6  -5  -3   13.63    2.43
   6  -5  -3   17.08    1.85
  -6   5   3   18.17    1.38
   5  -5  -3    6.33    2.02
   5  -5  -3    6.35    1.03
  -5   5   3    5.68    0.71
   4  -5  -3   51.22    3.20
   4  -5  -3   48.30    4.11
  -4   5   3   53.93    2.98
   3  -5  -3   47.24    2.90
   3  -5  -3   44.54    3.69
  -3   5   3   46.17    2.68
   2  -5  -3   55.72    4.07
   2  -5  -3   58.90    3.49
  -2   5   3   59.11    3.31
   1  -5  -3  101.14    5.97
  -1   5   3  109.91    5.86
  -1   5   3  106.74    5.83
   0  -5  -3   26.74    2.10
   0   5   3   29.43    1.86
   0   5   3   29.79    1.77
  -1  -5  -3    8.00    0.98
   1   5   3    7.44    0.82
   1   5   3    7.87    0.89
  -2  -5  -3   21.16    1.87
   2   5   3   19.76    1.61
   2   5   3   21.00    1.44
  -3  -5  -3   10.44    1.21
   3   5   3   10.51    1.00
   3   5   3   12.31    1.14
  -4  -5  -3    5.60    1.16
   4   5   3    4.12    0.93
  -5  -5  -3    0.29    0.43
  -5  -5  -3   -0.04    1.19
   5   5   3   -0.07    1.00
  -6  -5  -3    6.67    0.63
  -6  -5  -3    5.58    1.42
   6   5   3    7.21    1.09
   6   5   3    6.04    1.21
  -7  -5  -3   11.41    1.71
  -7  -5  -3   12.63    1.15
   7   5   3   13.66    1.43
   7   5   3   11.33    1.48
  -8  -5  -3    6.68    1.75
  -8  -5  -3    5.86    0.79
   8   5   3    7.05    1.49
   8   5   3    5.08    1.52
  -9  -5  -3   17.12    1.54
  -9  -5  -3   13.98    2.05
   9   5   3   17.26    1.96
 -10  -5  -3   26.33    2.08
  10   5   3   28.49    3.26
 -11  -5  -3   13.57    1.35
  11   5   3   15.60    2.46
  11  -6  -3    4.22    1.92
  11  -6  -3    3.32    4.23
 -11   6   3    3.52    1.35
  10  -6  -3   29.39    3.01
  10  -6  -3   19.42    4.19
 -10   6   3   30.07    2.39
   9  -6  -3  123.84    7.22
  -9   6   3  124.06    6.97
   8  -6  -3  130.11    7.43
  -8   6   3  126.89    7.17
   7  -6  -3   51.29    3.51
  -7   6   3   49.53    3.10
   6  -6  -3   26.89    3.39
   6  -6  -3   41.11    2.87
  -6   6   3   39.90    2.40
   5  -6  -3   34.46    2.56
   5  -6  -3   24.94    3.31
  -5   6   3   31.83    2.08
   4  -6  -3   98.22    5.48
   4  -6  -3   77.26    6.31
  -4   6   3  101.62    5.28
   3  -6  -3   78.65    4.59
  -3   6   3   76.18    4.37
   2  -6  -3   10.60    1.25
  -2   6   3   12.41    1.26
   1  -6  -3   73.18    4.33
  -1   6   3   72.54    4.15
   0  -6  -3   67.89    4.30
   0   6   3   74.84    4.10
  -1  -6  -3   17.11    2.00
   1   6   3   15.39    1.56
  -2  -6  -3    9.44    1.28
   2   6   3    7.36    1.00
  -3  -6  -3   61.80    3.99
   3   6   3   61.18    3.70
  -4  -6  -3  219.11   12.20
  -4  -6  -3  225.06   12.46
   4   6   3  224.69   12.33
   4   6   3  228.82   12.27
  -5  -6  -3  204.55   11.63
  -5  -6  -3  205.62   11.33
   5   6   3  199.27   11.49
   5   6   3  222.41   11.42
  -6  -6  -3   42.53    2.60
  -6  -6  -3   45.68    3.56
   6   6   3   43.22    3.20
   6   6   3   47.76    2.93
  -7  -6  -3   20.69    2.17
  -7  -6  -3   17.21    1.48
   7   6   3   19.43    1.92
   7   6   3   21.10    2.10
  -8  -6  -3    7.28    2.00
  -8  -6  -3    8.04    0.88
   8   6   3    7.24    1.81
   8   6   3    7.59    1.54
  -9  -6  -3   33.12    3.73
  -9  -6  -3   26.74    2.08
   9   6   3   34.09    2.94
   9   6   3   23.27    2.58
   9  -7  -3    3.41    1.97
  -9   7   3    2.86    1.37
   8  -7  -3    0.83    1.84
  -8   7   3   -1.34    1.23
   7  -7  -3    4.76    1.74
  -7   7   3    3.75    1.14
   6  -7  -3   26.83    2.79
  -6   7   3   22.27    2.05
   5  -7  -3   29.27    2.81
  -5   7   3   29.67    2.20
   4  -7  -3   59.91    4.04
  -4   7   3   62.33    3.62
   3  -7  -3   74.25    4.59
  -3   7   3   73.63    4.27
   2  -7  -3   76.79    4.78
  -2   7   3   79.38    4.50
   1  -7  -3   91.59    5.46
  -1   7   3   91.69    5.21
   0  -7  -3   74.08    4.53
   0   7   3   71.36    4.24
  -1  -7  -3   48.28    3.54
   1   7   3   51.27    3.15
  -2  -7  -3   31.52    2.77
   2   7   3   23.18    2.23
  -3  -7  -3    5.28    1.57
   3   7   3    2.72    1.19
  -4  -7  -3    2.14    1.68
  -4  -7  -3   -0.43    0.51
   4   7   3    0.82    1.24
  -5  -7  -3    0.36    0.55
  -5  -7  -3   -0.26    1.77
   5   7   3   -2.13    1.39
  -6  -7  -3    0.50    0.65
  -6  -7  -3    0.06    1.91
   6   7   3   -0.66    1.53
  -7  -7  -3    7.88    2.21
  -7  -7  -3    6.43    0.83
   7   7   3    6.77    1.75
  -8  -7  -3   23.85    1.85
  -8  -7  -3   24.17    2.68
   8   7   3   22.03    2.38
   6  -8  -3   11.95    2.04
  -6   8   3    9.38    1.44
   5  -8  -3    6.87    1.88
  -5   8   3    6.03    1.29
   4  -8  -3    1.55    1.75
  -4   8   3    2.23    1.10
   3  -8  -3    0.13    1.64
  -3   8   3   -0.09    1.07
   2  -8  -3   -1.43    1.55
  -2   8   3   -0.60    1.07
   1  -8  -3    0.95    1.60
  -1   8   3   -1.19    1.12
   0  -8  -3   -1.35    1.60
   0   8   3   -2.77    1.17
  -1  -8  -3    5.56    1.76
   1   8   3   -0.44    1.20
  -2  -8  -3    3.03    1.76
   2   8   3    1.04    1.29
  -3  -8  -3    4.32    1.86
   3   8   3    4.08    1.44
  -4  -8  -3   10.63    2.06
   4   8   3    6.10    1.59
  -5  -8  -3    3.01    2.12
   5   8   3    1.90    1.66
   6   8  -4    1.12    1.87
  -6  -8   4    0.96    0.82
  -6  -8   4   -1.74    1.95
   5   8  -4   -0.91    1.65
  -5  -8   4   -1.05    0.77
  -5  -8   4   -3.87    1.91
   4   8  -4    2.10    1.52
  -4  -8   4    1.14    0.75
  -4  -8   4   -1.80    1.83
   3   8  -4   -0.26    1.43
  -3  -8   4    1.22    0.74
  -3  -8   4   -0.13    1.75
   2   8  -4   29.39    2.74
  -2  -8   4   34.37    2.13
  -2  -8   4   31.77    3.25
   1   8  -4   59.83    4.02
  -1  -8   4   68.54    4.43
   0   8  -4   76.14    4.76
   0   8  -4   87.11    4.63
   0  -8   4   74.96    5.19
  -1   8  -4   63.48    3.53
  -1   8  -4   53.25    3.66
   1  -8   4   55.72    4.19
  -2   8  -4   25.99    2.12
  -2   8  -4   23.17    2.21
   2  -8   4   27.46    3.04
  -3   8  -4   59.70    3.59
  -3   8  -4   52.04    3.66
   3  -8   4   66.20    4.32
  -4   8  -4   65.05    4.17
  -4   8  -4   68.05    4.11
   4  -8   4   76.51    4.90
   9   7  -4   -0.53    2.26
  -9  -7   4    0.52    0.82
   8   7  -4    2.37    2.01
  -8  -7   4    0.10    0.76
   7   7  -4   16.59    2.02
  -7  -7   4   15.30    1.96
  -7  -7   4   15.63    1.39
   6   7  -4   38.94    3.28
  -6  -7   4   39.73    3.39
  -6  -7   4   40.67    2.43
   5   7  -4   25.94    2.48
  -5  -7   4   22.57    1.60
  -5  -7   4   21.87    2.08
   4   7  -4    1.75    1.27
  -4  -7   4    0.61    1.47
  -4  -7   4    3.11    0.61
   3   7  -4   14.21    1.45
  -3  -7   4   15.83    1.71
  -3  -7   4   14.47    1.24
   2   7  -4   25.91    2.27
  -2  -7   4   27.48    2.68
  -2  -7   4   26.95    1.74
   1   7  -4   13.45    1.31
  -1  -7   4   12.48    1.18
  -1  -7   4   14.04    1.61
   0   7  -4   10.70    1.18
   0  -7   4   12.11    1.60
  -1   7  -4    4.29    0.80
  -1   7  -4    2.30    0.98
   1  -7   4    3.19    1.42
  -2   7  -4    5.11    1.04
  -2   7  -4    6.25    0.84
   2  -7   4    6.92    1.44
  -3   7  -4    1.33    0.78
  -3   7  -4    0.04    0.91
   3  -7   4    1.56    1.43
  -4   7  -4    0.81    0.78
  -4   7  -4   -1.85    0.93
   4  -7   4    0.50    1.51
  -5   7  -4    7.00    0.93
  -5   7  -4    4.92    1.01
   5  -7   4    7.25    1.78
  -6   7  -4   16.43    1.37
  -6   7  -4   17.26    1.76
   6  -7   4   20.93    2.14
  -7   7  -4   37.39    2.72
   7  -7   4   44.61    3.71
  11   6  -4    5.06    2.63
 -11  -6   4    2.86    0.95
  10   6  -4    8.10    2.27
 -10  -6   4    4.73    0.87
   9   6  -4    2.40    2.01
  -9  -6   4    1.93    0.71
   8   6  -4    0.21    1.71
  -8  -6   4    0.21    0.64
  -8  -6   4   -0.79    1.50
   7   6  -4    4.51    1.52
  -7  -6   4    3.00    0.60
  -7  -6   4    1.84    1.26
   6   6  -4   -0.39    1.27
  -6  -6   4   -1.22    1.24
  -6  -6   4    0.03    0.51
   5   6  -4    3.20    1.18
  -5  -6   4    2.82    0.50
  -5  -6   4    0.91    1.21
   4   6  -4    0.30    1.03
  -4  -6   4   -0.82    1.15
  -4  -6   4    0.52    0.44
   3   6  -4    8.41    1.06
  -3  -6   4    8.30    0.63
  -3  -6   4    5.50    1.25
   2   6  -4    3.05    0.86
  -2  -6   4    0.53    1.10
  -2  -6   4    2.83    0.45
   1   6  -4   11.92    1.05
  -1  -6   4   10.17    1.27
  -1  -6   4   10.78    0.93
   0   6  -4    6.11    0.89
   0  -6   4    8.27    1.19
   0  -6   4    6.09    0.59
  -1   6  -4    1.20    0.59
  -1   6  -4   -1.02    0.73
   1  -6   4   -0.78    1.07
  -2   6  -4   14.11    1.46
  -2   6  -4   17.65    1.29
   2  -6   4   14.94    1.41
  -3   6  -4   13.87    1.25
  -3   6  -4   12.14    1.05
   3  -6   4   14.04    1.40
  -4   6  -4    8.09    0.77
   4  -6   4    5.59    1.29
  -5   6  -4    3.98    0.71
   5  -6   4    2.85    1.36
  -6   6  -4   -0.91    0.73
   6  -6   4   -0.63    1.45
  -7   6  -4    0.83    0.82
   7  -6   4    1.81    1.68
  -8   6  -4    3.12    0.93
   8  -6   4    3.40    1.85
  -9   6  -4   -1.04    0.98
   9  -6   4    0.28    1.95
  12   5  -4   -1.19    2.72
  12   5  -4   -0.45    2.65
 -12  -5   4   -1.11    0.91
  11   5  -4    2.75    2.20
  11   5  -4    1.26    2.35
 -11  -5   4    3.11    0.82
  10   5  -4    6.73    1.89
  10   5  -4    7.83    2.08
 -10  -5   4    5.92    0.80
   9   5  -4    2.03    1.79
  -9  -5   4    1.32    0.60
   8   5  -4   12.30    1.69
  -8  -5   4    9.90    1.22
  -8  -5   4   12.40    1.03
   7   5  -4  109.33    6.06
  -7  -5   4   98.01    5.87
  -7  -5   4  104.09    5.67
   6   5  -4  139.46    7.52
  -6  -5   4  133.56    7.27
  -6  -5   4  127.22    7.43
   5   5  -4  174.07    9.06
  -5  -5   4  150.53    9.10
  -5  -5   4  165.21    8.89
   4   5  -4   57.35    3.41
  -4  -5   4   55.99    3.14
   3   5  -4   47.71    2.80
  -3  -5   4   44.27    2.53
  -3  -5   4   44.33    2.86
   2   5  -4  130.08    6.87
  -2  -5   4  118.24    6.75
  -2  -5   4  123.97    6.91
   1   5  -4  124.24    6.74
  -1  -5   4  120.72    6.80
  -1  -5   4  120.63    6.65
   0   5  -4   40.65    2.39
   0  -5   4   42.40    2.58
   0  -5   4   37.02    2.24
  -1   5  -4    2.59    0.48
   1  -5   4    2.14    0.85
  -2   5  -4    0.64    0.44
  -2   5  -4   -0.01    0.92
   2  -5   4    1.75    0.76
  -3   5  -4   11.68    1.00
   3  -5   4   10.55    1.07
  -4   5  -4    0.65    0.50
   4  -5   4    0.70    0.92
  -5   5  -4   23.08    1.57
   5  -5   4   23.65    2.11
  -6   5  -4  165.05    8.84
   6  -5   4  146.87    9.29
   6  -5   4  171.06    9.02
  -7   5  -4   88.79    5.06
   7  -5   4   98.10    5.40
   7  -5   4   83.36    5.93
  -8   5  -4   75.44    4.49
   8  -5   4   69.85    5.69
   8  -5   4   90.73    4.92
  -9   5  -4   21.73    1.77
   9  -5   4   17.60    3.01
   9  -5   4   21.31    2.10
 -10   5  -4    5.51    1.06
  10  -5   4    6.43    3.14
  10  -5   4   11.32    1.91
  13   4  -4   40.65    3.58
  13   4  -4   39.25    4.71
 -13  -4   4   34.56    2.54
  12   4  -4   34.46    4.24
  12   4  -4   38.05    3.30
 -12  -4   4   36.84    2.39
  11   4  -4   56.25    4.32
  11   4  -4   48.22    4.39
 -11  -4   4   49.56    2.98
  10   4  -4   92.19    5.82
  10   4  -4   90.09    5.69
 -10  -4   4   87.12    4.97
   9   4  -4  127.03    7.19
   9   4  -4  119.23    7.05
  -9  -4   4  116.15    6.61
   8   4  -4   92.69    5.53
   8   4  -4   93.39    5.62
  -8  -4   4   92.65    5.11
   7   4  -4   35.48    2.67
  -7  -4   4   35.21    2.03
   6   4  -4    2.02    0.94
  -6  -4   4    1.78    0.35
  -6  -4   4    2.00    0.68
   5   4  -4    0.58    0.83
  -5  -4   4    0.38    0.65
  -5  -4   4    1.04    0.29
   4   4  -4    3.82    0.79
  -4  -4   4    3.64    0.67
   3   4  -4   39.71    2.43
  -3  -4   4   39.06    2.18
  -3  -4   4   38.77    2.38
   2   4  -4   20.22    1.47
  -2  -4   4   21.40    1.49
  -2  -4   4   19.35    1.19
   1   4  -4  282.27   15.08
  -1  -4   4  268.48   15.03
  -1  -4   4  280.36   15.10
   0   4  -4  433.33   23.28
   0  -4   4  420.21   23.25
   0  -4   4  432.67   23.31
  -1   4  -4   84.43    4.72
  -1   4  -4   86.76    4.75
   1  -4   4   86.29    4.80
  -2   4  -4  234.86   12.77
  -3   4  -4  203.07   11.06
   3  -4   4  203.49   11.13
  -4   4  -4  135.71    7.30
   4  -4   4  131.32    7.39
  -5   4  -4  155.79    8.65
   5  -4   4  158.57    8.76
   5  -4   4  161.45    8.96
  -6   4  -4   21.31    1.43
   6  -4   4   19.65    2.14
   6  -4   4   22.38    1.90
  -7   4  -4   -0.07    0.56
   7  -4   4    0.50    1.05
   7  -4   4    1.34    1.97
  -8   4  -4    0.03    0.62
   8  -4   4    0.16    1.24
   8  -4   4   -0.77    2.25
  -9   4  -4    0.93    0.73
   9  -4   4    1.01    1.40
   9  -4   4    2.58    2.58
 -10   4  -4    3.12    0.85
  10  -4   4    0.99    2.91
  10  -4   4    6.62    1.58
 -11   4  -4   25.75    2.09
  11  -4   4   31.21    2.99
  11  -4   4   27.54    3.71
  13   3  -4    0.25    3.04
  13   3  -4    6.92    2.63
 -13  -3   4    0.53    0.88
  12   3  -4    3.28    2.77
  12   3  -4    3.88    2.25
 -12  -3   4    5.46    0.83
  11   3  -4    0.62    1.92
  11   3  -4   -1.06    2.43
 -11  -3   4    1.48    0.65
  10   3  -4    1.17    2.21
  10   3  -4    1.37    1.63
 -10  -3   4    1.20    0.55
   9   3  -4    5.80    1.99
   9   3  -4    5.00    1.41
  -9  -3   4    4.29    0.52
   8   3  -4    1.65    1.18
   8   3  -4    2.75    1.70
  -8  -3   4    3.32    0.43
   7   3  -4  124.24    7.24
   7   3  -4  125.46    7.00
  -7  -3   4  123.78    6.79
   6   3  -4  166.89    9.37
   5   3  -4  238.36   12.94
  -5  -3   4  244.88   12.85
  -5  -3   4  226.94   12.87
   4   3  -4   42.99    2.53
  -4  -3   4   42.87    2.32
  -4  -3   4   40.18    2.40
   3   3  -4    4.88    0.63
  -3  -3   4    4.99    0.44
  -3  -3   4    5.24    0.53
   2   3  -4   48.61    2.71
  -2  -3   4   46.05    2.67
  -2  -3   4   46.67    2.58
   1   3  -4   24.38    1.50
  -1  -3   4   23.80    1.34
  -1  -3   4   23.12    1.47
   0   3  -4  124.86    6.58
   0  -3   4  117.21    6.59
   0  -3   4  118.66    6.54
  -1   3  -4    6.17    0.47
   1  -3   4    6.93    0.81
  -2   3  -4    3.20    0.33
   2  -3   4    2.58    0.51
  -3   3  -4    0.55    0.30
   3  -3   4    0.55    0.67
   3  -3   4    0.65    0.54
  -4   3  -4   20.74    1.28
   4  -3   4   19.46    1.54
   4  -3   4   24.26    1.90
  -5   3  -4    6.35    0.54
   5  -3   4    8.43    1.30
  -6   3  -4  135.81    7.38
   6  -3   4  135.34    7.47
   6  -3   4  134.05    7.78
  -7   3  -4  112.30    6.31
   7  -3   4  112.87    6.90
   7  -3   4  119.64    6.45
  -8   3  -4   34.68    2.25
   8  -3   4   40.05    2.57
   8  -3   4   39.44    3.78
  -9   3  -4   17.85    1.45
   9  -3   4   19.98    2.06
   9  -3   4   19.71    2.66
 -10   3  -4    0.16    0.73
  10  -3   4   -0.48    2.64
  10  -3   4   -0.49    1.25
 -11   3  -4   17.25    1.38
  11  -3   4   24.46    2.42
  11  -3   4   21.92    3.22
 -12   3  -4   16.86    1.50
  12  -3   4   29.18    2.68
  12  -3   4   22.12    3.53
  14   2  -4    1.06    2.85
  14   2  -4   -1.18    3.58
 -14  -2   4   -2.47    0.94
  13   2  -4    0.01    2.41
  13   2  -4   -3.84    3.22
 -13  -2   4    1.89    0.84
  12   2  -4    2.24    2.08
  12   2  -4   -3.69    2.96
 -12  -2   4   -0.86    0.71
  11   2  -4    1.66    1.78
  11   2  -4   -3.51    2.62
 -11  -2   4   -1.65    0.60
  10   2  -4    0.73    1.51
  10   2  -4   -0.95    2.30
 -10  -2   4   -2.50    0.50
   9   2  -4   -0.32    1.26
   9   2  -4   -1.02    2.00
   8   2  -4   10.44    1.99
   8   2  -4   14.10    1.32
  -8  -2   4   11.79    0.89
   7   2  -4    1.51    0.92
   7   2  -4    1.02    1.56
   6   2  -4   12.88    1.13
   6   2  -4   11.90    1.62
  -6  -2   4   14.68    0.87
   5   2  -4    6.63    1.22
   5   2  -4    6.41    0.78
  -5  -2   4    7.34    0.54
   4   2  -4   19.35    1.97
   4   2  -4   24.01    1.53
  -4  -2   4   19.79    1.28
  -4  -2   4   23.75    1.25
   3   2  -4   30.95    1.92
  -3  -2   4   30.23    1.80
  -3  -2   4   33.46    1.76
   2   2  -4   41.28    2.24
  -2  -2   4   39.56    2.14
  -2  -2   4   36.74    2.19
   1   2  -4   17.41    1.11
  -1  -2   4   17.11    0.98
  -1  -2   4   17.41    1.07
   0  -2   4    0.55    0.32
   0  -2   4    0.23    0.16
  -1   2  -4   27.63    1.57
   1  -2   4   27.57    1.64
  -2   2  -4    0.06    0.22
   2  -2   4    0.38    0.41
  -3   2  -4   28.53    1.59
   3  -2   4   28.15    1.79
   3  -2   4   26.86    1.67
  -4   2  -4    0.26    0.28
   4  -2   4    0.78    0.49
   4  -2   4   -0.26    0.79
  -5   2  -4    2.55    0.36
   5  -2   4    3.72    0.61
   5  -2   4    3.65    1.06
  -6   2  -4    8.36    0.74
   6  -2   4    7.58    0.80
   6  -2   4    7.63    1.36
  -7   2  -4   -0.26    0.41
   7  -2   4   -1.23    1.50
  -8   2  -4    6.37    0.64
   8  -2   4    8.86    0.96
   8  -2   4    5.72    1.85
  -9   2  -4    1.52    0.58
   9  -2   4    2.36    2.10
   9  -2   4    0.80    0.98
 -10   2  -4    1.33    0.66
  10  -2   4    0.72    2.35
  10  -2   4    2.85    1.08
 -11   2  -4    2.64    0.76
  11  -2   4    2.28    1.24
  11  -2   4    1.13    2.68
 -12   2  -4    1.03    0.86
  12  -2   4    2.46    1.61
  12  -2   4    3.18    2.94
  14   1  -4   29.77    4.35
  14   1  -4   50.50    4.52
 -14  -1   4   31.24    2.29
  13   1  -4   14.07    3.68
 -13  -1   4   18.86    1.55
  12   1  -4   -0.59    3.04
 -12  -1   4   -0.85    0.68
  11   1  -4   17.17    3.01
 -11  -1   4   18.44    1.44
 -11  -1   4   16.78    1.32
  10   1  -4   -0.36    2.40
 -10  -1   4    0.66    0.58
 -10  -1   4    0.60    0.49
   9   1  -4   11.58    2.26
  -9  -1   4   11.95    0.93
  -9  -1   4   12.24    1.04
   8   1  -4   20.84    2.60
  -8  -1   4   21.66    1.54
   7   1  -4   39.15    3.34
  -7  -1   4   37.44    2.20
  -7  -1   4   39.45    2.16
   6   1  -4  333.10   18.91
  -6  -1   4  341.83   18.67
  -6  -1   4  356.77   18.66
   5   1  -4  110.14    6.53
  -5  -1   4  109.87    6.19
  -5  -1   4  119.83    6.17
   4   1  -4   80.87    4.76
  -4  -1   4   83.65    4.43
  -4  -1   4   79.38    4.44
   3   1  -4  236.72   13.89
   3   1  -4  265.13   14.02
  -3  -1   4  259.47   13.89
  -3  -1   4  271.68   13.88
  -3  -1   4  246.92   13.88
  -2  -1   4  241.17   13.01
  -2  -1   4  237.26   13.01
  -2  -1   4  241.43   13.02
  -2  -1   4  239.64   13.02
  -1  -1   4  408.36   21.21
  -1  -1   4  382.85   21.20
  -1  -1   4  381.35   21.20
  -1  -1   4  392.07   21.22
   0  -1   4  118.26    6.44
   0  -1   4  121.49    6.45
   0  -1   4  115.90    6.46
  -1   1  -4    3.82    0.28
   1  -1   4    4.07    0.47
   1  -1   4    3.76    0.47
  -2   1  -4  180.82    9.75
   2  -1   4  182.60    9.79
   2  -1   4  175.54    9.77
  -3   1  -4   18.97    1.07
   3  -1   4   17.62    1.16
  -4   1  -4    0.76    0.25
   4  -1   4    0.64    0.40
   4  -1   4    1.18    0.69
  -5   1  -4   44.75    2.43
   5  -1   4   46.97    2.78
   5  -1   4   39.80    2.50
   6  -1   4   37.05    2.27
   6  -1   4   39.66    2.72
  -7   1  -4  180.74    9.83
   7  -1   4  185.74   10.11
   7  -1   4  175.26    9.87
  -8   1  -4  142.61    7.64
   8  -1   4  132.31    7.73
   8  -1   4  145.31    8.10
  -9   1  -4   18.26    1.34
   9  -1   4   18.24    2.23
   9  -1   4   19.75    1.65
 -10   1  -4   22.34    1.58
  10  -1   4   23.48    1.91
  10  -1   4   22.32    2.58
 -11   1  -4   27.29    2.00
  11  -1   4   33.76    2.28
  11  -1   4   27.82    3.10
 -12   1  -4   15.88    1.26
  12  -1   4   20.63    3.02
 -13   1  -4    5.86    0.99
  13  -1   4    4.97    3.14
  14   0  -4   65.18    6.93
 -14   0   4   54.14    3.70
 -14   0   4   70.26    3.80
  13   0  -4   26.69    4.10
 -13   0   4   30.37    2.11
 -13   0   4   33.20    2.24
  12   0  -4   59.25    6.03
 -12   0   4   62.49    3.67
 -12   0   4   67.49    3.74
  11   0  -4  114.26    7.65
 -11   0   4  113.24    6.23
 -11   0   4  110.73    6.20
  10   0  -4  109.49    7.20
 -10   0   4  109.88    5.98
 -10   0   4  107.27    6.00
   9   0  -4  275.13   15.53
  -9   0   4  272.03   14.98
  -9   0   4  279.48   14.97
   8   0  -4   58.31    5.70
  -8   0   4   63.79    3.60
  -8   0   4   67.33    3.57
   7   0  -4   14.30    1.88
  -7   0   4   17.35    1.01
  -7   0   4   15.62    1.07
   6   0  -4    1.41    1.34
  -6   0   4    1.41    0.27
  -6   0   4    1.77    0.34
   5   0  -4   13.41    1.34
  -5   0   4    8.73    0.57
   4   0  -4   41.51    2.87
  -4   0   4   42.44    2.33
  -4   0   4   42.82    2.36
   3   0  -4   67.31    3.90
   3   0  -4   70.15    4.18
  -3   0   4   75.70    3.89
  -3   0   4   72.14    3.91
   2   0  -4  111.94    6.28
  -2   0   4  115.36    6.28
  -2   0   4  116.64    6.30
  -2   0   4  119.33    6.30
   1   0  -4  905.20   51.82
  -1   0   4  975.47   51.84
  -1   0   4  925.31   51.82
  -1   0   4  975.73   51.83
  -1   0   4 1000.00   51.85
   0   0  -4  583.58   32.21
   0   0   4  585.12   32.22
   0   0   4  613.90   32.23
  -1   0  -4  212.15   11.42
   1   0   4  214.70   11.45
   1   0   4  203.87   11.44
  -2   0  -4  580.27   31.35
   2   0   4  596.96   31.39
   2   0   4  557.63   31.37
  -3   0  -4  230.22   12.40
   3   0   4  220.03   12.42
   3   0   4  234.95   12.46
  -4   0  -4  319.19   16.78
   4   0   4  313.27   16.85
   4   0   4  295.56   16.80
  -5   0  -4  222.87   11.86
   5   0   4  207.07   11.87
   5   0   4  225.07   11.97
  -6   0  -4   20.44    1.26
   6   0   4   20.11    1.84
   6   0   4   20.46    1.37
  -7   0  -4    2.73    0.44
   7   0   4    3.54    0.64
   7   0   4    2.95    1.18
  -8   0  -4    3.33    0.49
   8   0   4    2.80    0.73
   8   0   4    4.76    1.42
  -9   0  -4    0.40    0.53
   9   0   4   -0.42    1.64
 -10   0  -4   -0.38    0.59
 -10   0  -4    2.27    1.23
  10   0   4    1.39    1.90
 -11   0  -4   25.52    2.66
 -11   0  -4   23.60    1.78
  11   0   4   28.98    3.47
 -12   0  -4   72.63    4.68
  12   0   4   99.93    5.94
 -13   0  -4   35.47    2.49
  13   0   4   43.15    4.66
  14  -1  -4   28.03    4.61
 -14   1   4   26.40    2.26
 -14   1   4   36.27    2.38
  13  -1  -4   15.86    3.97
 -13   1   4   22.07    1.81
 -13   1   4   18.22    1.38
  12  -1  -4   -1.10    3.25
 -12   1   4   -0.38    0.73
 -12   1   4   -0.13    0.81
  11  -1  -4   14.97    3.18
 -11   1   4   18.19    1.46
 -11   1   4   21.49    1.51
  10  -1  -4    4.95    2.54
 -10   1   4    1.47    0.61
 -10   1   4    2.29    0.54
   9  -1  -4   10.55    2.39
  -9   1   4   13.51    1.06
  -9   1   4   11.58    0.99
   8  -1  -4   16.95    2.33
  -8   1   4   24.57    1.37
  -8   1   4   22.50    1.43
   7  -1  -4   40.31    3.50
  -7   1   4   38.31    2.28
  -7   1   4   41.72    2.24
   6  -1  -4  332.32   19.42
  -6   1   4  369.56   19.14
  -6   1   4  356.01   19.16
   5  -1  -4  109.33    6.56
  -5   1   4  117.38    6.17
  -5   1   4  111.73    6.15
   4  -1  -4   78.52    4.36
   4  -1  -4   78.28    4.69
  -4   1   4   80.54    4.33
   3  -1  -4  273.20   14.58
   3  -1  -4  249.12   14.43
  -3   1   4  275.03   14.42
   2  -1  -4  232.41   13.10
  -2   1   4  239.91   13.09
  -2   1   4  250.75   13.08
   1  -1  -4  390.96   21.15
  -1   1   4  399.77   21.13
  -1   1   4  378.29   21.14
   0  -1  -4  112.63    6.13
   0   1   4  108.52    6.08
   0   1   4  114.46    6.10
  -1  -1  -4    4.84    0.49
   1   1   4    3.80    0.39
  -2  -1  -4  185.60    9.65
  -2  -1  -4  178.81    9.70
   2   1   4  168.90    9.68
  -3  -1  -4   21.04    1.03
  -3  -1  -4   17.14    1.29
   3   1   4   14.04    1.21
  -4  -1  -4    0.17    0.57
  -4  -1  -4    0.63    0.27
   4   1   4    0.56    0.58
  -5  -1  -4   42.81    2.40
  -5  -1  -4   41.42    2.62
   5   1   4   44.81    2.64
  -6  -1  -4   38.29    2.21
  -6  -1  -4   39.81    2.50
  -7  -1  -4  179.25    9.77
  -7  -1  -4  177.41    9.89
   7   1   4  181.67    9.96
  -8  -1  -4  141.92    8.06
  -8  -1  -4  144.80    7.89
   8   1   4  146.83    8.20
  -9  -1  -4   18.29    1.31
   9   1   4   16.90    1.93
 -10  -1  -4   21.80    1.65
 -10  -1  -4   27.17    2.43
 -11  -1  -4   29.26    2.00
 -11  -1  -4   31.85    2.95
  11   1   4   30.12    3.59
 -12  -1  -4   23.48    1.76
  12   1   4   20.09    2.81
 -13  -1  -4    6.61    1.02
  13   1   4    8.18    2.88
  14  -2  -4   -6.46    4.30
 -14   2   4   -2.98    1.02
 -14   2   4    0.39    1.10
  13  -2  -4   -5.13    3.82
 -13   2   4    2.10    0.86
 -13   2   4    0.74    0.97
  12  -2  -4   -2.73    3.46
 -12   2   4    0.59    0.88
 -12   2   4   -0.25    0.77
  11  -2  -4   -1.53    3.07
 -11   2   4   -0.92    0.67
 -11   2   4    1.25    0.75
  10  -2  -4   -1.08    2.68
 -10   2   4    0.43    0.63
 -10   2   4   -0.09    0.63
   9  -2  -4    0.09    2.32
  -9   2   4    1.46    0.72
  -9   2   4    0.40    0.55
   8  -2  -4    8.88    2.18
  -8   2   4   14.80    1.11
  -8   2   4   12.22    1.00
   7  -2  -4    1.28    0.57
  -7   2   4    0.50    0.43
  -7   2   4    0.41    0.38
   6  -2  -4   14.47    1.14
   6  -2  -4   13.26    1.78
  -6   2   4   14.18    0.91
  -6   2   4   13.17    0.98
   5  -2  -4    7.34    1.42
   5  -2  -4    8.03    0.95
  -5   2   4    8.23    0.71
   4  -2  -4   22.88    2.21
  -4   2   4   22.16    1.34
   3  -2  -4   32.87    2.01
   3  -2  -4   35.85    2.52
  -3   2   4   33.33    1.90
   2  -2  -4   37.38    2.21
  -2   2   4   38.68    2.12
  -2   2   4   37.79    2.13
   1  -2  -4   17.23    1.19
  -1   2   4   16.85    1.04
  -1   2   4   17.05    1.03
   0  -2  -4    0.51    0.43
   0   2   4    0.33    0.27
   0   2   4    0.11    0.30
  -1  -2  -4   25.23    1.74
   1   2   4   29.20    1.62
   1   2   4   28.35    1.64
  -2  -2  -4    0.02    0.50
   2   2   4   -0.51    0.39
  -3  -2  -4   27.83    1.56
  -3  -2  -4   29.41    1.83
   3   2   4   26.25    1.71
  -4  -2  -4   -0.24    0.64
  -4  -2  -4    0.44    0.28
   4   2   4    0.02    0.58
  -5  -2  -4    3.15    0.81
  -5  -2  -4    4.31    0.39
   5   2   4    3.31    0.76
  -6  -2  -4    6.62    0.57
  -6  -2  -4    6.79    1.01
   6   2   4    8.82    1.02
  -7  -2  -4    0.14    0.44
  -7  -2  -4   -0.85    1.00
   7   2   4   -0.28    1.08
  -8  -2  -4    6.50    1.48
  -8  -2  -4    8.40    0.69
   8   2   4    8.28    1.42
  -9  -2  -4    2.53    1.35
  -9  -2  -4    2.38    0.61
   9   2   4    3.90    1.57
 -10  -2  -4    2.40    0.71
 -10  -2  -4    2.75    1.47
  10   2   4    2.49    1.85
 -11  -2  -4    2.71    0.80
  11   2   4    4.05    2.14
 -12  -2  -4    3.08    0.91
  12   2   4    3.06    2.45
  13  -3  -4    0.80    4.06
 -13   3   4    2.02    1.08
 -13   3   4   -0.81    0.98
  12  -3  -4    2.65    3.69
 -12   3   4    4.79    1.03
 -12   3   4    4.58    0.89
  11  -3  -4    2.25    3.32
 -11   3   4    1.34    0.83
 -11   3   4    1.30    0.74
  10  -3  -4    2.11    2.93
 -10   3   4    1.19    0.67
 -10   3   4    1.02    0.74
   9  -3  -4    5.56    2.58
   9  -3  -4    5.68    0.92
  -9   3   4    4.51    0.66
  -9   3   4    5.64    0.72
   8  -3  -4    5.02    0.82
   8  -3  -4    1.93    2.22
  -8   3   4    2.61    0.59
  -8   3   4    3.11    0.53
   7  -3  -4  125.41    7.12
   7  -3  -4  122.39    7.84
  -7   3   4  135.02    7.04
  -7   3   4  131.01    7.06
   6  -3  -4  159.88    9.66
   6  -3  -4  167.97    9.18
  -6   3   4  173.05    9.13
   5  -3  -4  243.81   13.81
   5  -3  -4  245.61   13.51
  -5   3   4  253.14   13.46
   4  -3  -4   42.80    2.58
   4  -3  -4   44.56    3.22
  -4   3   4   42.46    2.43
   3  -3  -4    5.79    1.25
   3  -3  -4    4.64    0.64
  -3   3   4    4.58    0.46
   2  -3  -4   45.65    2.70
  -2   3   4   45.42    2.56
  -2   3   4   46.18    2.56
   1  -3  -4   22.47    1.58
  -1   3   4   21.61    1.37
  -1   3   4   24.41    1.38
   0  -3  -4  113.75    6.65
   0   3   4  126.20    6.59
   0   3   4  121.44    6.59
  -1  -3  -4    5.71    0.73
   1   3   4    9.07    0.78
   1   3   4    6.44    0.72
  -2  -3  -4    3.12    0.67
   2   3   4    2.73    0.48
   2   3   4    3.04    0.53
  -3  -3  -4   -0.21    0.72
  -3  -3  -4    0.80    0.24
   3   3   4    0.75    0.56
   3   3   4    0.58    0.53
  -4  -3  -4   22.69    1.27
  -4  -3  -4   20.68    1.82
   4   3   4   20.40    1.53
  -5  -3  -4    8.79    0.72
  -5  -3  -4    8.52    1.07
   5   3   4    7.00    0.91
  -6  -3  -4  125.06    7.42
   6   3   4  137.74    7.35
  -7  -3  -4  108.98    6.52
  -7  -3  -4  114.27    6.18
   7   3   4  114.29    6.41
  -8  -3  -4   36.30    2.95
  -8  -3  -4   36.63    2.24
   8   3   4   39.33    2.86
  -9  -3  -4   20.13    1.53
  -9  -3  -4   19.49    1.93
   9   3   4   23.22    2.57
 -10  -3  -4   -1.26    1.67
 -10  -3  -4    0.37    0.79
  10   3   4   -0.85    1.87
 -11  -3  -4   24.36    1.94
  11   3   4   26.43    3.40
 -12  -3  -4   21.68    1.92
  12   3   4   22.21    2.84
  13  -4  -4   25.69    4.81
 -13   4   4   30.92    2.37
 -13   4   4   36.26    2.54
  12  -4  -4   24.41    4.47
 -12   4   4   40.88    2.49
 -12   4   4   30.39    2.34
  11  -4  -4   53.42    4.17
  11  -4  -4   50.40    6.18
 -11   4   4   49.73    3.14
 -11   4   4   55.11    3.25
  10  -4  -4   90.82    5.30
  10  -4  -4   78.70    7.07
 -10   4   4   96.15    5.17
 -10   4   4   92.72    5.11
   9  -4  -4  119.05    7.13
   9  -4  -4  105.21    8.05
  -9   4   4  128.28    6.70
  -9   4   4  126.77    6.74
   8  -4  -4   86.76    6.63
  -8   4   4   99.51    5.30
   7  -4  -4   36.70    2.53
   7  -4  -4   32.00    4.08
  -7   4   4   36.15    2.19
   6  -4  -4    1.99    0.88
   6  -4  -4    4.11    2.30
  -6   4   4    2.01    0.56
   5  -4  -4    0.54    1.74
   5  -4  -4    1.28    0.80
  -5   4   4    2.24    0.50
   4  -4  -4    3.07    0.81
   4  -4  -4    2.94    1.53
  -4   4   4    3.48    0.59
   3  -4  -4   35.58    2.45
   3  -4  -4   38.30    3.21
  -3   4   4   40.59    2.25
   2  -4  -4   17.50    1.52
  -2   4   4   20.59    1.23
  -2   4   4   16.42    1.21
   1  -4  -4  266.02   14.82
  -1   4   4  269.41   14.76
  -1   4   4  278.69   14.76
   0  -4  -4  403.99   23.09
   0   4   4  434.75   23.04
   0   4   4  433.65   23.03
  -1  -4  -4   85.38    4.96
   1   4   4   86.56    4.83
   1   4   4   90.01    4.85
  -2  -4  -4  223.05   13.05
   2   4   4  249.87   12.94
   2   4   4  238.79   12.93
   3   4   4  186.32   10.48
   3   4   4  197.42   10.49
  -4  -4  -4  124.49    6.97
  -4  -4  -4  123.08    6.73
   4   4   4  122.85    6.83
   4   4   4  123.99    6.85
  -5  -4  -4  141.49    7.74
  -5  -4  -4  141.72    8.00
   5   4   4  129.38    7.93
   5   4   4  153.76    7.86
  -6  -4  -4   21.11    1.81
  -6  -4  -4   20.28    1.38
   6   4   4   21.64    1.87
  -7  -4  -4    2.51    1.41
  -7  -4  -4    1.19    0.55
   7   4   4    0.76    1.18
  -8  -4  -4    0.74    1.58
  -8  -4  -4    2.02    0.65
   8   4   4    0.26    1.39
  -9  -4  -4    1.80    1.69
  -9  -4  -4    2.28    0.75
   9   4   4    0.85    1.68
 -10  -4  -4    2.30    1.94
 -10  -4  -4    6.42    0.91
  10   4   4    5.59    1.99
 -11  -4  -4   30.47    2.29
  11   4   4   32.63    3.67
  12  -5  -4   -2.01    4.26
 -12   5   4    0.18    1.25
 -12   5   4   -0.57    1.24
  11  -5  -4    1.75    3.93
  11  -5  -4    4.38    1.74
 -11   5   4    4.93    1.19
 -11   5   4    4.67    0.98
  10  -5  -4    8.82    1.48
  10  -5  -4    4.51    3.56
 -10   5   4    7.44    1.14
   9  -5  -4   -1.01    3.17
   9  -5  -4    1.38    1.29
  -9   5   4    0.50    0.92
   8  -5  -4   13.68    1.44
   8  -5  -4    9.24    2.93
  -8   5   4   12.43    1.11
   7  -5  -4  110.52    6.21
   7  -5  -4   96.98    7.27
  -7   5   4  114.71    6.06
   6  -5  -4  116.46    8.08
   6  -5  -4  133.09    7.32
  -6   5   4  137.48    7.18
   5  -5  -4  166.98    9.31
  -5   5   4  168.79    9.20
   4  -5  -4   50.69    4.27
   4  -5  -4   53.17    3.30
  -4   5   4   54.98    3.08
   3  -5  -4   43.44    2.88
   3  -5  -4   43.16    3.71
  -3   5   4   46.67    2.62
   2  -5  -4  122.61    7.02
   2  -5  -4  111.94    6.58
  -2   5   4  117.84    6.45
   1  -5  -4  106.82    6.41
  -1   5   4  118.79    6.29
  -1   5   4  116.09    6.28
   0  -5  -4   35.97    2.58
   0   5   4   40.26    2.32
   0   5   4   40.49    2.39
  -1  -5  -4    2.78    0.95
   1   5   4    2.16    0.58
  -2  -5  -4    0.75    0.95
   2   5   4    0.68    0.75
   2   5   4    0.16    0.62
  -3  -5  -4   11.29    1.30
   3   5   4   10.66    1.21
  -4  -5  -4    0.97    1.17
   4   5   4    0.80    0.91
  -5  -5  -4   18.36    1.79
  -5  -5  -4   18.33    1.39
   5   5   4   21.64    1.74
   5   5   4   21.16    1.91
  -6  -5  -4  150.05    8.37
  -6  -5  -4  153.39    8.74
   6   5   4  164.70    8.53
   6   5   4  143.97    8.55
  -7  -5  -4   85.02    4.78
  -7  -5  -4   81.81    5.40
   7   5   4   89.41    5.08
  -8  -5  -4   71.96    5.10
  -8  -5  -4   73.89    4.27
   8   5   4   79.47    4.73
  -9  -5  -4   16.52    2.32
  -9  -5  -4   18.66    1.71
   9   5   4   24.28    2.78
 -10  -5  -4    6.69    1.06
  10   5   4    9.22    2.11
  10  -6  -4    5.38    4.05
  10  -6  -4   10.07    1.84
 -10   6   4    7.38    1.33
   9  -6  -4    4.15    1.61
   9  -6  -4   -0.34    3.58
  -9   6   4    2.74    1.14
   8  -6  -4    1.30    3.29
   8  -6  -4    1.19    1.52
  -8   6   4    0.35    1.00
   7  -6  -4    4.89    1.45
   7  -6  -4    2.30    2.99
  -7   6   4    3.90    0.95
   6  -6  -4    1.67    2.64
   6  -6  -4    1.95    1.30
  -6   6   4    0.22    0.81
   5  -6  -4    2.91    1.20
   5  -6  -4    1.19    2.43
  -5   6   4    1.53    0.79
   4  -6  -4   -0.03    1.10
  -4   6   4    1.19    0.75
   3  -6  -4    6.89    1.17
   3  -6  -4    6.48    2.19
  -3   6   4    8.98    0.86
   2  -6  -4    3.14    2.09
   2  -6  -4    4.19    1.09
  -2   6   4    3.47    0.75
   1  -6  -4   10.92    1.28
  -1   6   4    9.61    0.95
   0  -6  -4    6.50    1.18
   0   6   4    7.37    0.91
   0   6   4    8.92    1.10
  -1  -6  -4    1.36    1.12
   1   6   4    2.15    0.82
   1   6   4    0.72    0.72
  -2  -6  -4   13.55    1.48
   2   6   4   13.95    1.35
   2   6   4   14.71    1.25
  -3  -6  -4   12.89    1.52
   3   6   4   13.16    1.24
   3   6   4    9.53    1.47
  -4  -6  -4    5.49    1.48
   4   6   4    4.95    1.15
   4   6   4    6.36    0.97
  -5  -6  -4    0.76    1.58
   5   6   4    4.10    1.01
   5   6   4    3.16    1.22
  -6  -6  -4   -0.35    0.56
  -6  -6  -4   -0.13    1.72
   6   6   4    0.30    1.10
   6   6   4    1.78    1.34
  -7  -6  -4    0.14    0.66
  -7  -6  -4   -2.08    1.91
   7   6   4    0.19    1.48
   7   6   4    0.83    1.30
  -8  -6  -4    3.01    0.79
  -8  -6  -4    4.74    2.15
   8   6   4    0.80    1.71
   8   6   4    2.65    1.57
  -9  -6  -4   -0.85    0.91
  -9  -6  -4   -0.79    2.29
   9   6   4    0.33    1.82
   9  -7  -4   -2.15    4.19
   9  -7  -4    1.25    1.93
  -9   7   4    1.75    1.40
   8  -7  -4   -0.79    3.75
   8  -7  -4   -0.48    1.83
  -8   7   4    2.90    1.24
   7  -7  -4   10.62    3.56
   7  -7  -4   18.54    1.97
  -7   7   4   14.21    1.44
   6  -7  -4   40.81    3.32
  -6   7   4   40.75    2.74
   5  -7  -4   14.66    3.15
   5  -7  -4   23.77    2.60
  -5   7   4   23.57    1.90
   4  -7  -4    1.81    1.43
  -4   7   4    1.89    0.96
   3  -7  -4   16.06    1.72
  -3   7   4   15.63    1.63
   2  -7  -4   25.88    2.53
  -2   7   4   24.25    1.94
   1  -7  -4   10.33    1.48
  -1   7   4   11.70    1.14
   0  -7  -4    6.23    1.46
   0   7   4    8.00    1.10
  -1  -7  -4    4.36    1.49
   1   7   4    0.37    1.02
  -2  -7  -4    7.39    1.63
   2   7   4    4.33    1.15
  -3  -7  -4    4.55    1.69
   3   7   4    4.40    1.24
  -4  -7  -4   -0.72    1.74
   4   7   4    0.25    1.31
  -5  -7  -4    7.11    1.97
   5   7   4    7.37    1.53
   5   7   4    8.34    1.63
  -6  -7  -4   15.76    2.32
   6   7   4   15.36    1.83
  -7  -7  -4   30.19    2.02
  -7  -7  -4   27.37    2.88
   7   7   4   29.24    2.45
   6  -8  -4    4.50    1.95
  -6   8   4    2.56    1.31
   5  -8  -4   -0.68    1.78
  -5   8   4    1.80    1.21
   4  -8  -4   -0.58    1.74
  -4   8   4    1.33    1.18
   3  -8  -4    1.77    1.69
  -3   8   4    1.02    1.11
   2  -8  -4   30.58    3.08
  -2   8   4   24.02    2.22
   1  -8  -4   59.06    4.05
  -1   8   4   51.89    3.48
   0  -8  -4   69.75    4.58
   0   8   4   63.55    4.05
  -1  -8  -4   58.48    4.12
   1   8   4   50.49    3.54
  -2  -8  -4   29.28    3.27
   2   8   4   21.09    1.90
  -3  -8  -4   54.33    4.17
   3   8   4   44.73    3.38
  -4  -8  -4   61.80    4.70
   4   8   4   56.49    4.01
   6   8  -5   -0.54    1.92
  -6  -8   5    0.66    0.83
  -6  -8   5   -1.79    2.00
   5   8  -5    0.19    1.70
  -5  -8   5   -0.63    2.00
  -5  -8   5    0.37    0.80
   4   8  -5    4.88    1.59
  -4  -8   5    5.31    0.84
  -4  -8   5    6.39    1.99
   3   8  -5    9.84    1.58
  -3  -8   5   10.72    0.97
  -3  -8   5   10.09    2.00
   2   8  -5    5.93    1.46
  -2  -8   5    4.53    1.86
  -2  -8   5    6.32    0.84
   1   8  -5    4.85    1.33
  -1  -8   5    5.56    1.75
   0   8  -5    1.39    1.29
   0   8  -5    4.75    1.05
   0  -8   5    2.73    1.73
  -1   8  -5    8.50    1.10
  -1   8  -5    5.40    1.35
   1  -8   5    7.67    1.86
  -2   8  -5   19.83    1.50
  -2   8  -5   16.57    1.62
   2  -8   5   20.93    2.23
  -3   8  -5    7.44    1.10
  -3   8  -5    4.23    1.24
   3  -8   5    6.64    2.05
  -4   8  -5   -0.76    1.04
  -4   8  -5   -2.22    1.23
   4  -8   5   -0.71    2.07
   9   7  -5   22.53    2.69
  -9  -7   5   17.98    1.70
   8   7  -5   39.09    3.76
  -8  -7   5   36.50    2.37
   7   7  -5   68.19    4.58
  -7  -7   5   62.35    3.77
  -7  -7   5   69.70    4.49
   6   7  -5   73.21    4.84
  -6  -7   5   77.98    4.82
  -6  -7   5   73.32    4.21
   5   7  -5   57.37    3.79
  -5  -7   5   53.83    3.15
  -5  -7   5   52.97    3.89
   4   7  -5   13.51    1.49
  -4  -7   5   10.89    0.90
  -4  -7   5   10.95    1.67
   3   7  -5    6.94    1.26
  -3  -7   5    5.85    0.71
  -3  -7   5    7.46    1.56
   2   7  -5   22.38    2.17
  -2  -7   5   23.33    2.65
  -2  -7   5   23.73    1.61
   1   7  -5    7.05    1.15
  -1  -7   5    7.05    0.73
  -1  -7   5    7.05    1.53
   0   7  -5    0.06    1.01
   0   7  -5    3.93    0.85
   0  -7   5    3.30    1.41
  -1   7  -5   37.61    2.76
  -1   7  -5   44.35    2.64
   1  -7   5   43.04    3.22
  -2   7  -5   79.55    4.73
  -2   7  -5   82.51    4.65
   2  -7   5   83.09    5.05
  -3   7  -5   35.42    2.33
  -3   7  -5   31.64    2.37
   3  -7   5   36.71    3.04
  -4   7  -5   15.84    1.30
   4  -7   5   20.17    1.97
  -5   7  -5   56.76    3.46
   5  -7   5   57.47    4.17
  -6   7  -5   67.78    4.22
   6  -7   5   76.73    4.93
  -7   7  -5   68.74    4.21
   7  -7   5   72.22    5.02
  10   6  -5   24.28    2.78
 -10  -6   5   24.92    1.83
   9   6  -5   -0.34    2.05
  -9  -6   5   -0.14    0.71
   8   6  -5   -0.33    1.72
  -8  -6   5    0.41    0.64
   7   6  -5   -1.21    1.46
  -7  -6   5   -1.05    1.22
  -7  -6   5   -0.31    0.57
   6   6  -5    6.76    1.40
  -6  -6   5    5.50    1.29
  -6  -6   5    6.56    0.64
   5   6  -5   42.00    2.95
  -5  -6   5   39.91    2.33
  -5  -6   5   38.69    2.87
   4   6  -5   80.23    4.85
  -4  -6   5   81.34    4.90
  -4  -6   5   85.51    4.57
   3   6  -5  101.70    5.77
  -3  -6   5   97.28    5.56
  -3  -6   5  105.48    5.85
   2   6  -5   87.47    4.97
  -2  -6   5   83.75    4.78
  -2  -6   5   89.64    5.11
   1   6  -5   73.49    4.25
  -1  -6   5   71.77    4.07
  -1  -6   5   75.09    4.41
   0   6  -5  182.86   10.04
   0  -6   5  182.60   10.13
  -1   6  -5  200.65   10.93
  -1   6  -5  196.57   10.97
   1  -6   5  203.44   11.07
  -2   6  -5   89.05    5.04
  -2   6  -5   87.53    5.09
   2  -6   5   94.85    5.27
  -3   6  -5   28.12    1.91
   3  -6   5   29.01    2.45
  -4   6  -5    0.26    0.66
   4  -6   5   -0.24    1.27
  -5   6  -5    0.35    0.71
   5  -6   5    0.04    1.39
  -6   6  -5    0.25    0.79
   6  -6   5    1.66    1.59
  -7   6  -5    1.27    0.88
   7  -6   5    2.21    1.78
  -8   6  -5   17.05    1.44
   8  -6   5   22.43    2.23
  12   5  -5    9.83    2.73
 -12  -5   5    8.11    1.03
  11   5  -5   23.00    3.27
  11   5  -5   24.78    2.79
 -11  -5   5   27.39    1.85
  10   5  -5   12.80    2.16
  10   5  -5    8.29    2.19
 -10  -5   5    9.48    0.89
   9   5  -5   -0.69    1.79
  -9  -5   5   -0.16    0.59
   8   5  -5   33.65    3.04
  -8  -5   5   33.60    1.95
  -8  -5   5   30.05    2.34
   7   5  -5   34.68    2.88
  -7  -5   5   36.68    2.06
  -7  -5   5   32.51    2.43
   6   5  -5   71.49    4.00
  -6  -5   5   66.31    3.56
  -6  -5   5   55.83    3.81
   5   5  -5   68.37    4.07
  -5  -5   5   66.87    3.74
   4   5  -5    1.73    0.86
  -4  -5   5   -0.96    0.86
  -4  -5   5    0.70    0.36
   3   5  -5    5.40    0.86
  -3  -5   5    4.68    0.45
  -3  -5   5    4.66    0.93
   2   5  -5   10.72    0.99
  -2  -5   5   10.20    0.82
  -2  -5   5   11.55    1.11
   1   5  -5    4.64    0.74
  -1  -5   5    3.53    0.81
  -1  -5   5    2.79    0.39
   0   5  -5    0.49    0.64
   0  -5   5   -0.07    0.34
   0  -5   5   -0.12    0.80
  -1   5  -5   34.10    2.09
   1  -5   5   35.83    2.33
  -2   5  -5   37.12    2.50
  -2   5  -5   39.13    2.30
   2  -5   5   41.43    2.57
  -3   5  -5   31.30    1.96
   3  -5   5   32.98    2.29
  -4   5  -5    7.70    0.69
   4  -5   5    6.34    1.08
  -5   5  -5   28.39    1.91
   5  -5   5   31.61    2.45
  -6   5  -5   72.94    4.22
   6  -5   5   76.76    4.59
  -7   5  -5   39.52    2.39
   7  -5   5   31.92    3.61
   7  -5   5   40.28    3.00
  -8   5  -5   19.54    1.65
   8  -5   5   19.26    1.96
   8  -5   5   15.93    2.58
  -9   5  -5    0.13    0.86
   9  -5   5    1.16    1.78
   9  -5   5   -3.02    2.67
 -10   5  -5   -0.64    1.00
  10  -5   5    1.50    1.93
  10  -5   5   -1.55    2.98
  13   4  -5   -7.41    3.01
  13   4  -5   -2.66    2.87
 -13  -4   5   -0.85    0.96
  12   4  -5   -4.59    2.68
  12   4  -5    1.14    2.48
 -12  -4   5    0.26    0.81
  11   4  -5    3.40    2.16
  11   4  -5    2.13    2.37
 -11  -4   5    2.26    0.72
  10   4  -5    4.56    1.84
  10   4  -5   -0.61    2.07
 -10  -4   5    1.08    0.61
   9   4  -5    0.30    1.53
   9   4  -5   -3.13    1.84
  -9  -4   5    0.36    0.52
   8   4  -5    0.88    1.29
   8   4  -5    0.50    1.69
  -8  -4   5    0.27    0.43
   7   4  -5    1.44    1.08
  -7  -4   5    0.35    0.64
  -7  -4   5    1.38    0.38
   6   4  -5    5.48    1.02
  -6  -4   5    5.69    0.47
  -6  -4   5    5.93    0.73
   5   4  -5    5.02    0.88
  -5  -4   5    3.73    0.66
  -5  -4   5    3.63    0.39
   4   4  -5   30.74    2.01
  -4  -4   5   27.82    1.62
  -4  -4   5   27.17    1.85
  -3  -4   5    7.39    0.57
  -3  -4   5    8.14    0.76
   2   4  -5   46.49    2.71
  -2  -4   5   44.86    2.69
   1   4  -5   12.19    1.09
  -1  -4   5    9.42    0.71
  -1  -4   5    9.40    1.11
   0   4  -5    0.68    0.52
   0  -4   5    0.24    0.40
   0  -4   5    0.23    0.59
  -1   4  -5    0.52    0.49
   1  -4   5    1.19    0.66
  -2   4  -5   -0.58    0.36
   2  -4   5    0.11    0.64
  -3   4  -5    3.93    0.46
   3  -4   5    3.71    0.78
  -4   4  -5    4.18    0.51
   4  -4   5    5.16    0.90
  -5   4  -5    7.52    0.64
   5  -4   5    5.83    1.31
   5  -4   5    8.16    1.07
  -6   4  -5   -0.16    0.53
   6  -4   5   -3.31    2.43
   6  -4   5   -0.36    0.94
  -7   4  -5    0.48    0.61
   7  -4   5    1.42    1.16
   7  -4   5    1.16    1.91
  -8   4  -5    3.15    0.72
   8  -4   5    3.58    2.28
   8  -4   5    3.84    1.35
  -9   4  -5    4.36    0.88
   9  -4   5    8.56    1.56
   9  -4   5    5.97    2.64
 -10   4  -5   -0.34    0.87
  10  -4   5    0.50    1.61
  10  -4   5    1.83    2.89
 -11   4  -5   -1.35    1.00
  11  -4   5    3.09    1.79
  11  -4   5    0.40    3.20
  13   3  -5    2.74    2.62
  13   3  -5   -4.47    3.18
 -13  -3   5    0.32    0.87
  12   3  -5   26.61    3.49
  12   3  -5   34.60    2.91
 -12  -3   5   31.25    2.06
  11   3  -5   22.40    3.13
  11   3  -5   27.30    2.48
 -11  -3   5   27.29    1.76
  10   3  -5   42.59    3.46
  10   3  -5   44.55    4.35
 -10  -3   5   41.26    2.46
   9   3  -5    8.18    2.21
   9   3  -5   10.10    1.51
  -9  -3   5   10.55    0.92
   8   3  -5   44.70    3.78
   8   3  -5   44.99    3.07
  -8  -3   5   43.20    2.48
   7   3  -5  283.48   15.22
   7   3  -5  269.14   15.40
  -7  -3   5  281.07   15.09
   6   3  -5  154.68    9.21
   6   3  -5  168.79    9.01
  -6  -3   5  165.16    8.87
   5   3  -5  173.91    9.12
  -5  -3   5  169.53    9.00
  -5  -3   5  153.94    9.02
   4   3  -5   26.64    1.78
  -4  -3   5   27.19    1.49
  -4  -3   5   24.69    1.59
   3   3  -5    3.20    0.59
  -3  -3   5    3.06    0.46
  -3  -3   5    2.34    0.27
   2   3  -5   44.43    2.52
  -2  -3   5   41.52    2.47
  -2  -3   5   43.55    2.38
   1   3  -5   22.22    1.41
  -1  -3   5   20.35    1.37
  -1  -3   5   21.37    1.22
   0   3  -5    2.91    0.46
   0  -3   5    2.91    0.29
   0  -3   5    4.04    0.50
  -1   3  -5   79.81    4.36
   1  -3   5   79.33    4.43
  -2   3  -5  110.64    6.18
   2  -3   5  115.92    6.25
  -3   3  -5  101.15    5.54
   3  -3   5  102.21    5.61
   3  -3   5  100.19    5.62
  -4   3  -5   52.15    2.93
   4  -3   5   54.29    3.17
   4  -3   5   51.33    3.06
  -5   3  -5   80.29    4.36
   5  -3   5   76.94    4.47
   5  -3   5   79.67    4.68
  -6   3  -5  215.00   11.68
   6  -3   5  210.39   12.45
   6  -3   5  217.77   11.77
  -7   3  -5  114.65    6.23
   7  -3   5  107.76    6.78
   7  -3   5  116.28    6.36
  -8   3  -5   35.54    2.22
   8  -3   5   31.74    3.66
   8  -3   5   39.61    2.61
  -9   3  -5    5.12    0.78
   9  -3   5    7.06    1.30
   9  -3   5    4.27    2.38
 -10   3  -5   -0.68    0.80
  10  -3   5    1.11    1.38
  10  -3   5    0.74    2.63
 -11   3  -5    5.84    0.98
  11  -3   5    8.72    1.60
  11  -3   5    3.21    2.94
  14   2  -5   20.03    3.10
  14   2  -5   18.19    4.03
 -14  -2   5   18.46    1.44
  13   2  -5   62.45    6.16
  13   2  -5   68.93    4.98
 -13  -2   5   57.10    3.54
  12   2  -5  110.28    7.68
  12   2  -5  121.79    6.82
 -12  -2   5  100.07    6.01
  11   2  -5   86.30    5.34
  11   2  -5   85.40    6.29
 -11  -2   5   78.55    4.58
  10   2  -5   35.82    3.00
  10   2  -5   34.84    4.23
 -10  -2   5   32.57    2.01
   9   2  -5   -1.44    2.15
  -9  -2   5   -1.26    0.42
   8   2  -5    0.51    1.95
  -8  -2   5   -0.45    0.36
   7   2  -5   10.12    1.80
   6   2  -5   12.58    1.66
  -6  -2   5   14.11    0.88
   5   2  -5   45.44    3.35
  -5  -2   5   48.82    2.63
   4   2  -5  222.53   12.39
   4   2  -5  220.98   12.25
  -4  -2   5  238.09   12.19
  -4  -2   5  216.42   12.20
   3   2  -5  477.03   25.62
  -3  -2   5  479.42   25.58
  -3  -2   5  459.02   25.59
   2   2  -5  256.53   14.48
  -2  -2   5  272.74   14.45
  -2  -2   5  269.18   14.47
   1   2  -5  377.71   20.70
  -1  -2   5  384.77   20.70
  -1  -2   5  380.87   20.67
   0  -2   5  253.79   13.90
   0  -2   5  257.08   13.87
  -1   2  -5  449.36   24.56
   1  -2   5  461.27   24.57
   1  -2   5  447.83   24.58
  -2   2  -5  258.52   14.01
   2  -2   5  262.45   14.04
   2  -2   5  253.50   14.04
  -3   2  -5   36.44    2.05
   3  -2   5   36.54    2.16
  -4   2  -5   36.63    2.02
   4  -2   5   33.11    2.12
   4  -2   5   37.55    2.29
  -5   2  -5    8.68    0.72
   5  -2   5    7.82    0.78
   5  -2   5    7.47    1.12
  -6   2  -5    3.63    0.44
   6  -2   5    1.09    1.47
   6  -2   5    3.95    0.74
  -7   2  -5   -0.37    0.45
   7  -2   5   -0.45    0.77
  -8   2  -5   56.11    3.15
   8  -2   5   57.92    3.36
   8  -2   5   50.18    4.10
  -9   2  -5   66.70    3.94
   9  -2   5   74.74    4.15
   9  -2   5   66.95    4.96
 -10   2  -5  100.84    5.89
  10  -2   5  113.57    6.08
  10  -2   5  103.67    6.90
 -11   2  -5   42.55    2.88
  11  -2   5   43.88    4.66
  11  -2   5   55.27    3.34
 -12   2  -5   21.32    1.92
  12  -2   5   27.54    2.63
  12  -2   5   21.87    3.29
  14   1  -5   -1.93    4.03
 -14  -1   5    3.78    0.96
  13   1  -5    3.98    3.67
 -13  -1   5    4.38    0.87
  12   1  -5   11.95    3.47
 -12  -1   5   18.11    1.61
 -12  -1   5   18.32    1.45
  11   1  -5   39.13    4.92
 -11  -1   5   40.89    2.43
 -11  -1   5   37.68    2.35
  10   1  -5   23.64    3.08
 -10  -1   5   28.12    1.76
 -10  -1   5   26.61    1.68
   9   1  -5    4.93    2.24
  -9  -1   5    4.43    0.59
  -9  -1   5    4.30    0.50
  -8  -1   5   98.97    5.54
  -8  -1   5  102.60    5.54
   7   1  -5  167.82    9.89
  -7  -1   5  172.48    9.42
  -7  -1   5  177.43    9.40
   6   1  -5  163.41    9.54
  -6  -1   5  166.78    9.15
  -6  -1   5  173.10    9.13
   5   1  -5   95.45    5.59
  -5  -1   5   91.47    5.16
  -5  -1   5   96.14    5.13
   4   1  -5   21.15    2.10
  -4  -1   5   22.67    1.26
  -4  -1   5   22.52    1.31
   3   1  -5   12.56    1.64
  -3  -1   5   13.28    0.74
  -3  -1   5   12.21    0.77
  -3  -1   5   12.10    0.80
  -2  -1   5   81.19    4.45
  -2  -1   5   81.07    4.43
  -2  -1   5   80.48    4.45
  -2  -1   5   83.38    4.45
  -1  -1   5   23.67    1.31
  -1  -1   5   22.17    1.32
  -1  -1   5   23.02    1.27
  -1  -1   5   22.27    1.28
   0   1  -5   98.74    5.44
   0  -1   5  103.56    5.45
   0  -1   5   97.42    5.46
  -1   1  -5   65.94    3.57
   1  -1   5   62.61    3.60
   1  -1   5   67.21    3.60
  -2   1  -5  116.08    6.06
   2  -1   5  109.58    6.10
   2  -1   5  108.09    6.08
  -3   1  -5   48.12    2.58
   3  -1   5   46.55    2.69
   3  -1   5   45.46    2.64
  -4   1  -5   19.92    1.21
   4  -1   5   19.24    1.33
   4  -1   5   22.05    1.55
  -5   1  -5  112.05    6.17
   5  -1   5  108.90    6.22
   5  -1   5  118.68    6.35
  -6   1  -5  189.64   10.35
   6  -1   5  181.14   10.40
   6  -1   5  200.53   10.55
  -7   1  -5  139.88    7.75
   7  -1   5  142.78    8.06
   7  -1   5  143.36    7.97
  -8   1  -5   21.40    1.48
   8  -1   5   20.68    2.66
   8  -1   5   25.39    1.79
  -9   1  -5    2.35    0.61
   9  -1   5    0.69    1.86
   9  -1   5    4.56    0.94
 -10   1  -5   -0.97    0.67
  10  -1   5   -1.88    2.11
  10  -1   5    0.60    1.03
 -11   1  -5    3.78    0.80
  11  -1   5    4.05    2.44
  11  -1   5    4.38    1.24
 -12   1  -5    8.47    1.01
  12  -1   5    9.20    2.83
  14   0  -5   -2.19    4.17
 -14   0   5   -3.96    0.92
 -14   0   5    1.13    1.10
  13   0  -5   -3.03    3.76
 -13   0   5   -3.21    0.81
 -13   0   5    1.41    0.96
  12   0  -5   -3.13    3.34
 -12   0   5   -0.27    0.83
 -12   0   5   -1.87    0.69
  11   0  -5    1.87    2.94
 -11   0   5    0.11    0.72
  10   0  -5   -0.31    2.53
 -10   0   5   -0.01    0.62
 -10   0   5   -0.52    0.52
   9   0  -5    0.60    2.16
  -9   0   5    0.10    0.53
  -9   0   5   -0.86    0.42
   8   0  -5   -0.27    1.79
  -8   0   5    0.09    0.34
   7   0  -5   -0.45    1.64
  -7   0   5    0.45    0.27
  -7   0   5   -0.27    0.39
   6   0  -5    0.92    1.39
  -6   0   5   -0.06    0.24
  -6   0   5   -0.43    0.34
   5   0  -5    0.86    1.19
  -5   0   5    0.04    0.29
  -5   0   5   -0.46    0.19
   4   0  -5    0.06    0.97
  -4   0   5    0.04    0.16
  -4   0   5   -0.08    0.25
   3   0  -5    0.16    0.31
  -3   0   5   -0.11    0.23
  -3   0   5   -0.02    0.13
  -3   0   5   -0.05    0.23
  -2   0   5   -0.10    0.12
  -2   0   5   -0.24    0.20
  -2   0   5   -0.12    0.22
  -2   0   5   -0.14    0.18
  -1   0   5    0.02    0.20
  -1   0   5   -0.21    0.12
  -1   0   5   -0.06    0.23
   0   0  -5    0.12    0.15
   0   0   5   -0.22    0.26
   0   0   5   -0.15    0.23
  -1   0  -5   -0.28    0.15
   1   0   5   -0.24    0.32
   1   0   5   -0.18    0.25
  -2   0  -5    0.34    0.18
   2   0   5    0.10    0.30
   2   0   5   -0.28    0.38
  -3   0  -5   -0.04    0.21
   3   0   5   -0.87    0.48
   3   0   5    0.12    0.33
  -4   0  -5    0.30    0.27
   4   0   5   -0.25    0.60
   4   0   5    0.04    0.39
  -5   0  -5    0.03    0.32
   5   0   5    0.24    0.79
   5   0   5   -0.42    0.46
  -6   0  -5   -0.54    0.45
   6   0   5    0.64    0.95
   6   0   5   -0.64    0.56
  -7   0  -5   -0.47    0.41
   7   0   5   -0.41    1.17
   7   0   5   -0.23    0.68
  -8   0  -5   -0.45    0.48
   8   0   5   -0.58    1.38
  -9   0  -5   -0.16    0.55
  -9   0  -5    0.20    1.13
   9   0   5    0.32    1.64
 -10   0  -5   -0.77    0.65
 -10   0  -5    1.08    1.35
  10   0   5   -0.41    1.92
 -11   0  -5    1.52    1.61
 -11   0  -5    0.59    0.73
  11   0   5   -0.52    2.22
 -12   0  -5    0.01    0.84
  12   0   5   -2.13    2.55
  14  -1  -5    2.83    4.38
 -14   1   5    4.98    1.03
 -14   1   5    6.63    1.18
  13  -1  -5    3.26    3.93
 -13   1   5    2.87    0.99
 -13   1   5    2.96    0.87
  12  -1  -5   12.48    3.68
 -12   1   5   17.21    1.61
 -12   1   5   18.74    1.47
  11  -1  -5   44.32    5.15
 -11   1   5   40.72    2.45
 -11   1   5   37.45    2.40
  10  -1  -5   24.17    3.18
 -10   1   5   29.21    1.82
 -10   1   5   27.77    1.76
   9  -1  -5    3.15    2.24
  -9   1   5    4.12    0.69
  -9   1   5    4.24    0.57
   8  -1  -5   99.24    6.71
  -8   1   5  110.89    5.81
  -8   1   5  105.97    5.84
   7  -1  -5  166.86   10.01
  -7   1   5  182.88    9.49
  -7   1   5  172.67    9.51
   6  -1  -5  165.72    9.75
  -6   1   5  172.10    9.32
  -6   1   5  175.07    9.30
   5  -1  -5   89.66    5.50
  -5   1   5   91.23    4.99
  -5   1   5   94.00    5.03
   4  -1  -5   21.64    2.14
   4  -1  -5   20.88    1.37
  -4   1   5   22.53    1.29
   3  -1  -5   12.22    0.94
  -3   1   5   12.15    0.82
  -3   1   5   12.93    0.81
   2  -1  -5   78.45    4.43
  -2   1   5   84.42    4.39
  -2   1   5   77.88    4.40
   1  -1  -5   22.45    1.39
  -1   1   5   22.96    1.27
  -1   1   5   21.22    1.30
   0  -1  -5  101.78    5.48
   0   1   5   97.26    5.44
  -1  -1  -5   66.63    3.63
   1   1   5   62.83    3.58
  -2  -1  -5  115.91    5.98
  -2  -1  -5  107.86    6.07
   2   1   5  105.87    6.03
  -3  -1  -5   46.31    2.50
  -3  -1  -5   44.46    2.67
   3   1   5   45.11    2.62
  -4  -1  -5   19.19    1.54
  -4  -1  -5   20.14    1.18
   4   1   5   19.88    1.44
  -5  -1  -5  113.60    6.27
  -5  -1  -5  111.39    6.13
   5   1   5  112.19    6.26
  -6  -1  -5  182.94   10.29
   6   1   5  190.51   10.31
  -7  -1  -5  139.59    7.63
  -7  -1  -5  135.40    7.90
   7   1   5  144.11    7.86
  -8  -1  -5   21.66    1.54
  -8  -1  -5   27.25    2.20
   8   1   5   24.28    2.39
  -9  -1  -5    1.75    0.60
  -9  -1  -5    1.51    1.30
   9   1   5    3.40    1.60
 -10  -1  -5    0.41    1.44
 -10  -1  -5   -0.04    0.66
  10   1   5    1.40    1.85
 -11  -1  -5    5.98    1.74
 -11  -1  -5    4.63    0.83
  11   1   5    6.39    2.21
 -12  -1  -5    8.45    1.01
  12   1   5   10.28    2.59
  14  -2  -5   17.01    4.72
 -14   2   5   16.91    1.52
 -14   2   5   23.31    2.02
  13  -2  -5   62.46    7.06
 -13   2   5   66.06    3.83
 -13   2   5   62.30    3.78
  12  -2  -5   93.73    8.22
 -12   2   5  112.86    6.09
 -12   2   5  110.91    6.05
  11  -2  -5   79.11    6.79
 -11   2   5   81.76    4.70
 -11   2   5   86.27    4.66
  10  -2  -5   26.81    3.43
 -10   2   5   33.66    2.06
 -10   2   5   33.60    2.02
   9  -2  -5   -0.65    2.29
  -9   2   5    0.47    0.58
   8  -2  -5   -0.28    2.05
  -8   2   5   -0.06    0.51
  -8   2   5   -0.78    0.44
   7  -2  -5    9.74    1.84
  -7   2   5    8.77    0.75
   6  -2  -5   12.96    1.20
   6  -2  -5   12.50    1.81
  -6   2   5   13.47    0.97
   5  -2  -5   50.57    2.86
   5  -2  -5   46.38    3.54
  -5   2   5   49.85    2.76
   4  -2  -5  229.25   12.73
   4  -2  -5  229.47   12.51
  -4   2   5  229.36   12.46
   3  -2  -5  465.28   25.69
  -3   2   5  478.36   25.67
  -3   2   5  475.25   25.66
   2  -2  -5  265.63   14.23
  -2   2   5  266.11   14.20
  -2   2   5  251.88   14.19
   1  -2  -5  381.37   20.50
  -1   2   5  379.64   20.47
  -1   2   5  369.77   20.46
   0  -2  -5  249.47   13.45
   0   2   5  235.72   13.40
   0   2   5  254.20   13.42
  -1  -2  -5  456.70   24.81
   1   2   5  456.42   24.79
  -2  -2  -5  254.43   13.77
   2   2   5  250.28   13.74
  -3  -2  -5   35.94    1.97
  -3  -2  -5   36.38    2.24
   3   2   5   33.69    2.11
  -4  -2  -5   37.23    2.01
  -4  -2  -5   35.59    2.34
   4   2   5   34.14    2.20
  -5  -2  -5    7.49    1.00
  -5  -2  -5    6.89    0.55
  -6  -2  -5    3.16    1.03
   6   2   5    2.73    0.94
  -7  -2  -5    0.70    0.48
  -7  -2  -5   -0.52    1.11
   7   2   5   -2.93    1.08
  -8  -2  -5   58.04    3.81
  -8  -2  -5   56.69    3.26
   8   2   5   58.51    3.78
  -9  -2  -5   69.92    4.03
  -9  -2  -5   69.70    4.61
   9   2   5   75.42    4.62
 -10  -2  -5  103.70    5.95
 -10  -2  -5  108.70    6.44
  10   2   5  110.29    6.54
 -11  -2  -5   49.98    3.00
 -11  -2  -5   43.11    5.12
  11   2   5   51.64    4.16
 -12  -2  -5   25.29    2.00
  12   2   5   25.45    2.96
  13  -3  -5    1.61    4.29
 -13   3   5   -0.46    1.02
 -13   3   5    1.60    1.11
  12  -3  -5   23.83    4.36
 -12   3   5   33.65    2.32
 -12   3   5   32.61    2.21
  11  -3  -5   24.66    3.85
 -11   3   5   24.83    1.84
 -11   3   5   26.09    1.91
  10  -3  -5   33.77    3.95
 -10   3   5   42.33    2.49
 -10   3   5   42.54    2.54
   9  -3  -5    9.99    1.04
   9  -3  -5    8.13    2.68
  -9   3   5    8.41    0.87
  -9   3   5   10.69    0.90
   8  -3  -5   46.80    2.87
   8  -3  -5   42.80    4.54
  -8   3   5   49.03    2.75
   7  -3  -5  277.15   15.34
   7  -3  -5  267.72   15.81
  -7   3   5  297.61   15.30
   6  -3  -5  161.88    9.13
  -6   3   5  170.54    9.07
   5  -3  -5  165.92    9.60
   5  -3  -5  165.87    9.22
  -5   3   5  171.53    9.15
   4  -3  -5   25.53    2.71
   4  -3  -5   27.00    1.82
  -4   3   5   27.56    1.62
   3  -3  -5    2.92    0.66
  -3   3   5    2.84    0.44
  -3   3   5    2.86    0.41
   2  -3  -5   42.08    2.57
  -2   3   5   42.99    2.41
  -2   3   5   42.65    2.42
   1  -3  -5   20.68    1.55
  -1   3   5   20.78    1.32
  -1   3   5   21.54    1.31
   0  -3  -5    3.64    0.71
   0   3   5    2.99    0.47
   0   3   5    3.63    0.46
  -1  -3  -5   79.18    4.53
   1   3   5   83.22    4.41
   1   3   5   77.06    4.42
  -2  -3  -5  112.53    6.45
   2   3   5  120.50    6.35
   2   3   5  113.81    6.36
  -3  -3  -5   99.36    5.59
   3   3   5   98.02    5.47
  -4  -3  -5   50.32    2.76
  -4  -3  -5   50.79    3.14
   4   3   5   48.22    2.93
  -5  -3  -5   76.64    4.30
  -5  -3  -5   79.71    4.76
   5   3   5   78.68    4.48
  -6  -3  -5  189.98   11.19
  -6  -3  -5  214.16   11.40
   6   3   5  213.11   11.32
  -7  -3  -5  114.67    6.66
  -7  -3  -5  116.53    6.32
   7   3   5  113.90    6.57
  -8  -3  -5   39.74    3.13
  -8  -3  -5   37.93    2.30
   8   3   5   37.09    2.95
  -9  -3  -5    5.54    1.73
  -9  -3  -5    6.98    0.82
   9   3   5    6.63    1.73
 -10  -3  -5    1.49    0.83
 -10  -3  -5    2.88    1.79
  10   3   5    1.95    1.95
 -11  -3  -5    8.57    1.04
  11   3   5    8.15    2.31
  13  -4  -5   -6.01    4.45
 -13   4   5    0.50    1.09
 -13   4   5    1.14    1.23
  12  -4  -5    2.40    4.07
 -12   4   5   -1.48    0.96
 -12   4   5    0.61    1.10
  11  -4  -5    3.00    3.66
 -11   4   5    2.69    0.85
 -11   4   5    3.71    1.03
  10  -4  -5    1.25    3.26
  10  -4  -5    3.50    1.33
 -10   4   5    2.18    0.89
   9  -4  -5    2.75    1.64
   9  -4  -5    0.06    2.85
  -9   4   5    2.56    0.79
   8  -4  -5    0.02    2.54
  -8   4   5    0.64    0.68
   7  -4  -5    0.00    2.23
   7  -4  -5    1.69    1.33
  -7   4   5    0.98    0.62
   6  -4  -5    5.74    2.07
   6  -4  -5    6.31    1.07
  -6   4   5    6.07    0.65
   5  -4  -5    1.97    0.91
  -5   4   5    3.17    0.54
   4  -4  -5   23.93    1.96
   4  -4  -5   24.42    3.07
  -4   4   5   27.53    1.62
   3  -4  -5    6.86    0.90
   3  -4  -5    8.39    1.71
  -3   4   5    7.75    0.67
   2  -4  -5   40.47    2.72
  -2   4   5   45.80    2.52
   1  -4  -5    7.97    1.36
  -1   4   5   10.77    0.94
  -1   4   5   10.88    0.99
   0   4   5    0.77    0.49
   0   4   5    1.38    0.54
  -1  -4  -5    1.45    0.84
   1   4   5    0.72    0.54
   1   4   5    0.93    0.59
  -2  -4  -5   -0.20    0.87
   2   4   5    0.45    0.64
   2   4   5    0.64    0.59
  -3  -4  -5    3.59    1.05
   3   4   5    2.54    0.71
   3   4   5    3.72    0.78
  -4  -4  -5    4.55    0.42
  -4  -4  -5    3.79    1.15
   4   4   5    3.18    0.81
  -5  -4  -5    8.22    1.38
  -5  -4  -5    6.66    0.62
   5   4   5    9.06    1.03
  -6  -4  -5    0.19    0.50
  -6  -4  -5   -1.42    1.38
   6   4   5   -0.44    1.05
  -7  -4  -5    0.75    1.56
  -7  -4  -5    1.06    0.59
   7   4   5    1.53    1.26
  -8  -4  -5    4.50    0.73
  -8  -4  -5    2.73    1.76
   8   4   5    2.82    1.52
  -9  -4  -5    5.86    0.87
  -9  -4  -5    3.78    1.97
   9   4   5    7.38    1.82
 -10  -4  -5    2.35    0.94
 -10  -4  -5    2.39    2.13
  10   4   5    2.56    2.05
 -11  -4  -5    2.11    1.04
  11   4   5    0.69    2.33
  12  -5  -5    7.09    4.57
 -12   5   5    8.74    1.41
  11  -5  -5   23.58    4.51
 -11   5   5   31.22    2.38
  10  -5  -5   10.31    3.76
  10  -5  -5   12.57    1.57
 -10   5   5   12.05    1.28
   9  -5  -5    1.35    1.30
   9  -5  -5    1.10    3.16
  -9   5   5    0.96    0.93
   8  -5  -5   29.11    3.68
   8  -5  -5   37.77    2.77
  -8   5   5   37.62    2.37
   7  -5  -5   36.28    2.64
   7  -5  -5   27.96    3.36
  -7   5   5   37.85    2.27
   6  -5  -5   60.36    5.31
   6  -5  -5   67.36    3.99
  -6   5   5   65.54    3.74
   5  -5  -5   63.56    3.90
   5  -5  -5   62.93    5.05
  -5   5   5   65.78    3.67
   4  -5  -5    1.38    0.97
  -4   5   5   -0.48    0.63
   3  -5  -5    4.78    1.96
   3  -5  -5    4.24    1.01
  -3   5   5    4.56    0.65
   2  -5  -5    7.40    1.04
  -2   5   5   10.60    1.06
  -2   5   5    9.35    1.05
   1  -5  -5    3.22    0.92
  -1   5   5    3.71    0.65
  -1   5   5    3.15    0.63
   0  -5  -5    0.30    0.95
   0   5   5    0.19    0.60
   0   5   5    0.89    0.64
  -1  -5  -5   29.54    2.45
   1   5   5   33.07    2.07
   1   5   5   35.64    2.16
  -2  -5  -5   39.82    2.77
   2   5   5   36.34    2.31
  -3  -5  -5   32.22    2.67
   3   5   5   33.07    2.13
   3   5   5   31.20    2.27
  -4  -5  -5    7.70    1.44
   4   5   5    9.83    1.12
   4   5   5    7.68    1.00
  -5  -5  -5   23.75    1.69
  -5  -5  -5   27.54    2.85
   5   5   5   25.29    2.07
   5   5   5   30.82    2.22
  -6  -5  -5   64.08    4.42
  -6  -5  -5   60.49    3.58
   6   5   5   67.08    3.90
  -7  -5  -5   32.54    2.14
  -7  -5  -5   36.81    3.48
   7   5   5   35.35    2.76
  -8  -5  -5   15.16    2.34
  -8  -5  -5   18.93    1.57
   8   5   5   21.49    2.56
  -9  -5  -5    0.29    0.86
  -9  -5  -5    0.95    2.17
   9   5   5   -1.62    1.86
 -10  -5  -5   -1.47    3.52
 -10  -5  -5    0.12    0.98
  10   5   5    0.83    2.19
  10  -6  -5   32.13    2.95
  10  -6  -5   17.49    4.48
 -10   6   5   23.41    2.30
   9  -6  -5   -0.69    3.74
   9  -6  -5    3.03    1.60
  -9   6   5    1.53    1.12
   8  -6  -5    1.43    1.53
   8  -6  -5    1.93    3.42
  -8   6   5    0.01    1.02
   7  -6  -5    1.47    1.41
   7  -6  -5    0.21    3.02
  -7   6   5    1.55    0.95
   6  -6  -5    4.11    2.74
   6  -6  -5    4.19    1.36
  -6   6   5    5.62    0.92
   5  -6  -5   37.38    2.83
   5  -6  -5   32.66    3.44
  -5   6   5   38.78    2.41
   4  -6  -5   74.40    4.52
   4  -6  -5   69.79    5.77
  -4   6   5   76.91    4.26
   3  -6  -5   91.52    6.30
   3  -6  -5   91.36    5.37
  -3   6   5   91.30    5.13
   2  -6  -5   72.37    4.54
  -2   6   5   76.63    4.26
   1  -6  -5   67.26    3.96
  -1   6   5   69.46    3.65
  -1   6   5   53.59    3.65
   0  -6  -5  156.01    8.78
   0   6   5  166.51    8.63
   0   6   5  146.36    8.76
  -1  -6  -5  176.84   10.00
   1   6   5  180.73    9.85
  -2  -6  -5   83.90    5.17
   2   6   5   85.84    4.80
   2   6   5   84.32    4.89
  -3  -6  -5   24.87    2.70
   3   6   5   20.62    2.10
   3   6   5   24.64    1.84
  -4  -6  -5   -0.26    1.58
   4   6   5   -0.58    0.93
   4   6   5   -1.22    1.15
  -5  -6  -5    1.08    1.74
   5   6   5   -0.17    1.07
   5   6   5    1.03    1.27
  -6  -6  -5   -1.12    0.59
  -6  -6  -5   -0.34    1.91
   6   6   5   -0.46    1.40
   6   6   5    1.22    1.23
  -7  -6  -5    3.75    2.11
  -7  -6  -5    1.85    0.70
   7   6   5    1.79    1.57
   7   6   5    2.65    1.40
  -8  -6  -5   20.15    2.63
  -8  -6  -5   15.15    1.24
   8   6   5   16.21    1.97
   8   6   5   16.96    1.94
   9  -7  -5    6.80    4.41
   9  -7  -5   21.03    2.26
  -9   7   5   18.04    1.74
   8  -7  -5   25.89    4.52
   8  -7  -5   45.57    3.47
  -8   7   5   38.00    2.79
   7  -7  -5   67.48    4.10
   7  -7  -5   42.22    4.94
  -7   7   5   57.53    3.60
   6  -7  -5   71.87    4.53
   6  -7  -5   54.77    6.38
  -6   7   5   71.26    4.11
   5  -7  -5   37.82    4.19
   5  -7  -5   52.53    3.60
  -5   7   5   52.48    3.09
   4  -7  -5   11.42    1.64
   4  -7  -5    9.23    2.94
  -4   7   5   10.26    1.17
   3  -7  -5    5.17    1.48
   3  -7  -5    2.54    2.72
  -3   7   5    6.51    1.00
   2  -7  -5   17.35    1.77
   2  -7  -5   17.78    2.86
  -2   7   5   18.16    1.71
   1  -7  -5    6.21    1.49
   1  -7  -5    7.96    2.63
  -1   7   5    7.97    1.09
   0  -7  -5    3.23    1.46
   0   7   5    3.39    1.06
  -1  -7  -5   38.81    3.28
   1   7   5   35.42    2.64
  -2  -7  -5   73.66    4.94
   2   7   5   74.88    4.46
  -3  -7  -5   31.92    3.37
   3   7   5   28.57    2.55
   3   7   5   32.98    2.30
  -4  -7  -5   15.02    2.17
   4   7   5   19.24    1.88
   4   7   5   15.44    1.69
  -5  -7  -5   54.50    4.33
   5   7   5   45.05    3.56
   5   7   5   50.55    3.31
  -6  -7  -5   68.04    5.00
   6   7   5   65.18    4.04
   6   7   5   51.84    4.19
   7   7   5   50.15    3.90
   6  -8  -5    1.32    1.94
  -6   8   5   -0.19    1.33
   5  -8  -5    1.24    1.86
  -5   8   5    0.54    1.25
   4  -8  -5    5.47    1.81
  -4   8   5    5.40    1.27
   3  -8  -5    9.42    1.92
  -3   8   5    8.94    1.27
   2  -8  -5    7.46    1.80
  -2   8   5    5.44    1.20
   1  -8  -5    6.41    1.83
  -1   8   5    5.40    1.23
   0  -8  -5    2.92    1.78
   0   8   5    2.43    1.26
  -1  -8  -5    6.82    1.98
   1   8   5    7.25    1.37
  -2  -8  -5   18.70    2.26
   2   8   5   14.16    1.71
  -3  -8  -5    8.92    2.17
   3   8   5    6.97    1.61
  -4  -8  -5    0.10    2.29
   4   8   5    1.21    1.59
   5   8  -6   55.69    4.18
  -5  -8   6   54.61    3.40
  -5  -8   6   63.94    4.50
   4   8  -6  118.84    7.27
  -4  -8   6  133.25    7.50
  -4  -8   6  122.49    6.92
   3   8  -6   91.35    5.52
  -3  -8   6   94.23    5.87
  -3  -8   6   89.41    5.15
   2   8  -6   27.95    2.66
  -2  -8   6   28.73    3.30
  -2  -8   6   26.36    1.97
   1   8  -6   12.45    1.29
   1   8  -6    9.01    1.49
  -1  -8   6   10.95    2.00
   0   8  -6   17.34    1.45
   0   8  -6   14.01    1.66
   0  -8   6   18.55    2.11
  -1   8  -6   56.12    3.36
  -1   8  -6   45.01    3.49
   1  -8   6   58.98    4.18
  -2   8  -6    9.06    1.38
  -2   8  -6   11.84    1.26
   2  -8   6   11.26    2.05
  -3   8  -6    6.22    1.16
   3  -8   6    7.17    2.05
   8   7  -6    3.98    2.08
  -8  -7   6    4.23    0.84
   7   7  -6    4.14    1.87
  -7  -7   6    3.64    1.67
  -7  -7   6    3.07    0.74
   6   7  -6    4.18    1.68
  -6  -7   6    3.42    1.59
  -6  -7   6    4.79    0.75
   5   7  -6    3.67    1.49
  -5  -7   6    3.84    1.60
  -5  -7   6    4.51    0.71
   4   7  -6    2.24    1.36
  -4  -7   6   -0.03    0.64
  -4  -7   6    0.91    1.48
   3   7  -6    1.83    1.21
  -3  -7   6    0.84    0.62
  -3  -7   6    0.45    1.46
   2   7  -6    8.01    1.26
  -2  -7   6    9.23    1.59
  -2  -7   6    8.08    0.79
   1   7  -6    7.13    1.20
  -1  -7   6    8.61    1.54
   0   7  -6    3.62    0.87
   0   7  -6    2.82    1.07
   0  -7   6    2.91    1.49
  -1   7  -6   31.98    2.13
  -1   7  -6   26.29    2.29
   1  -7   6   31.29    2.89
  -2   7  -6   25.37    1.85
  -2   7  -6   20.15    2.01
   2  -7   6   23.30    2.67
  -3   7  -6   15.80    1.29
   3  -7   6   18.14    1.90
  -4   7  -6    9.41    1.05
   4  -7   6   11.19    1.87
  -5   7  -6    2.78    0.95
   5  -7   6    2.78    1.94
  -6   7  -6    4.23    1.07
   6  -7   6    5.63    2.13
  10   6  -6    0.33    2.37
 -10  -6   6    0.22    0.79
   9   6  -6   -3.09    2.01
  -9  -6   6   -0.90    0.70
   8   6  -6   -0.62    1.75
  -8  -6   6   -0.17    0.64
   7   6  -6    6.72    1.60
  -7  -6   6    6.39    1.26
  -7  -6   6    6.29    0.70
   6   6  -6    1.24    1.36
  -6  -6   6    1.17    0.56
  -6  -6   6    2.46    1.20
   5   6  -6    6.56    1.30
  -5  -6   6    5.66    0.61
  -5  -6   6    5.09    1.22
   4   6  -6   13.47    1.43
  -4  -6   6   17.23    1.95
  -4  -6   6   14.32    1.14
   3   6  -6   21.20    1.93
  -3  -6   6   18.16    2.04
  -3  -6   6   17.18    1.28
   2   6  -6    4.64    0.99
  -2  -6   6    5.21    1.16
  -2  -6   6    4.62    0.55
   1   6  -6    1.62    0.89
  -1  -6   6    1.18    0.49
  -1  -6   6    0.89    1.07
   0   6  -6    6.16    0.78
   0   6  -6    6.80    0.93
   0  -6   6    5.27    1.19
  -1   6  -6   -0.34    0.63
  -1   6  -6    0.12    0.82
   1  -6   6    0.11    1.10
  -2   6  -6    5.27    0.69
  -2   6  -6    3.38    0.86
   2  -6   6    4.06    1.18
  -3   6  -6    2.08    0.69
   3  -6   6    2.13    1.26
  -4   6  -6    8.28    0.86
   4  -6   6    8.50    1.52
  -5   6  -6   -0.18    0.76
   5  -6   6   -0.27    1.55
  -6   6  -6    3.87    0.88
   6  -6   6    5.21    1.73
  -7   6  -6    6.77    1.01
   7  -6   6    8.19    1.92
  -8   6  -6    2.02    1.02
   8  -6   6   -0.70    2.04
  12   5  -6   26.42    3.08
 -12  -5   6   20.83    1.86
  11   5  -6   26.24    2.73
 -11  -5   6   19.09    1.69
  10   5  -6   49.40    4.14
 -10  -5   6   44.41    2.72
   9   5  -6   93.76    5.63
  -9  -5   6   85.22    4.90
   8   5  -6   64.05    4.18
  -8  -5   6   59.66    3.44
   7   5  -6   49.85    3.30
  -7  -5   6   46.61    2.58
  -7  -5   6   40.74    2.84
   6   5  -6    7.69    1.30
  -6  -5   6    7.22    0.61
   5   5  -6    1.65    1.07
  -5  -5   6    1.07    0.85
  -5  -5   6    0.65    0.41
   4   5  -6    7.71    1.05
  -4  -5   6    7.59    0.60
  -4  -5   6    8.92    0.98
   3   5  -6    0.60    0.83
  -3  -5   6   -0.04    0.36
  -3  -5   6   -0.18    0.80
   2   5  -6   10.01    0.99
  -2  -5   6   11.75    1.06
  -2  -5   6    9.50    0.83
   1   5  -6   54.02    3.21
  -1  -5   6   53.40    3.02
  -1  -5   6   55.15    3.28
   0   5  -6  112.61    6.28
   0  -5   6  113.99    6.35
  -1   5  -6  123.24    7.07
  -1   5  -6  129.40    7.00
   1  -5   6  129.79    7.11
  -2   5  -6   98.70    5.47
   2  -5   6   99.39    5.62
  -3   5  -6   98.84    5.55
   3  -5   6  101.95    5.72
  -4   5  -6   84.69    4.91
   4  -5   6   91.93    5.17
  -5   5  -6   43.43    2.75
   5  -5   6   50.00    3.22
  -6   5  -6   45.32    2.79
   6  -5   6   47.27    3.27
  -7   5  -6   18.45    1.58
   7  -5   6   18.21    1.85
   7  -5   6   14.78    2.17
  -8   5  -6    2.60    0.88
   8  -5   6    2.43    1.73
   8  -5   6    2.65    2.26
  -9   5  -6    0.92    0.95
   9  -5   6    1.57    1.85
   9  -5   6   -3.15    2.60
  13   4  -6   24.20    3.14
  13   4  -6   15.44    3.35
 -13  -4   6   16.64    1.37
  12   4  -6   43.41    4.42
  12   4  -6   42.47    4.77
 -12  -4   6   37.10    2.48
  11   4  -6    7.55    2.66
  11   4  -6   14.86    2.32
 -11  -4   6   12.72    1.00
  10   4  -6   13.33    2.04
  10   4  -6    9.58    2.42
 -10  -4   6   13.08    1.16
   9   4  -6   64.50    4.88
   9   4  -6   70.63    4.48
  -9  -4   6   67.12    3.76
   8   4  -6   14.19    2.09
   8   4  -6   15.30    1.64
  -8  -4   6   16.83    1.13
   7   4  -6   16.49    1.54
  -7  -4   6   16.22    1.35
  -7  -4   6   18.12    1.13
   6   4  -6   20.34    1.93
  -6  -4   6   16.92    1.39
  -6  -4   6   18.63    1.16
   5   4  -6  179.41    9.72
  -5  -4   6  179.67    9.57
  -5  -4   6  169.05    9.63
   4   4  -6  587.70   31.22
  -4  -4   6  548.92   31.18
  -4  -4   6  586.72   31.15
   3   4  -6  242.51   13.17
  -3  -4   6  230.55   13.14
  -3  -4   6  249.60   13.08
   2   4  -6   97.92    5.43
  -2  -4   6   95.58    5.41
  -2  -4   6   98.19    5.31
   1   4  -6   42.02    2.46
  -1  -4   6   40.07    2.29
   0   4  -6   67.02    3.75
   0  -4   6   68.20    3.80
   0  -4   6   64.38    3.66
  -1   4  -6  126.17    6.97
   1  -4   6  128.85    7.05
  -2   4  -6   37.67    2.19
   2  -4   6   38.42    2.43
  -3   4  -6   12.80    1.04
   3  -4   6   13.85    1.47
  -4   4  -6  125.48    6.92
   4  -4   6  127.19    7.05
  -5   4  -6   15.82    1.18
   5  -4   6   16.80    1.66
   5  -4   6   11.85    1.48
  -6   4  -6   11.09    0.88
   6  -4   6    9.91    1.66
   6  -4   6   12.44    1.31
  -7   4  -6   37.21    2.30
   7  -4   6   32.21    3.34
   7  -4   6   40.22    2.82
  -8   4  -6   67.04    3.91
   8  -4   6   58.35    4.94
   8  -4   6   77.06    4.36
  -9   4  -6  189.00   10.85
   9  -4   6  180.90   11.48
   9  -4   6  222.42   11.07
 -10   4  -6   60.64    3.95
  10  -4   6   80.31    4.50
  10  -4   6   57.33    5.54
  13   3  -6   10.12    2.74
  13   3  -6    6.30    3.53
 -13  -3   6    9.02    1.05
  12   3  -6   18.20    2.49
  12   3  -6   10.63    3.28
 -12  -3   6   15.21    1.16
  11   3  -6   55.92    4.13
  11   3  -6   46.27    5.09
 -11  -3   6   49.71    2.94
  10   3  -6   40.08    3.46
  10   3  -6   37.33    4.46
 -10  -3   6   40.44    2.35
   9   3  -6   28.01    2.68
   9   3  -6   30.17    3.86
  -9  -3   6   26.51    1.68
   8   3  -6   17.66    1.61
   8   3  -6   16.58    2.33
  -8  -3   6   18.39    1.18
   7   3  -6   25.36    3.09
   7   3  -6   24.53    2.09
  -7  -3   6   21.69    1.38
   6   3  -6   61.96    3.58
   6   3  -6   54.76    4.10
  -6  -3   6   59.80    3.27
   5   3  -6    1.09    0.96
  -5  -3   6    1.16    0.43
  -5  -3   6    1.18    0.39
   4   3  -6   11.41    0.98
  -4  -3   6    9.50    0.91
  -4  -3   6   11.11    0.73
   3   3  -6   13.77    1.29
  -3  -3   6   15.53    0.91
  -3  -3   6   14.05    1.09
   2   3  -6   52.46    2.96
  -2  -3   6   50.98    2.83
  -2  -3   6   50.93    2.92
   1   3  -6    1.61    0.51
  -1  -3   6    1.69    0.50
  -1  -3   6    1.34    0.25
   0  -3   6  131.06    7.18
   0  -3   6  132.69    7.24
  -1   3  -6   64.56    3.62
   1  -3   6   66.62    3.71
   2  -3   6   86.84    4.79
  -3   3  -6   99.32    5.28
   3  -3   6   94.63    5.35
   3  -3   6   95.08    5.36
  -4   3  -6   54.60    3.05
   4  -3   6   53.06    3.26
   4  -3   6   56.13    3.21
  -5   3  -6   55.10    2.99
   5  -3   6   53.91    3.20
   5  -3   6   49.47    3.36
  -6   3  -6   17.79    1.26
   6  -3   6   16.60    1.73
   6  -3   6   18.35    1.68
  -7   3  -6   26.05    1.66
   7  -3   6   26.92    2.12
   7  -3   6   20.35    2.80
  -8   3  -6   -0.17    0.63
   8  -3   6   -1.30    1.92
   8  -3   6    0.59    1.16
  -9   3  -6    0.27    0.76
   9  -3   6   -0.78    1.35
   9  -3   6   -3.67    2.27
 -10   3  -6   -0.59    0.84
  10  -3   6   -1.53    2.52
  10  -3   6   -1.07    1.48
 -11   3  -6    3.50    0.99
  11  -3   6    6.23    1.67
  11  -3   6   -0.29    2.91
  14   2  -6    4.68    2.90
  14   2  -6   -0.28    4.04
 -14  -2   6    0.16    0.99
  13   2  -6   -2.12    3.71
  13   2  -6    1.95    2.51
 -13  -2   6    0.22    0.85
  12   2  -6    3.17    2.18
  12   2  -6   -1.57    3.28
 -12  -2   6   -0.75    0.72
  11   2  -6    0.18    2.97
 -11  -2   6   -1.20    0.63
  10   2  -6    1.52    2.66
 -10  -2   6    0.87    0.52
   9   2  -6   -0.63    2.29
  -9  -2   6    0.28    0.44
   8   2  -6    4.83    2.56
  -8  -2   6    4.40    0.46
  -8  -2   6    4.40    0.59
   7   2  -6    0.90    1.75
  -7  -2   6   -0.25    0.44
  -7  -2   6    0.26    0.32
   6   2  -6    3.06    1.55
  -6  -2   6    1.71    0.48
  -6  -2   6    1.21    0.30
   5   2  -6    6.56    1.42
  -5  -2   6    7.01    0.56
   4   2  -6   -0.45    1.14
  -4  -2   6    0.04    0.22
  -4  -2   6    0.28    0.33
   3   2  -6    4.50    1.11
   3   2  -6    3.14    0.60
  -3  -2   6    3.34    0.30
  -3  -2   6    4.19    0.42
   2   2  -6    7.17    0.62
  -2  -2   6    5.72    0.48
  -2  -2   6    5.91    0.66
  -1  -2   6   22.42    1.39
  -1  -2   6   23.03    1.29
   0  -2   6    1.53    0.42
   0  -2   6    1.49    0.31
  -1   2  -6   23.26    1.37
   1  -2   6   24.26    1.49
   1  -2   6   23.45    1.43
  -2   2  -6    0.24    0.28
   2  -2   6    0.51    0.45
   2  -2   6    0.35    0.43
  -3   2  -6    7.66    0.68
   3  -2   6    6.96    0.69
   3  -2   6    7.75    0.98
  -4   2  -6    2.14    0.46
   4  -2   6    2.69    0.79
  -5   2  -6   14.02    0.98
   5  -2   6   12.63    1.25
   5  -2   6   12.66    1.64
  -6   2  -6    1.37    0.43
   6  -2   6   -0.03    0.75
   6  -2   6    0.22    1.24
  -7   2  -6   -0.26    0.49
   7  -2   6   -0.55    0.86
   7  -2   6   -1.40    1.50
  -8   2  -6    0.46    0.60
   8  -2   6   -2.75    1.77
   8  -2   6    0.16    1.01
  -9   2  -6   -0.47    0.68
   9  -2   6   -0.13    2.04
   9  -2   6   -0.67    1.15
 -10   2  -6   -0.02    0.76
  10  -2   6   -0.55    2.34
  10  -2   6   -0.90    1.29
 -11   2  -6    0.69    0.88
  11  -2   6    1.56    1.42
  11  -2   6   -2.37    2.63
  14   1  -6    3.80    4.22
 -14  -1   6    4.89    1.01
  13   1  -6   32.70    4.56
 -13  -1   6   40.14    2.59
 -13  -1   6   37.45    2.42
  12   1  -6   21.41    3.75
 -12  -1   6   21.49    1.55
 -12  -1   6   19.23    1.75
  11   1  -6   32.05    3.87
 -11  -1   6   39.27    2.38
 -11  -1   6   38.73    2.28
  10   1  -6   71.04    5.79
 -10  -1   6   71.73    3.99
 -10  -1   6   69.47    3.93
   9   1  -6   35.08    4.12
  -9  -1   6   35.21    2.08
  -9  -1   6   36.68    2.16
   8   1  -6  115.14    7.60
  -8  -1   6  124.25    6.59
  -8  -1   6  120.73    6.62
   7   1  -6   66.27    4.67
  -7  -1   6   65.52    3.62
   6   1  -6  102.94    6.34
  -6  -1   6  104.25    5.78
  -6  -1   6  108.32    5.74
   5   1  -6   29.97    2.61
  -5  -1   6   27.52    1.56
  -5  -1   6   26.96    1.63
   4   1  -6   24.28    2.29
  -4  -1   6   23.94    1.41
  -4  -1   6   22.42    1.35
  -4  -1   6   25.03    1.34
  -3  -1   6    1.86    0.21
  -3  -1   6    2.08    0.30
  -3  -1   6    1.87    0.28
  -3  -1   6    1.92    0.28
  -2  -1   6  225.31   12.33
  -2  -1   6  222.28   12.33
  -2  -1   6  234.47   12.34
  -2  -1   6  226.13   12.32
  -1  -1   6   45.78    2.54
  -1  -1   6   48.04    2.58
  -1  -1   6   45.22    2.58
   0   1  -6   26.73    1.57
   0  -1   6   28.12    1.63
   0  -1   6   28.78    1.61
  -1   1  -6  219.00   11.84
   1  -1   6  215.57   11.87
   1  -1   6  219.65   11.87
  -2   1  -6   29.58    1.62
   2  -1   6   27.52    1.69
   2  -1   6   28.51    1.72
  -3   1  -6  239.75   12.91
   3  -1   6  228.86   12.94
   3  -1   6  244.67   12.97
  -4   1  -6  229.48   12.45
   4  -1   6  232.42   12.54
   4  -1   6  225.85   12.49
  -5   1  -6  103.21    5.51
   5  -1   6   97.72    5.62
  -6   1  -6  101.59    5.50
   6  -1   6  100.21    5.57
   6  -1   6   98.52    5.76
  -7   1  -6    2.52    0.51
   7  -1   6    2.60    0.79
   7  -1   6    2.74    1.36
  -8   1  -6   -0.54    0.55
   8  -1   6    0.97    1.59
   8  -1   6    2.11    0.89
  -9   1  -6   -1.86    0.63
   9  -1   6   -1.40    1.01
   9  -1   6    0.43    1.85
 -10   1  -6    0.65    0.74
  10  -1   6   -1.51    2.16
  10  -1   6    0.49    1.15
 -11   1  -6   -1.55    0.82
  11  -1   6    0.32    2.43
 -12   1  -6    4.16    0.98
  12  -1   6    5.48    2.84
  14   0  -6   -3.75    4.37
 -14   0   6    0.43    1.12
 -14   0   6   -3.00    0.98
  13   0  -6   21.45    4.35
 -13   0   6   27.00    1.95
 -13   0   6   27.17    2.10
  12   0  -6  106.08    8.09
 -12   0   6  109.64    6.02
 -12   0   6  105.76    5.95
  11   0  -6   27.61    3.65
 -11   0   6   28.88    1.99
 -11   0   6   29.82    1.87
  10   0  -6    4.56    2.66
 -10   0   6    3.61    0.57
 -10   0   6    3.86    0.69
   9   0  -6   58.42    5.05
  -9   0   6   61.48    3.49
  -9   0   6   63.03    3.43
   8   0  -6  144.81    8.88
  -8   0   6  150.47    8.11
  -8   0   6  150.46    8.14
   7   0  -6   32.65    3.32
  -7   0   6   32.85    1.84
  -7   0   6   31.95    1.93
   6   0  -6  102.36    6.37
  -6   0   6  108.08    5.76
  -6   0   6  105.92    5.79
   5   0  -6  446.29   24.83
  -5   0   6  452.94   24.61
  -5   0   6  461.25   24.59
   4   0  -6  371.87   21.09
   4   0  -6  389.23   21.28
  -4   0   6  394.91   21.08
  -4   0   6  396.40   21.06
   3   0  -6  249.80   13.88
  -3   0   6  256.41   13.87
  -3   0   6  261.72   13.86
  -3   0   6  253.20   13.84
  -2   0   6  130.45    7.15
  -2   0   6  130.15    7.17
  -2   0   6  132.88    7.16
  -2   0   6  132.84    7.18
  -1   0   6  279.45   14.55
  -1   0   6  255.70   14.54
   0   0  -6  319.87   17.36
   0   0   6  331.64   17.39
   0   0   6  308.37   17.38
  -1   0  -6  486.00   26.08
   1   0   6  463.56   26.10
   1   0   6  493.35   26.11
  -2   0  -6   12.26    0.74
   2   0   6   10.96    0.95
   2   0   6   10.88    0.84
  -3   0  -6  183.65    9.83
   3   0   6  174.47    9.86
   3   0   6  184.49    9.90
  -4   0  -6   60.46    3.24
   4   0   6   56.56    3.30
   4   0   6   59.16    3.40
  -5   0  -6  111.27    6.11
   5   0   6  104.48    6.16
   5   0   6  120.91    6.44
  -6   0  -6    1.68    0.44
   6   0   6    2.00    1.00
   6   0   6    1.88    1.03
  -7   0  -6   25.21    1.57
   7   0   6   21.07    2.32
   7   0   6   27.03    1.81
  -8   0  -6  188.15   10.39
   8   0   6  192.85   10.68
  -9   0  -6  176.73    9.63
  -9   0  -6  165.20    9.40
   9   0   6  174.55    9.79
 -10   0  -6  119.56    6.92
 -10   0  -6  131.68    7.30
  10   0   6  126.27    7.54
 -11   0  -6    7.27    0.95
 -11   0  -6   13.20    1.93
  11   0   6    7.64    2.40
 -12   0  -6    5.34    0.97
  12   0   6    7.86    2.71
  14  -1  -6   -2.13    4.58
 -14   1   6    7.73    1.21
 -14   1   6    5.79    1.06
  13  -1  -6   31.50    4.81
 -13   1   6   39.93    2.55
 -13   1   6   42.58    2.67
  12  -1  -6   20.38    3.97
 -12   1   6   21.84    1.81
 -12   1   6   22.60    1.68
  11  -1  -6   32.83    3.98
 -11   1   6   38.45    2.35
 -11   1   6   37.47    2.28
  10  -1  -6   74.35    5.92
 -10   1   6   67.54    4.00
 -10   1   6   74.60    4.05
   9  -1  -6   33.60    4.32
  -9   1   6   38.21    2.23
   8  -1  -6  117.80    7.57
  -8   1   6  122.65    6.69
  -8   1   6  126.19    6.73
   7  -1  -6   57.17    5.68
  -7   1   6   66.30    3.53
   6  -1  -6  102.99    6.45
  -6   1   6  110.04    5.81
  -6   1   6  106.01    5.84
   5  -1  -6   23.40    2.59
   5  -1  -6   25.83    1.65
  -5   1   6   27.59    1.56
   4  -1  -6   26.67    2.44
   4  -1  -6   22.08    1.53
  -4   1   6   24.71    1.42
   3  -1  -6    2.02    0.46
  -3   1   6    1.21    0.31
  -3   1   6    1.24    0.32
   2  -1  -6  221.24   12.29
  -2   1   6  226.69   12.27
  -2   1   6  229.12   12.26
   1  -1  -6   46.36    2.59
  -1   1   6   45.06    2.51
  -1   1   6   43.10    2.48
   0  -1  -6   28.82    1.73
   0   1   6   26.48    1.62
  -1  -1  -6  207.21   11.62
   1   1   6  218.28   11.59
  -2  -1  -6   27.11    1.84
  -2  -1  -6   28.98    1.58
   2   1   6   27.99    1.72
  -3  -1  -6  243.18   12.59
  -3  -1  -6  227.92   12.68
   3   1   6  224.75   12.65
  -4  -1  -6  215.93   12.17
  -4  -1  -6  230.94   12.08
   4   1   6  220.10   12.16
  -5  -1  -6   99.89    5.79
  -5  -1  -6  101.33    5.62
   5   1   6  106.78    5.77
  -6  -1  -6   99.51    5.69
  -6  -1  -6   99.40    5.47
   6   1   6  100.18    5.68
  -7  -1  -6    1.42    0.50
  -7  -1  -6    4.42    1.12
   7   1   6    2.11    1.15
  -8  -1  -6    0.62    0.55
  -8  -1  -6    0.30    1.20
   8   1   6   -0.36    1.36
  -9  -1  -6   -2.27    1.41
  -9  -1  -6    0.09    0.63
 -10  -1  -6   -0.13    1.64
 -10  -1  -6    1.89    0.73
  10   1   6    1.83    1.94
 -11  -1  -6   -0.50    0.82
 -11  -1  -6    1.21    1.85
  11   1   6    1.19    2.21
 -12  -1  -6    5.53    1.01
  12   1   6    9.45    2.63
  14  -2  -6    1.44    4.66
 -14   2   6   -1.05    1.19
 -14   2   6   -0.04    1.07
  13  -2  -6    1.08    4.18
 -13   2   6   -0.73    1.05
 -13   2   6   -1.87    0.94
  12  -2  -6   -1.00    3.73
 -12   2   6    1.09    0.93
  11  -2  -6    0.21    3.21
 -11   2   6   -1.17    0.71
 -11   2   6   -0.40    0.80
  10  -2  -6    1.25    2.80
 -10   2   6    0.12    0.61
 -10   2   6    0.90    0.68
   9  -2  -6    0.13    2.41
  -9   2   6   -0.23    0.60
  -9   2   6   -1.10    0.51
   8  -2  -6    2.34    2.06
  -8   2   6    4.35    0.59
  -8   2   6    3.45    0.48
   7  -2  -6   -0.33    1.82
   7  -2  -6    0.64    0.66
  -7   2   6   -0.01    0.45
   6  -2  -6    0.60    0.64
   6  -2  -6    0.53    1.75
  -6   2   6    0.79    0.45
   5  -2  -6    7.53    0.81
   5  -2  -6    6.59    1.49
  -5   2   6    7.95    0.75
   4  -2  -6    0.46    0.59
   4  -2  -6   -0.74    1.34
  -4   2   6    0.18    0.35
   3  -2  -6    2.86    0.60
  -3   2   6    3.10    0.40
  -3   2   6    3.11    0.41
   2  -2  -6    5.92    0.68
  -2   2   6    6.62    0.50
  -2   2   6    5.66    0.65
   1  -2  -6   21.22    1.50
  -1   2   6   19.90    1.25
  -1   2   6   21.18    1.28
   0  -2  -6    1.77    0.59
   0   2   6    1.04    0.35
   0   2   6    1.35    0.41
  -1  -2  -6   21.69    1.60
   1   2   6   22.57    1.40
  -2  -2  -6    1.50    0.67
   2   2   6    0.22    0.48
  -3  -2  -6    8.69    0.91
  -3  -2  -6    8.36    0.66
   3   2   6    7.83    1.01
  -4  -2  -6    3.13    0.84
  -4  -2  -6    2.46    0.38
  -5  -2  -6   12.61    0.97
  -5  -2  -6   13.26    1.41
   5   2   6   14.22    1.42
  -6  -2  -6    0.90    0.45
  -6  -2  -6    0.82    1.08
   6   2   6    0.59    0.94
  -7  -2  -6   -0.49    1.24
  -7  -2  -6   -0.72    0.53
   7   2   6   -0.28    1.16
  -8  -2  -6    0.38    0.58
  -8  -2  -6    0.41    1.42
   8   2   6   -0.80    1.39
  -9  -2  -6   -3.36    1.64
  -9  -2  -6   -0.03    0.67
   9   2   6    1.37    1.67
 -10  -2  -6    0.52    0.76
 -10  -2  -6   -0.83    1.82
  10   2   6    0.39    1.96
 -11  -2  -6    1.52    2.16
 -11  -2  -6    2.09    0.87
  11   2   6   -0.14    2.25
  13  -3  -6   12.48    4.55
 -13   3   6    8.43    1.19
 -13   3   6   11.69    1.31
  12  -3  -6   12.32    4.16
 -12   3   6   14.88    1.24
 -12   3   6   15.69    1.35
  11  -3  -6   48.07    6.14
 -11   3   6   53.25    3.19
 -11   3   6   53.34    3.14
  10  -3  -6   42.22    5.40
 -10   3   6   45.22    2.71
 -10   3   6   43.08    2.63
   9  -3  -6   30.22    2.05
   9  -3  -6   25.45    3.28
  -9   3   6   23.11    1.80
  -9   3   6   30.67    1.86
   8  -3  -6   16.09    2.63
   8  -3  -6   19.40    1.66
  -8   3   6   20.12    1.42
   7  -3  -6   21.90    1.73
   7  -3  -6   19.00    2.52
  -7   3   6   22.71    1.48
   6  -3  -6   57.13    3.52
   6  -3  -6   60.09    4.53
  -6   3   6   61.51    3.36
   5  -3  -6    0.85    0.75
   5  -3  -6    0.76    1.63
  -5   3   6    1.22    0.47
   4  -3  -6   12.19    1.77
   4  -3  -6   11.30    1.34
  -4   3   6   11.38    0.93
   3  -3  -6   12.99    1.39
  -3   3   6   13.93    1.04
  -3   3   6   15.15    1.03
   2  -3  -6   49.83    2.96
  -2   3   6   49.74    2.79
  -2   3   6   49.30    2.81
   1  -3  -6    0.70    0.68
  -1   3   6    0.46    0.44
  -1   3   6    1.56    0.43
   0  -3  -6  130.42    7.22
   0   3   6  128.32    7.13
   0   3   6  131.63    7.11
  -1  -3  -6   67.57    3.84
   1   3   6   63.67    3.69
   1   3   6   66.29    3.67
  -2  -3  -6   90.36    5.14
   2   3   6   87.96    4.96
  -3  -3  -6   95.40    5.52
  -4  -3  -6   51.32    2.93
  -4  -3  -6   54.96    3.41
   4   3   6   52.75    3.12
  -5  -3  -6   47.95    2.79
  -5  -3  -6   51.73    3.40
   5   3   6   50.44    3.06
  -6  -3  -6   15.65    1.17
  -6  -3  -6   15.31    1.66
   6   3   6   17.09    1.79
  -7  -3  -6   24.63    2.71
  -7  -3  -6   23.41    1.60
   7   3   6   25.01    2.30
  -8  -3  -6    0.09    1.60
  -8  -3  -6    0.12    0.65
   8   3   6    0.07    1.47
  -9  -3  -6   -0.10    0.76
  -9  -3  -6   -2.63    1.79
   9   3   6   -1.56    1.73
 -10  -3  -6    0.77    0.87
 -10  -3  -6   -0.73    1.97
  10   3   6   -1.78    2.01
 -11  -3  -6    7.07    1.03
  11   3   6    3.70    2.36
  13  -4  -6   16.87    4.87
 -13   4   6   18.46    1.65
  12  -4  -6   36.52    5.04
 -12   4   6   41.57    3.07
 -12   4   6   46.49    2.92
  11  -4  -6    9.46    3.96
 -11   4   6   14.31    1.32
  10  -4  -6    9.18    3.51
  10  -4  -6   14.82    1.66
 -10   4   6   16.66    1.59
   9  -4  -6   63.52    4.23
   9  -4  -6   67.39    6.10
  -9   4   6   71.78    3.92
   8  -4  -6   15.12    2.88
   8  -4  -6   14.83    1.57
  -8   4   6   19.47    1.45
   7  -4  -6   16.98    1.84
   7  -4  -6   15.33    2.66
  -7   4   6   18.42    1.39
   6  -4  -6   18.84    2.47
  -6   4   6   16.73    1.34
   5  -4  -6  174.90   10.29
  -5   4   6  179.05    9.68
   4  -4  -6  491.95   28.56
  -4   4   6  553.40   28.39
   3  -4  -6  207.28   12.25
  -3   4   6  229.64   12.11
  -3   4   6  229.03   12.12
   2  -4  -6   94.44    5.36
  -2   4   6   90.94    5.23
  -2   4   6   98.19    5.22
   1  -4  -6   42.36    2.62
  -1   4   6   38.22    2.36
   0  -4  -6   65.72    3.81
   0   4   6   62.18    3.64
   0   4   6   63.37    3.60
  -1  -4  -6  121.94    6.74
   1   4   6  118.89    6.60
   1   4   6  118.36    6.60
  -2  -4  -6   36.63    2.79
   2   4   6   43.32    2.50
  -3  -4  -6   13.64    1.44
   3   4   6   13.29    1.34
  -4  -4  -6  121.62    6.85
   4   4   6  116.83    6.62
  -5  -4  -6   15.78    1.15
  -5  -4  -6   15.96    1.73
   5   4   6   17.04    1.67
  -6  -4  -6   14.62    1.17
  -6  -4  -6   13.69    1.81
   6   4   6   15.46    1.88
  -7  -4  -6   39.35    2.36
  -7  -4  -6   37.66    3.48
   7   4   6   39.07    2.94
  -8  -4  -6   67.29    3.99
  -8  -4  -6   68.89    4.90
   8   4   6   73.44    4.53
  -9  -4  -6  191.72   11.51
  -9  -4  -6  197.26   11.02
   9   4   6  213.92   11.36
 -10  -4  -6   69.17    5.40
 -10  -4  -6   71.96    4.16
  10   4   6   71.16    4.97
  12  -5  -6   19.25    4.98
 -12   5   6   23.89    2.31
  11  -5  -6   15.68    4.47
 -11   5   6   24.62    2.15
  10  -5  -6   47.27    3.33
  10  -5  -6   31.91    4.66
 -10   5   6   49.30    2.96
   9  -5  -6   93.31    5.42
   9  -5  -6   78.30    7.32
  -9   5   6   95.08    5.21
   8  -5  -6   59.58    3.78
   8  -5  -6   51.16    5.83
  -8   5   6   60.01    3.47
   7  -5  -6   42.44    5.12
   7  -5  -6   43.78    3.19
  -7   5   6   49.71    2.84
   6  -5  -6    7.05    2.55
   6  -5  -6    6.45    1.22
  -6   5   6    7.34    0.87
   5  -5  -6   -0.41    1.08
   5  -5  -6   -2.45    2.22
  -5   5   6    0.46    0.66
   4  -5  -6    5.94    2.18
   4  -5  -6    7.88    1.17
  -4   5   6    5.93    0.74
   3  -5  -6   -0.17    1.00
   3  -5  -6   -0.50    2.09
  -3   5   6   -2.18    0.65
   2  -5  -6    9.03    1.13
  -2   5   6    9.33    0.88
   1  -5  -6   48.95    3.33
  -1   5   6   54.55    3.07
   0  -5  -6  101.94    6.14
   0   5   6  112.37    5.98
  -1  -5  -6  125.39    7.22
   1   5   6  126.58    7.03
   1   5   6  129.59    7.05
  -2  -5  -6   94.94    5.76
   2   5   6  100.31    5.49
   2   5   6   98.15    5.53
  -3  -5  -6  100.13    5.87
   3   5   6  103.00    5.56
   3   5   6   91.96    5.50
  -4  -5  -6   81.88    5.14
   4   5   6   80.72    4.77
   4   5   6   82.51    4.70
  -5  -5  -6   40.59    3.52
   5   5   6   41.77    2.81
  -6  -5  -6   42.32    3.77
  -6  -5  -6   39.08    2.45
   6   5   6   44.27    2.97
  -7  -5  -6   17.85    1.46
  -7  -5  -6   16.70    2.29
   7   5   6   18.69    2.32
  -8  -5  -6    2.55    0.81
  -8  -5  -6    1.45    2.22
   8   5   6    3.38    1.70
  -9  -5  -6   -3.21    2.33
  -9  -5  -6   -0.27    0.91
   9   5   6   -0.05    1.92
  10  -6  -6    1.39    1.72
  10  -6  -6   -0.01    4.23
 -10   6   6    0.24    1.26
   9  -6  -6    0.78    3.92
   9  -6  -6    4.15    1.61
  -9   6   6   -0.99    1.14
   8  -6  -6    2.59    1.54
   8  -6  -6   -3.60    3.57
  -8   6   6   -0.26    1.07
   7  -6  -6    7.02    1.51
   7  -6  -6    4.45    3.19
  -7   6   6    5.74    1.05
   6  -6  -6    0.69    3.00
   6  -6  -6    0.62    1.38
  -6   6   6    3.08    0.91
   5  -6  -6    3.79    2.77
   5  -6  -6    5.47    1.36
   4  -6  -6   12.34    1.49
   4  -6  -6   12.34    2.72
  -4   6   6   12.33    1.09
   3  -6  -6   19.54    2.80
   3  -6  -6   15.48    1.63
  -3   6   6   17.41    1.55
   2  -6  -6    2.93    1.24
  -2   6   6    5.57    0.87
   1  -6  -6    1.12    1.23
  -1   6   6    1.46    0.84
  -1   6   6    1.14    0.76
   0  -6  -6    4.77    1.30
   0   6   6    6.86    0.97
   0   6   6    5.58    0.88
  -1  -6  -6    0.12    1.37
   1   6   6   -0.68    0.83
   1   6   6    1.63    0.96
  -2  -6  -6    4.19    1.51
   2   6   6    2.72    1.08
   2   6   6    5.03    0.94
  -3  -6  -6    0.95    1.61
   3   6   6    3.08    0.99
   3   6   6    1.24    1.13
  -4  -6  -6    7.58    1.82
   4   6   6    8.77    1.20
   4   6   6    8.36    1.32
  -5  -6  -6    0.89    1.93
   5   6   6    2.21    1.34
   5   6   6   -0.60    1.16
  -6  -6  -6    5.66    2.15
   6   6   6    4.90    1.58
   6   6   6    4.22    1.37
  -7  -6  -6    5.08    0.84
  -7  -6  -6    7.09    2.39
   7   6   6    3.67    1.69
   7   6   6    6.92    1.58
  -8  -6  -6    3.93    2.58
  -8  -6  -6    0.21    0.92
   8   6   6   -1.14    1.90
   8   6   6    0.59    1.75
   8  -7  -6    1.97    4.09
   8  -7  -6    8.90    1.95
  -8   7   6    4.63    1.32
   7  -7  -6    3.80    1.80
   7  -7  -6    3.86    3.72
  -7   7   6    4.29    1.23
   6  -7  -6    5.71    1.70
   6  -7  -6    3.23    3.44
  -6   7   6    5.26    1.16
   5  -7  -6    3.58    3.22
   5  -7  -6    4.23    1.62
  -5   7   6    2.53    1.07
   4  -7  -6   -1.54    2.99
   4  -7  -6   -0.39    1.53
  -4   7   6    1.01    1.02
   3  -7  -6    3.14    1.53
   3  -7  -6    0.85    2.89
  -3   7   6    0.49    1.01
   2  -7  -6    9.32    1.62
   2  -7  -6   10.34    3.01
  -2   7   6    8.04    1.14
   1  -7  -6    7.47    1.65
  -1   7   6    7.44    1.13
   0  -7  -6    3.10    1.59
   0   7   6    4.67    1.10
   0   7   6    1.78    0.92
  -1  -7  -6   24.82    2.35
   1   7   6   26.94    2.05
   1   7   6   25.25    2.26
  -2  -7  -6   21.55    2.25
   2   7   6   20.75    1.90
   2   7   6   19.87    1.72
  -3  -7  -6   14.45    2.16
   3   7   6   14.97    1.65
   3   7   6   16.87    1.76
  -4  -7  -6    9.00    2.15
   4   7   6    8.27    1.53
   4   7   6    8.01    1.27
  -5  -7  -6    1.20    2.27
   5   7   6    3.59    1.58
   5   7   6    1.95    1.32
  -6  -7  -6    6.25    2.50
   6   7   6    4.86    1.76
   6   7   6    4.74    1.54
   5  -8  -6   53.26    4.05
  -5   8   6   47.49    3.36
   4  -8  -6  110.19    6.53
  -4   8   6  101.18    6.07
   3  -8  -6   80.42    5.25
  -3   8   6   79.24    4.74
   2  -8  -6   28.56    3.24
  -2   8   6   27.21    2.34
   1  -8  -6    7.70    1.93
  -1   8   6   11.43    1.37
   0  -8  -6   13.34    2.14
   0   8   6   11.86    1.50
  -1  -8  -6   48.07    4.07
   1   8   6   40.42    3.12
  -2  -8  -6   10.92    2.28
   2   8   6    8.57    1.59
   3   8   6    5.66    1.60
   4   8  -7    4.17    1.71
  -4  -8   7    4.55    0.88
  -4  -8   7    5.07    2.10
   3   8  -7    2.95    1.53
  -3  -8   7    0.73    0.82
  -3  -8   7   -0.53    2.04
   2   8  -7    0.67    1.46
  -2  -8   7    0.18    1.96
   1   8  -7    0.97    1.42
   1   8  -7    1.66    1.15
  -1  -8   7    2.22    1.96
   0   8  -7   -2.16    1.36
   0   8  -7    0.77    1.09
   0  -8   7   -1.51    1.85
  -1   8  -7    3.69    1.09
  -1   8  -7   -1.31    1.29
   1  -8   7    2.22    2.04
   8   7  -7   11.86    2.24
  -8  -7   7    8.59    0.96
   7   7  -7   -0.92    1.88
  -7  -7   7    0.15    0.76
  -7  -7   7    0.15    2.35
   6   7  -7    5.81    1.75
  -6  -7   7    8.39    1.66
  -6  -7   7    6.93    0.82
   5   7  -7    5.95    1.61
  -5  -7   7    5.94    0.77
  -5  -7   7    6.34    1.67
   4   7  -7    7.37    1.46
  -4  -7   7    7.35    1.64
  -4  -7   7    6.40    0.77
   3   7  -7   37.15    2.91
  -3  -7   7   40.55    3.20
  -3  -7   7   37.53    2.35
   2   7  -7   86.91    5.34
  -2  -7   7   90.53    5.08
  -2  -7   7   96.09    5.58
   1   7  -7  123.26    7.11
  -1  -7   7  128.48    7.33
   0   7  -7   69.75    3.91
   0   7  -7   61.93    4.03
   0  -7   7   66.69    4.37
  -1   7  -7   21.90    1.91
  -1   7  -7   23.52    2.09
   1  -7   7   23.55    2.73
  -2   7  -7   31.95    2.31
   2  -7   7   33.67    3.08
  -3   7  -7   62.23    3.92
   3  -7   7   71.01    4.52
  -4   7  -7   53.58    3.36
   4  -7   7   56.21    4.17
  -5   7  -7    8.39    1.14
   5  -7   7   10.01    2.13
  10   6  -7   28.04    2.99
 -10  -6   7   28.20    2.00
   9   6  -7   57.93    4.44
  -9  -6   7   51.83    3.14
   8   6  -7   48.55    3.89
  -8  -6   7   45.90    2.76
   7   6  -7   72.68    4.66
  -7  -6   7   70.37    4.30
  -7  -6   7   69.83    3.98
   6   6  -7   70.06    4.38
  -6  -6   7   64.40    3.80
  -6  -6   7   69.32    4.13
   5   6  -7   94.64    5.57
  -5  -6   7   94.98    5.50
  -5  -6   7   93.13    5.21
   4   6  -7  129.10    7.37
  -4  -6   7  129.52    7.13
  -4  -6   7  131.53    7.35
   3   6  -7   41.37    2.83
  -3  -6   7   40.61    2.88
  -3  -6   7   38.91    2.35
   2   6  -7   17.79    1.43
  -2  -6   7   17.41    2.04
  -2  -6   7   15.06    1.24
   1   6  -7    2.43    0.91
  -1  -6   7    0.71    0.51
  -1  -6   7    1.61    1.16
   0   6  -7    0.90    0.88
   0   6  -7    0.19    0.70
   0  -6   7   -0.69    1.13
  -1   6  -7    0.23    0.86
  -1   6  -7   -0.83    0.66
   1  -6   7    0.88    1.16
  -2   6  -7   23.60    1.78
   2  -6   7   25.85    2.42
  -3   6  -7   67.91    4.01
   3  -6   7   72.23    4.45
  -4   6  -7   87.83    5.22
   4  -6   7   98.46    5.62
  -5   6  -7   50.81    3.30
   5  -6   7   59.71    3.90
  -6   6  -7   38.64    2.66
   6  -6   7   42.49    3.46
  -7   6  -7   41.82    2.86
   7  -6   7   45.47    3.81
  11   5  -7    6.91    2.52
 -11  -5   7    4.79    0.84
  10   5  -7   18.39    2.45
 -10  -5   7   17.65    1.45
   9   5  -7   25.42    2.33
  -9  -5   7   23.13    1.62
   8   5  -7    2.14    1.58
  -8  -5   7    1.61    0.55
  -7  -5   7    3.37    0.53
   6   5  -7    0.47    1.23
  -6  -5   7   -0.27    0.44
  -6  -5   7   -0.43    0.84
   5   5  -7    0.31    1.10
  -5  -5   7    0.29    0.42
  -5  -5   7    0.05    0.81
   4   5  -7   13.54    1.27
  -4  -5   7   10.41    1.11
  -4  -5   7   13.91    0.96
   3   5  -7   44.29    2.78
  -3  -5   7   41.90    2.44
  -3  -5   7   43.19    2.73
   2   5  -7  113.46    6.35
  -2  -5   7  114.40    6.21
  -2  -5   7  112.41    6.36
   1   5  -7   74.12    4.24
  -1  -5   7   75.32    4.09
  -1  -5   7   72.14    4.30
   0   5  -7    3.26    0.60
   0  -5   7    3.07    0.91
  -1   5  -7    5.17    0.64
   1  -5   7    7.51    1.05
  -2   5  -7   33.31    2.03
   2  -5   7   32.41    2.45
  -3   5  -7   57.02    3.38
   3  -5   7   61.40    3.70
  -4   5  -7   48.85    2.90
   4  -5   7   49.93    3.29
  -5   5  -7    3.39    0.69
   5  -5   7    1.34    1.27
  -6   5  -7    3.31    0.80
   6  -5   7    5.73    1.49
  -7   5  -7    5.27    0.89
   7  -5   7    5.97    1.69
   7  -5   7    4.11    2.52
  -8   5  -7    0.46    0.93
   8  -5   7   -1.60    1.76
  -9   5  -7   -0.08    1.03
   9  -5   7    1.18    1.99
  12   4  -7    1.33    2.54
  12   4  -7   -5.04    2.93
 -12  -4   7   -0.64    0.80
  11   4  -7    7.20    2.26
  11   4  -7    3.00    2.81
 -11  -4   7    6.67    0.80
  10   4  -7   -5.04    2.50
  10   4  -7    0.28    1.88
 -10  -4   7    0.84    0.60
   9   4  -7   -0.02    1.56
   9   4  -7    0.11    2.29
  -9  -4   7    0.46    0.52
   8   4  -7    1.78    1.34
  -8  -4   7    0.95    0.45
   7   4  -7    2.28    1.18
  -7  -4   7    1.71    0.42
   6   4  -7   63.33    3.64
  -6  -4   7   59.25    3.21
  -6  -4   7   52.76    3.31
   5   4  -7    2.05    0.90
  -5  -4   7    2.43    0.37
  -5  -4   7    1.25    0.61
   4   4  -7    1.42    0.83
  -4  -4   7    1.30    0.34
  -4  -4   7   -0.17    0.61
   3   4  -7    2.47    0.75
  -3  -4   7   -0.34    0.63
  -3  -4   7    0.43    0.31
  -2  -4   7    0.04    0.29
  -2  -4   7    0.77    1.09
   1   4  -7   10.53    0.90
  -1  -4   7   12.06    0.95
  -1  -4   7    8.63    0.78
   0  -4   7   13.14    1.09
  -1   4  -7    1.08    0.43
   1  -4   7    2.09    0.76
  -2   4  -7    3.48    0.47
   2  -4   7    3.39    0.80
  -3   4  -7    3.51    0.50
   3  -4   7    2.41    0.79
  -4   4  -7    7.01    0.66
   4  -4   7    6.42    1.01
   4  -4   7    8.36    1.04
  -5   4  -7    1.90    0.58
   5  -4   7    3.16    1.08
  -6   4  -7    1.79    0.65
   6  -4   7    2.81    1.15
   6  -4   7    3.96    1.46
  -7   4  -7    2.74    0.73
   7  -4   7    2.38    1.79
   7  -4   7    2.65    1.36
  -8   4  -7    0.14    0.80
   8  -4   7   -0.50    2.11
   8  -4   7    0.76    1.50
  -9   4  -7    0.22    0.91
   9  -4   7   -4.44    2.48
   9  -4   7    0.51    1.66
 -10   4  -7   -0.85    1.06
  10  -4   7   -3.82    2.86
  10  -4   7   -1.60    1.86
  13   3  -7   25.77    2.93
  13   3  -7   18.32    3.88
 -13  -3   7   17.18    1.38
  12   3  -7   11.73    3.53
  12   3  -7   26.00    2.65
 -12  -3   7   18.24    1.55
  11   3  -7   29.72    3.63
  11   3  -7   39.34    3.62
 -11  -3   7   31.48    2.05
  10   3  -7   69.61    4.64
  10   3  -7   70.40    5.66
 -10  -3   7   65.70    3.80
   9   3  -7   68.11    4.35
   9   3  -7   65.58    5.32
  -9  -3   7   65.03    3.68
   8   3  -7    2.53    2.18
   8   3  -7    3.15    1.27
  -8  -3   7    1.87    0.43
   7   3  -7    6.55    1.91
   7   3  -7    7.62    1.21
  -7  -3   7    8.27    0.74
   6   3  -7   16.02    1.40
   6   3  -7   14.99    1.91
  -6  -3   7   18.38    1.07
  -6  -3   7   16.01    1.18
   5   3  -7    1.22    0.85
  -5  -3   7    2.36    0.48
  -5  -3   7    1.81    0.32
   4   3  -7   -0.43    1.17
  -4  -3   7    0.44    0.33
  -4  -3   7    0.30    0.45
   3   3  -7   68.11    3.85
  -3  -3   7   66.83    3.71
  -3  -3   7   67.49    3.77
   2   3  -7  230.69   12.58
  -2  -3   7  233.15   12.52
  -2  -3   7  227.83   12.56
  -1  -3   7  316.17   17.20
  -1  -3   7  316.47   17.16
   0   3  -7  152.66    8.53
   0  -3   7  158.76    8.53
  -1   3  -7   42.02    2.51
   1  -3   7   46.71    2.71
  -2   3  -7   67.37    3.69
   2  -3   7   64.48    3.73
   2  -3   7   68.42    3.80
  -3   3  -7  135.68    7.32
   3  -3   7  138.76    7.41
   3  -3   7  127.78    7.38
  -4   3  -7   84.18    4.53
   4  -3   7   82.68    4.64
   4  -3   7   79.06    4.68
  -5   3  -7   12.63    1.10
   5  -3   7   13.22    1.50
   5  -3   7   13.75    1.74
  -6   3  -7    3.74    0.58
   6  -3   7    4.01    1.36
   6  -3   7    3.29    0.99
  -7   3  -7   15.59    1.33
   7  -3   7   14.12    1.89
   7  -3   7   16.12    1.90
  -8   3  -7   -0.33    0.70
   8  -3   7   -0.54    1.94
   8  -3   7    0.77    1.29
  -9   3  -7    0.55    0.82
   9  -3   7    0.47    1.47
   9  -3   7    2.05    2.27
 -10   3  -7   14.26    1.32
  10  -3   7   19.11    1.90
  10  -3   7   15.44    2.86
  14   2  -7    1.75    2.95
  14   2  -7   -5.53    4.26
 -14  -2   7    0.07    0.97
  13   2  -7    1.43    3.88
  13   2  -7    7.88    2.58
 -13  -2   7    3.22    0.87
  12   2  -7   -2.81    3.57
  12   2  -7    1.99    2.20
 -12  -2   7    1.13    0.74
  11   2  -7    6.28    3.22
 -11  -2   7    5.73    0.72
  10   2  -7   66.65    5.74
 -10  -2   7   64.30    3.64
   9   2  -7  214.93   12.88
  -9  -2   7  230.36   12.17
  -9  -2   7  222.71   12.14
   8   2  -7  102.71    7.93
  -8  -2   7  104.78    5.84
  -8  -2   7  108.49    5.80
   7   2  -7   99.97    6.51
  -7  -2   7  103.78    5.60
  -7  -2   7  102.56    5.63
   6   2  -7  162.19    9.45
  -6  -2   7  170.25    8.96
  -6  -2   7  159.86    8.97
   5   2  -7  153.90    8.94
  -5  -2   7  151.42    8.51
  -5  -2   7  161.80    8.50
  -5  -2   7  157.95    8.52
   4   2  -7  336.38   18.28
  -4  -2   7  327.87   18.05
  -4  -2   7  333.37   18.04
  -3  -2   7  216.97   11.78
  -3  -2   7  216.02   11.75
   2   2  -7    1.91    0.54
  -2  -2   7    2.56    0.42
  -2  -2   7    2.15    0.26
  -2  -2   7    2.65    0.33
  -1  -2   7   11.27    0.90
  -1  -2   7   11.48    0.79
  -1  -2   7    9.90    0.71
   0   2  -7   19.59    1.25
   0  -2   7   20.53    1.35
   0  -2   7   21.40    1.28
  -1   2  -7    7.36    0.67
   1  -2   7    8.48    0.79
   1  -2   7    7.53    0.88
  -2   2  -7   41.24    2.30
   2  -2   7   39.83    2.40
   2  -2   7   41.06    2.38
   3  -2   7  206.16   11.47
   3  -2   7  213.72   11.47
  -4   2  -7  295.22   15.79
   4  -2   7  285.60   15.87
   4  -2   7  291.25   15.84
  -5   2  -7  106.82    5.75
   5  -2   7  104.63    5.94
   5  -2   7  102.62    5.85
  -6   2  -7   50.23    2.91
   6  -2   7   52.38    3.12
   6  -2   7   50.91    3.39
  -7   2  -7   97.08    5.51
   7  -2   7  100.21    5.96
   7  -2   7  101.93    5.66
  -8   2  -7  117.87    6.69
   8  -2   7  119.29    7.20
   8  -2   7  126.34    6.85
  -9   2  -7   88.77    5.12
   9  -2   7   98.63    5.36
   9  -2   7   84.31    5.93
 -10   2  -7   29.23    2.11
  10  -2   7   30.90    3.89
 -11   2  -7   -2.56    0.96
  11  -2   7   -1.35    1.55
  11  -2   7   -1.46    2.70
  14   1  -7   33.81    5.21
 -14  -1   7   47.96    3.04
 -14  -1   7   44.45    2.84
  13   1  -7   15.04    4.24
 -13  -1   7   17.72    1.77
 -13  -1   7   15.17    1.25
  12   1  -7    1.79    3.67
 -12  -1   7    2.17    0.91
 -12  -1   7    1.31    0.74
  11   1  -7   24.17    3.70
 -11  -1   7   28.86    1.93
 -11  -1   7   26.90    1.78
  10   1  -7   51.21    5.29
 -10  -1   7   53.40    3.07
 -10  -1   7   51.90    2.98
   9   1  -7   85.62    6.24
  -9  -1   7   88.52    4.83
  -9  -1   7   88.02    4.88
   8   1  -7    8.41    2.21
  -8  -1   7   10.41    1.02
  -8  -1   7    9.57    0.81
   7   1  -7   19.52    2.33
  -7  -1   7   24.55    1.47
  -7  -1   7   22.30    1.35
   6   1  -7    0.29    1.60
  -6  -1   7    0.60    0.27
  -6  -1   7   -0.02    0.45
   5   1  -7   21.49    2.61
  -5  -1   7   23.17    1.30
  -5  -1   7   22.31    1.41
   4   1  -7   10.52    1.46
  -4  -1   7    6.83    0.59
  -4  -1   7    6.78    0.69
  -4  -1   7    7.14    0.53
  -3  -1   7   92.07    5.05
  -3  -1   7   91.61    5.06
  -3  -1   7   91.41    5.05
  -3  -1   7   94.28    5.03
  -2  -1   7  306.23   16.80
  -2  -1   7  302.27   16.78
  -2  -1   7  306.54   16.78
  -2  -1   7  322.26   16.80
  -1  -1   7   94.12    5.18
  -1  -1   7   92.77    5.22
  -1  -1   7   98.67    5.22
   0   1  -7  145.66    8.00
   0  -1   7  151.97    8.03
   0  -1   7  143.41    8.03
  -1   1  -7   28.86    1.61
   1  -1   7   26.98    1.70
   1  -1   7   29.01    1.70
  -2   1  -7  176.84    9.44
   2  -1   7  169.39    9.48
   2  -1   7  174.70    9.49
  -3   1  -7  159.96    8.56
   3  -1   7  156.33    8.63
   3  -1   7  155.67    8.61
   4  -1   7   30.21    1.90
   4  -1   7   28.42    1.98
  -5   1  -7   19.11    1.19
   5  -1   7   15.85    1.72
   5  -1   7   18.28    1.44
  -6   1  -7   21.81    1.33
   6  -1   7   14.50    2.00
   6  -1   7   20.68    1.60
  -7   1  -7    1.26    0.56
   7  -1   7   -0.50    1.38
   7  -1   7    2.64    0.86
  -8   1  -7   -0.76    0.62
   8  -1   7    0.40    1.64
   8  -1   7    0.12    0.97
  -9   1  -7    3.26    0.75
   9  -1   7    4.91    1.95
   9  -1   7    5.16    1.19
 -10   1  -7    9.40    1.02
  10  -1   7   11.89    2.33
  10  -1   7   11.68    1.46
 -11   1  -7   33.83    2.36
  11  -1   7   37.11    4.11
  14   0  -7   -2.70    4.60
 -14   0   7   -0.20    1.15
 -14   0   7   -1.51    0.98
  13   0  -7   -1.95    4.17
 -13   0   7   -1.15    0.86
 -13   0   7   -0.29    1.01
  12   0  -7   -0.10    3.73
 -12   0   7   -2.08    0.74
 -12   0   7   -0.04    0.89
  11   0  -7    1.63    3.21
 -11   0   7   -0.45    0.63
 -11   0   7   -0.53    0.78
  10   0  -7    1.17    2.71
 -10   0   7   -1.72    0.67
 -10   0   7   -1.47    0.52
   9   0  -7   -1.72    2.35
  -9   0   7   -1.39    0.45
  -9   0   7   -0.79    0.58
   8   0  -7    1.01    2.00
  -8   0   7   -0.34    0.36
  -8   0   7   -0.16    0.51
  -7   0   7   -0.55    0.31
  -7   0   7    0.28    0.44
   6   0  -7   -0.51    1.56
  -6   0   7    0.16    0.26
  -6   0   7   -0.11    0.41
   5   0  -7    0.08    1.34
   5   0  -7    0.02    0.46
  -5   0   7   -0.22    0.36
  -5   0   7   -0.32    0.22
   4   0  -7   -0.04    0.44
   4   0  -7   -1.02    1.36
  -4   0   7    0.13    0.33
  -4   0   7   -0.19    0.19
   3   0  -7    0.46    0.44
  -3   0   7   -0.06    0.30
  -3   0   7   -0.14    0.30
  -2   0   7    0.06    0.16
  -2   0   7   -0.51    0.27
  -2   0   7    0.19    0.31
   1   0  -7   -0.07    0.21
  -1   0   7   -0.07    0.29
  -1   0   7   -0.34    0.34
   0   0  -7   -0.36    0.20
   0   0   7   -0.26    0.31
   0   0   7   -0.28    0.36
  -1   0  -7   -0.09    0.21
   1   0   7   -0.49    0.34
   1   0   7   -0.26    0.42
  -2   0  -7    0.17    0.25
   2   0   7    0.03    0.49
   2   0   7    0.00    0.40
  -3   0  -7    0.21    0.28
   3   0   7   -0.41    0.58
   3   0   7   -0.14    0.44
  -4   0  -7    0.06    0.31
  -5   0  -7   -0.56    0.39
   5   0   7   -0.12    0.83
   5   0   7   -0.39    0.59
  -6   0  -7   -0.26    0.45
   6   0   7   -1.49    1.06
   6   0   7    0.08    0.69
  -7   0  -7   -0.70    0.52
   7   0   7   -0.33    1.27
  -8   0  -7    0.68    1.23
  -8   0  -7    0.33    0.59
   8   0   7    0.16    1.52
  -9   0  -7    0.83    0.69
  -9   0  -7    0.27    1.45
   9   0   7    2.15    1.82
 -10   0  -7   -0.46    0.76
 -10   0  -7   -2.15    1.70
  10   0   7    0.87    2.09
 -11   0  -7   -0.45    0.84
 -11   0  -7    0.02    1.95
  11   0   7   -0.41    2.40
  14  -1  -7   34.28    5.50
 -14   1   7   43.93    2.92
 -14   1   7   43.11    2.81
  13  -1  -7   22.45    4.52
 -13   1   7   20.05    1.86
 -13   1   7   17.39    1.41
  12  -1  -7    0.03    3.77
 -12   1   7    1.94    0.91
 -12   1   7    0.11    0.78
  11  -1  -7   21.81    3.72
 -11   1   7   27.27    1.86
 -11   1   7   25.88    1.75
  10  -1  -7   54.36    5.46
 -10   1   7   53.41    3.10
 -10   1   7   52.15    3.02
   9  -1  -7   84.42    6.15
  -9   1   7   85.15    4.59
  -9   1   7   77.64    4.65
   8  -1  -7   11.40    2.28
  -8   1   7   10.46    1.02
  -8   1   7   10.30    0.83
   7  -1  -7   22.07    2.39
  -7   1   7   23.10    1.45
  -7   1   7   22.16    1.33
   6  -1  -7    0.97    1.61
  -6   1   7    0.18    0.44
   5  -1  -7   22.34    2.66
   5  -1  -7   21.49    1.51
  -5   1   7   21.62    1.35
   4  -1  -7    7.27    0.70
  -4   1   7    6.63    0.71
  -4   1   7    7.54    0.70
   3  -1  -7   85.83    4.97
  -3   1   7   94.37    4.91
  -3   1   7   88.56    4.93
   2  -1  -7  301.74   16.74
  -2   1   7  305.66   16.72
  -2   1   7  315.53   16.70
   1  -1  -7   93.42    5.19
  -1   1   7   92.51    5.10
  -1   1   7   94.17    5.14
   0  -1  -7  145.03    7.89
   0   1   7  141.82    7.84
  -1  -1  -7   26.64    1.83
   1   1   7   27.14    1.66
  -2  -1  -7  164.32    9.25
  -2  -1  -7  172.81    9.14
   2   1   7  167.51    9.20
  -3  -1  -7  153.57    8.27
  -3  -1  -7  148.63    8.39
   3   1   7  153.67    8.35
  -4  -1  -7   27.31    1.64
   4   1   7   28.81    1.90
  -5  -1  -7   20.79    1.80
  -5  -1  -7   15.18    1.19
   5   1   7   15.89    1.58
  -6  -1  -7   19.53    1.32
  -6  -1  -7   22.44    2.10
   6   1   7   18.33    1.87
  -7  -1  -7    1.44    0.54
  -7  -1  -7    2.53    1.23
   7   1   7    1.89    1.22
  -8  -1  -7   -0.24    0.59
  -8  -1  -7    1.16    1.35
   8   1   7    0.48    1.45
  -9  -1  -7    3.49    0.71
  -9  -1  -7    2.54    1.60
   9   1   7    5.10    1.76
 -10  -1  -7    9.58    0.97
 -10  -1  -7   10.41    1.95
  10   1   7   12.98    2.15
 -11  -1  -7   41.54    3.85
 -11  -1  -7   34.68    2.42
  11   1   7   37.53    3.91
  14  -2  -7    0.74    4.89
 -14   2   7   -1.05    1.07
 -14   2   7   -1.47    1.21
  13  -2  -7    2.36    4.36
 -13   2   7    1.14    0.97
 -13   2   7    3.92    1.09
  12  -2  -7    0.07    3.79
 -12   2   7    1.32    0.96
 -12   2   7   -2.29    0.83
  11  -2  -7    3.31    3.34
 -11   2   7    5.59    0.78
 -11   2   7    4.46    0.89
  10  -2  -7   63.71    5.89
 -10   2   7   63.72    3.62
 -10   2   7   64.61    3.68
   9  -2  -7  218.26   13.11
  -9   2   7  224.89   12.25
  -9   2   7  231.33   12.29
   8  -2  -7  107.96    7.17
  -8   2   7  112.87    6.12
   7  -2  -7  101.06    6.54
   7  -2  -7   98.42    5.67
  -7   2   7  105.18    5.60
   6  -2  -7  172.16    9.35
   6  -2  -7  165.72    9.82
  -6   2   7  172.19    9.29
   5  -2  -7  152.88    8.85
   5  -2  -7  154.62    8.43
  -5   2   7  152.18    8.36
   4  -2  -7  317.35   17.33
  -4   2   7  324.02   17.29
  -4   2   7  313.42   17.30
   3  -2  -7  200.46   11.23
  -3   2   7  208.48   11.17
  -3   2   7  206.71   11.18
   2  -2  -7    2.13    0.65
  -2   2   7    1.62    0.42
  -2   2   7    2.84    0.40
   1  -2  -7   10.71    1.17
  -1   2   7   10.04    0.82
  -1   2   7    9.69    0.87
   0  -2  -7   20.08    1.51
   0   2   7   18.31    1.28
  -1  -2  -7    6.85    0.82
   1   2   7    7.57    0.87
  -2  -2  -7   39.96    2.51
   2   2   7   38.50    2.33
  -3  -2  -7  180.86   10.98
   3   2   7  208.36   10.73
  -4  -2  -7  279.04   15.18
  -4  -2  -7  268.95   15.03
   4   2   7  282.85   15.12
  -5  -2  -7   93.36    5.49
  -5  -2  -7  104.68    5.79
   5   2   7  103.55    5.68
  -6  -2  -7   47.93    3.33
  -6  -2  -7   46.49    2.74
   6   2   7   50.24    3.09
  -7  -2  -7  103.08    5.96
  -7  -2  -7   96.11    5.52
   7   2   7  101.81    5.84
  -8  -2  -7  112.00    6.53
  -8  -2  -7  122.90    7.00
   8   2   7  122.29    6.91
  -9  -2  -7   90.82    5.69
  -9  -2  -7   86.68    4.95
   9   2   7   88.60    5.55
 -10  -2  -7   33.37    2.24
 -10  -2  -7   36.73    3.73
  10   2   7   33.23    3.49
 -11  -2  -7   -0.09    2.33
 -11  -2  -7    0.40    0.91
  11   2   7    0.16    2.34
  13  -3  -7   13.15    4.85
 -13   3   7   16.98    1.49
 -13   3   7   22.17    2.03
  12  -3  -7   15.18    4.32
 -12   3   7   19.09    1.71
 -12   3   7   18.25    1.86
  11  -3  -7   28.79    4.19
 -11   3   7   31.58    2.14
 -11   3   7   34.18    2.25
  10  -3  -7   65.12    6.48
 -10   3   7   72.40    4.07
   9  -3  -7   65.19    3.95
   9  -3  -7   60.12    5.86
  -9   3   7   72.46    3.86
   8  -3  -7    3.30    2.46
   8  -3  -7    0.71    0.92
  -8   3   7    2.14    0.64
   7  -3  -7    5.12    0.98
   7  -3  -7    5.63    2.24
  -7   3   7    6.38    0.67
   6  -3  -7   17.25    2.25
   6  -3  -7   19.34    1.70
  -6   3   7   15.90    1.25
   5  -3  -7    1.50    0.86
   5  -3  -7    1.76    1.75
  -5   3   7    0.90    0.48
   4  -3  -7    0.69    0.82
  -4   3   7    0.81    0.56
   3  -3  -7   65.81    3.82
  -3   3   7   65.71    3.65
  -3   3   7   64.65    3.67
   2  -3  -7  221.54   12.23
  -2   3   7  228.29   12.17
  -2   3   7  219.45   12.14
   1  -3  -7  316.01   17.13
  -1   3   7  316.96   17.07
  -1   3   7  308.22   17.05
   0   3   7  154.28    8.48
   0   3   7  156.15    8.51
  -1  -3  -7   45.18    2.69
   1   3   7   38.89    2.46
  -2  -3  -7   68.69    4.09
   2   3   7   68.19    3.88
  -3  -3  -7  134.68    7.30
   3   3   7  123.88    7.12
  -4  -3  -7   83.81    4.93
   4   3   7   80.78    4.68
  -5  -3  -7   11.08    1.01
  -5  -3  -7   13.13    1.55
   5   3   7   14.35    1.63
  -6  -3  -7    3.79    0.59
  -6  -3  -7    5.38    1.51
   6   3   7    3.21    1.16
  -7  -3  -7   15.03    1.32
  -7  -3  -7   16.13    1.96
   7   3   7   18.97    2.17
  -8  -3  -7    0.86    1.83
  -8  -3  -7    1.78    0.72
   8   3   7    1.39    1.57
  -9  -3  -7    2.36    0.81
  -9  -3  -7    1.28    2.04
   9   3   7    2.10    1.83
 -10  -3  -7   12.03    2.36
 -10  -3  -7   19.68    1.67
  10   3   7   16.42    2.37
  12  -4  -7    2.05    4.29
 -12   4   7   -0.60    1.14
  11  -4  -7    5.13    3.88
 -11   4   7    6.54    1.14
  10  -4  -7    1.95    3.48
  10  -4  -7    3.09    1.26
 -10   4   7    0.84    0.95
   9  -4  -7   -2.09    3.05
   9  -4  -7    1.55    1.16
  -9   4   7   -0.40    0.81
   8  -4  -7    2.62    1.11
   8  -4  -7    2.27    2.75
  -8   4   7    1.40    0.73
   7  -4  -7    0.06    2.44
   7  -4  -7    1.03    1.07
  -7   4   7    0.26    0.65
   6  -4  -7   51.85    4.82
   6  -4  -7   54.89    3.50
  -6   4   7   58.72    3.23
   5  -4  -7    1.31    0.98
   5  -4  -7    2.51    2.06
  -5   4   7    1.23    0.57
   4  -4  -7    1.87    0.97
   4  -4  -7    1.84    2.02
  -4   4   7    1.55    0.56
   3  -4  -7    1.24    0.90
  -3   4   7    0.22    0.55
  -3   4   7    0.17    0.55
   2  -4  -7    1.88    0.92
  -2   4   7    0.45    0.57
  -2   4   7    0.99    0.65
   1  -4  -7   10.07    1.14
  -1   4   7    8.81    1.12
  -1   4   7   10.95    0.86
   0  -4  -7   10.28    1.19
   0   4   7   11.03    0.91
   0   4   7   10.00    1.08
  -1  -4  -7    1.36    0.99
   1   4   7    2.01    0.67
  -2  -4  -7    4.47    1.12
   2   4   7    2.70    0.73
  -3  -4  -7    1.75    1.26
   3   4   7    2.27    0.80
  -4  -4  -7    8.38    1.48
   4   4   7    8.21    1.05
  -5  -4  -7    2.82    1.54
   5   4   7    1.77    1.06
  -6  -4  -7    4.31    0.64
  -6  -4  -7    3.49    1.73
   6   4   7    3.86    1.26
  -7  -4  -7    3.99    1.90
  -7  -4  -7    3.99    0.72
   7   4   7    2.67    1.46
  -8  -4  -7    0.80    2.10
  -8  -4  -7    2.73    0.80
   8   4   7    1.22    1.70
  -9  -4  -7    1.45    2.33
  -9  -4  -7    1.90    0.90
   9   4   7   -0.51    1.95
 -10  -4  -7    2.32    1.01
 -10  -4  -7   -2.90    2.53
  10   4   7    0.43    2.24
  11  -5  -7    0.81    4.37
 -11   5   7    5.75    1.24
  10  -5  -7   23.96    2.45
  10  -5  -7   13.46    4.16
 -10   5   7   16.47    1.50
   9  -5  -7   22.21    3.95
   9  -5  -7   29.21    2.51
  -9   5   7   26.05    2.10
   8  -5  -7    2.86    1.36
   8  -5  -7    4.20    3.15
  -8   5   7    2.48    0.91
   7  -5  -7    2.90    1.27
   7  -5  -7    3.78    2.90
  -7   5   7    3.23    0.85
   6  -5  -7   -0.54    2.58
   6  -5  -7    0.31    1.22
  -6   5   7   -0.38    0.74
   5  -5  -7   -1.40    2.39
   5  -5  -7   -0.30    1.17
  -5   5   7    0.10    0.69
   4  -5  -7   13.08    2.50
   4  -5  -7   10.15    1.31
  -4   5   7   10.80    0.95
   3  -5  -7   39.50    2.84
  -3   5   7   39.18    2.47
  -3   5   7   40.65    2.45
   2  -5  -7  109.97    6.21
  -2   5   7  103.93    6.00
  -2   5   7  109.78    6.00
   1  -5  -7   67.98    4.31
  -1   5   7   70.63    4.02
  -1   5   7   71.88    4.03
   0  -5  -7    2.69    1.18
   0   5   7    2.73    0.77
   0   5   7    3.42    0.80
  -1  -5  -7    7.44    1.32
   1   5   7    5.37    0.86
   1   5   7    6.85    0.95
  -2  -5  -7   29.18    2.85
   2   5   7   32.83    2.30
   2   5   7   33.30    2.20
  -3  -5  -7   55.14    3.96
   3   5   7   57.20    3.43
   3   5   7   53.79    3.35
  -4  -5  -7   43.77    3.64
   4   5   7   43.20    2.80
   4   5   7   39.69    2.94
  -5  -5  -7    2.64    1.91
   5   5   7    3.23    1.20
  -6  -5  -7    4.28    2.07
   6   5   7    4.07    1.39
  -7  -5  -7    8.34    2.27
  -7  -5  -7    5.33    0.77
   7   5   7    5.03    1.61
  -8  -5  -7   -0.88    2.46
  -8  -5  -7    1.79    0.83
   8   5   7   -0.53    1.77
  -9  -5  -7    2.33    2.65
  -9  -5  -7    3.33    0.98
   9   5   7    4.49    2.05
  10  -6  -7   38.56    3.24
  10  -6  -7   22.58    4.90
 -10   6   7   29.85    2.57
   9  -6  -7   42.82    5.23
   9  -6  -7   61.02    3.88
  -9   6   7   51.89    3.43
   8  -6  -7   44.26    3.33
   8  -6  -7   35.27    4.55
  -8   6   7   43.55    2.83
   7  -6  -7   62.39    6.54
   7  -6  -7   63.16    4.28
  -7   6   7   67.67    3.89
   6  -6  -7   59.54    4.00
   6  -6  -7   58.35    6.04
  -6   6   7   62.01    3.63
   5  -6  -7   82.59    5.03
   5  -6  -7   81.16    6.62
  -5   6   7   82.09    4.70
   4  -6  -7  113.98    7.94
   4  -6  -7  118.23    6.78
  -4   6   7  116.43    6.50
   3  -6  -7   38.23    4.86
   3  -6  -7   36.66    3.02
  -3   6   7   37.72    2.48
   2  -6  -7   14.78    1.66
  -2   6   7   16.65    1.58
  -2   6   7   17.24    1.63
   1  -6  -7    0.95    1.37
  -1   6   7    3.14    0.85
  -1   6   7    1.72    0.91
   0  -6  -7   -0.61    1.35
   0   6   7    0.57    0.94
   0   6   7    0.16    0.87
  -1  -6  -7   -1.13    1.46
   1   6   7    0.63    0.93
   1   6   7   -0.30    1.00
  -2  -6  -7   19.38    2.02
   2   6   7   20.40    1.80
   2   6   7   19.25    2.03
  -3  -6  -7   60.96    4.47
   3   6   7   61.88    3.67
   3   6   7   57.18    3.79
  -4  -6  -7   84.64    5.63
   4   6   7   85.56    4.90
   4   6   7   79.54    5.01
  -5  -6  -7   45.28    4.26
   5   6   7   40.54    3.33
   5   6   7   46.48    3.14
  -6  -6  -7   33.53    3.24
   6   6   7   34.97    2.87
   6   6   7   38.71    3.07
  -7  -6  -7   33.40    3.47
   7   6   7   41.98    3.17
   7   6   7   34.51    3.33
   8  -7  -7   12.57    2.02
   8  -7  -7   -1.45    4.15
  -8   7   7   10.94    1.50
   7  -7  -7    1.68    1.78
   7  -7  -7    2.34    3.79
  -7   7   7   -0.38    1.22
   6  -7  -7    8.25    3.66
   6  -7  -7    7.63    1.81
  -6   7   7    6.45    1.25
   5  -7  -7    3.66    3.33
   5  -7  -7    5.00    1.69
  -5   7   7    4.73    1.14
   4  -7  -7    4.82    3.26
   4  -7  -7    7.21    1.71
  -4   7   7    4.79    1.09
   3  -7  -7   27.14    3.68
   3  -7  -7   30.71    3.04
  -3   7   7   30.61    2.30
   2  -7  -7   75.15    4.90
   2  -7  -7   79.79    6.50
  -2   7   7   70.99    4.38
   1  -7  -7  102.37    6.30
  -1   7   7  104.84    5.84
  -1   7   7  100.81    5.87
   0  -7  -7   53.11    4.10
   0   7   7   53.46    3.40
   0   7   7   53.38    3.32
  -1  -7  -7   20.40    2.27
   1   7   7   18.20    1.68
   1   7   7   21.95    1.96
  -2  -7  -7   26.04    2.57
   2   7   7   27.02    2.48
   2   7   7   27.83    2.27
  -3  -7  -7   48.26    4.49
   3   7   7   55.35    3.38
   3   7   7   50.65    3.59
  -4  -7  -7   40.06    4.39
   4   7   7   43.40    3.37
   4   7   7   46.69    3.08
  -5  -7  -7    4.67    2.55
   5   7   7    8.91    1.47
   5   7   7    5.58    1.79
   4  -8  -7    4.41    1.99
  -4   8   7    2.77    1.30
   3  -8  -7    1.28    1.91
  -3   8   7    0.39    1.27
   2  -8  -7    1.66    1.95
  -2   8   7    1.36    1.33
   1  -8  -7    3.41    2.01
  -1   8   7    1.96    1.33
   0  -8  -7    2.64    2.16
   0   8   7    0.77    1.30
  -1  -8  -7    2.95    2.33
   1   8   7    3.39    1.47
   7   7  -8   13.20    2.13
  -7  -7   8   11.73    1.05
   6   7  -8   12.64    1.97
  -6  -7   8   13.25    1.77
  -6  -7   8   16.17    1.44
   5   7  -8    8.05    1.70
  -5  -7   8    9.66    1.68
  -5  -7   8    8.73    0.90
   4   7  -8    4.17    1.49
  -4  -7   8    7.08    1.60
  -4  -7   8    6.64    0.80
   3   7  -8   25.26    2.52
  -3  -7   8   23.03    1.77
  -3  -7   8   27.28    2.75
   2   7  -8   24.36    2.46
  -2  -7   8   25.73    1.84
  -2  -7   8   29.46    2.85
   1   7  -8   24.30    2.40
   1   7  -8   32.25    2.22
  -1  -7   8   25.68    2.89
   0   7  -8    2.27    0.95
   0   7  -8    2.30    1.15
   0  -7   8    5.83    1.64
  -1   7  -8   -0.90    0.89
   1  -7   8    1.80    1.67
  -2   7  -8    5.76    0.99
   2  -7   8    6.35    1.83
  -3   7  -8    5.77    1.01
   3  -7   8    6.63    1.91
  -4   7  -8    2.24    1.00
   4  -7   8    2.56    1.95
  10   6  -8    4.56    2.49
 -10  -6   8    5.16    0.89
   9   6  -8    3.76    2.16
  -9  -6   8    0.91    0.74
   8   6  -8    0.83    1.96
  -8  -6   8    0.99    0.69
   7   6  -8    2.74    1.70
  -7  -6   8    1.78    1.16
  -7  -6   8    2.47    0.65
   6   6  -8   15.78    1.74
  -6  -6   8   14.78    1.28
  -6  -6   8   14.64    1.45
   5   6  -8    2.97    1.36
  -5  -6   8    1.91    0.60
  -5  -6   8    2.62    1.16
   4   6  -8    2.38    1.25
  -4  -6   8    0.02    0.55
  -4  -6   8    0.11    1.13
   3   6  -8    4.94    1.18
  -3  -6   8    2.64    0.58
  -3  -6   8    5.05    1.19
   2   6  -8    3.00    1.07
  -2  -6   8    2.59    1.18
  -2  -6   8    1.67    0.55
   1   6  -8    3.99    1.00
  -1  -6   8    5.76    1.23
   0   6  -8    2.46    0.74
   0  -6   8    2.16    1.27
  -1   6  -8    5.75    0.79
   1  -6   8    4.97    1.37
  -2   6  -8    9.93    0.97
   2  -6   8   13.07    1.60
  -3   6  -8   10.82    1.04
   3  -6   8   13.98    1.62
  -4   6  -8    1.19    0.80
   4  -6   8   -0.83    1.51
  -5   6  -8    3.64    0.92
   5  -6   8    3.01    1.76
  -6   6  -8    5.64    1.04
   6  -6   8    5.89    1.98
  11   5  -8    4.95    2.55
 -11  -5   8    4.71    0.86
  10   5  -8   13.83    2.30
 -10  -5   8    9.74    0.92
   9   5  -8    0.75    1.90
  -9  -5   8    1.17    0.62
   8   5  -8    9.01    1.73
  -8  -5   8    7.06    0.71
   7   5  -8   28.35    2.73
  -7  -5   8   23.32    2.00
  -7  -5   8   28.37    1.68
   6   5  -8   64.95    4.06
  -6  -5   8   65.10    3.52
  -6  -5   8   59.12    3.71
   5   5  -8   31.00    2.53
  -5  -5   8   30.69    1.84
  -5  -5   8   30.10    2.19
   4   5  -8   62.15    3.83
  -4  -5   8   61.49    3.48
  -4  -5   8   63.56    3.71
   3   5  -8  150.32    8.29
  -3  -5   8  149.02    8.14
  -3  -5   8  147.99    8.27
   2   5  -8  135.66    7.59
  -2  -5   8  137.83    7.46
  -2  -5   8  135.66    7.61
   1   5  -8   96.28    5.38
  -1  -5   8   93.29    5.24
  -1  -5   8   96.45    5.45
   0   5  -8   48.30    2.87
   0  -5   8   49.68    3.14
  -1   5  -8   17.25    1.38
   1  -5   8   18.99    1.94
  -2   5  -8    8.93    0.78
   2  -5   8    9.74    1.21
  -3   5  -8   27.89    1.83
   3  -5   8   26.23    2.31
  -4   5  -8   -0.62    0.65
   4  -5   8    0.23    1.24
  -5   5  -8   23.17    1.80
   5  -5   8   24.19    2.52
  -6   5  -8   16.20    1.32
   6  -5   8   20.51    1.88
  -7   5  -8   45.25    2.92
   7  -5   8   46.41    3.64
  -8   5  -8    9.08    1.22
   8  -5   8   15.02    2.04
  12   4  -8   36.60    4.19
  12   4  -8   55.39    4.75
 -12  -4   8   46.47    2.76
  11   4  -8   51.56    4.38
  11   4  -8   43.44    5.10
 -11  -4   8   47.18    2.82
  10   4  -8   39.15    3.68
  10   4  -8   39.78    4.59
 -10  -4   8   37.25    2.31
   9   4  -8   88.24    5.20
   9   4  -8   75.53    5.88
  -9  -4   8   80.42    4.51
   8   4  -8  139.85    7.80
  -8  -4   8  133.04    7.44
   7   4  -8  153.62    8.26
  -7  -4   8  148.36    7.96
  -7  -4   8  137.06    8.01
   6   4  -8   60.28    3.76
  -6  -4   8   57.54    3.42
  -6  -4   8   60.40    3.30
   5   4  -8    4.64    1.04
  -5  -4   8    3.84    0.45
  -5  -4   8    3.53    0.68
   4   4  -8    1.64    0.87
  -4  -4   8    1.27    0.36
   3   4  -8    1.39    0.80
  -3  -4   8    0.81    0.67
  -3  -4   8    0.96    0.34
   2   4  -8    8.32    0.88
  -2  -4   8    8.97    0.86
  -2  -4   8    7.09    0.56
  -1  -4   8   12.82    1.32
  -1  -4   8   11.61    0.89
   0   4  -8  134.86    7.29
   0  -4   8  131.43    7.37
  -1   4  -8  146.02    8.20
   1  -4   8  154.22    8.29
  -2   4  -8  189.46   10.51
   2  -4   8  196.24   10.61
  -3   4  -8   91.59    5.29
   3  -4   8  100.11    5.47
  -4   4  -8   85.15    4.62
   4  -4   8   90.85    4.85
   4  -4   8   73.54    4.75
  -5   4  -8  137.25    7.55
   5  -4   8  139.14    7.71
   5  -4   8  135.33    7.70
  -6   4  -8   86.34    4.94
   6  -4   8   93.96    5.24
   6  -4   8   83.91    5.31
  -7   4  -8   45.00    2.90
   7  -4   8   45.24    3.72
   7  -4   8   52.25    3.45
  -8   4  -8    5.21    0.96
   8  -4   8    6.21    2.17
   8  -4   8    6.95    1.67
  -9   4  -8   -0.83    0.99
   9  -4   8    2.14    2.46
   9  -4   8    0.97    1.78
  13   3  -8   -0.75    3.88
  13   3  -8    9.51    2.81
 -13  -3   8    6.77    0.96
  12   3  -8   -3.48    3.48
  12   3  -8    2.73    2.40
 -12  -3   8    0.22    0.76
  11   3  -8    1.38    3.21
  11   3  -8    6.07    2.13
 -11  -3   8    4.56    0.73
  10   3  -8   15.04    2.01
  10   3  -8   11.56    3.08
 -10  -3   8   13.61    1.17
   9   3  -8    0.83    2.60
   9   3  -8    1.74    1.52
  -9  -3   8    0.82    0.49
   8   3  -8    2.82    1.34
  -8  -3   8    2.14    0.44
   7   3  -8   57.33    4.85
   7   3  -8   67.43    4.07
  -7  -3   8   66.75    3.59
   6   3  -8   68.58    4.02
   6   3  -8   58.68    4.68
  -6  -3   8   69.66    3.65
  -6  -3   8   64.50    3.69
   5   3  -8    7.73    1.02
  -5  -3   8    8.09    0.90
  -5  -3   8    7.70    0.70
   4   3  -8   14.09    1.13
  -4  -3   8   11.97    1.13
  -4  -3   8   14.67    0.91
   3   3  -8  147.87    8.56
  -3  -3   8  161.63    8.46
  -3  -3   8  156.24    8.51
   2   3  -8  190.37   10.85
  -2  -3   8  198.21   10.84
  -2  -3   8  206.23   10.78
  -1  -3   8   79.24    4.34
   0   3  -8   42.21    2.46
   0  -3   8   44.30    2.59
  -1   3  -8   17.17    1.07
   1  -3   8   14.76    1.13
   1  -3   8   14.33    1.31
  -2   3  -8    6.91    0.60
   2  -3   8    8.38    0.80
  -3   3  -8  103.71    5.44
   3  -3   8  100.36    5.55
   3  -3   8   92.88    5.51
  -4   3  -8    0.02    0.46
   4  -3   8   -0.54    0.80
  -5   3  -8    4.82    0.64
   5  -3   8    5.51    0.99
   5  -3   8    5.61    1.15
  -6   3  -8   57.45    3.28
   6  -3   8   57.04    3.55
   6  -3   8   56.41    3.78
  -7   3  -8   57.34    3.42
   7  -3   8   58.71    3.76
   7  -3   8   60.61    4.11
  -8   3  -8    3.16    0.83
   8  -3   8    5.17    1.44
   8  -3   8    4.79    2.02
  -9   3  -8    2.48    0.93
   9  -3   8    3.48    2.34
   9  -3   8    3.53    1.60
 -10   3  -8   14.28    1.42
  10  -3   8   20.48    2.08
  10  -3   8   18.39    2.90
  14   2  -8   -2.73    4.52
  14   2  -8    2.34    3.04
 -14  -2   8   -1.02    1.02
  13   2  -8    9.84    2.59
  13   2  -8    2.82    4.16
 -13  -2   8   -0.89    0.86
  12   2  -8    0.42    3.75
 -12  -2   8    2.00    0.75
  11   2  -8    6.77    3.42
 -11  -2   8    4.01    0.68
  10   2  -8    1.35    2.96
 -10  -2   8    1.17    0.76
 -10  -2   8    1.47    0.56
   9   2  -8    2.53    2.56
  -9  -2   8    1.05    0.49
  -9  -2   8    1.54    0.64
   8   2  -8    3.08    2.26
  -8  -2   8    2.20    0.57
  -8  -2   8    2.57    0.44
   7   2  -8    1.31    2.02
  -7  -2   8    1.22    0.36
  -7  -2   8    0.77    0.50
   6   2  -8    4.17    1.87
  -6  -2   8    1.89    0.33
  -6  -2   8    1.72    0.46
   5   2  -8    6.81    1.73
  -5  -2   8    7.59    0.62
  -5  -2   8    6.96    0.71
   4   2  -8    9.83    1.63
  -4  -2   8    8.39    0.77
  -4  -2   8    8.38    0.66
  -4  -2   8    8.59    0.80
  -3  -2   8    0.24    0.25
  -3  -2   8    0.84    0.33
  -3  -2   8    0.53    0.41
   2   2  -8    0.93    0.61
  -2  -2   8    2.05    0.36
  -2  -2   8    2.04    0.28
  -2  -2   8    2.19    0.46
  -1  -2   8   17.33    1.25
  -1  -2   8   18.91    1.17
  -1  -2   8   18.14    1.09
   0   2  -8    4.15    0.43
   0  -2   8    4.09    0.56
   0  -2   8    4.32    0.49
  -1   2  -8    7.63    0.70
   1  -2   8    7.42    0.85
  -2   2  -8   10.78    0.90
   2  -2   8   10.18    1.06
   2  -2   8   11.58    1.10
  -3   2  -8   15.63    1.02
   3  -2   8   16.11    1.32
   3  -2   8   11.67    1.32
  -4   2  -8   -0.30    0.42
   4  -2   8   -1.54    0.86
   4  -2   8   -0.34    0.67
  -5   2  -8    0.69    0.47
   5  -2   8   -1.96    1.03
   5  -2   8   -0.51    0.80
  -6   2  -8    3.41    0.59
   6  -2   8    4.77    0.99
   6  -2   8    2.49    1.35
  -7   2  -8   10.22    0.92
   7  -2   8   16.02    1.80
   7  -2   8   12.67    1.77
  -8   2  -8   -0.48    0.73
   8  -2   8   -1.67    1.85
   8  -2   8   -2.49    1.20
  -9   2  -8   -0.83    0.82
   9  -2   8   -1.35    1.39
   9  -2   8   -0.46    2.15
 -10   2  -8   -0.30    0.92
  10  -2   8   -0.04    2.50
  10  -2   8    1.57    1.54
  14   1  -8   29.21    5.24
 -14  -1   8   36.50    2.59
 -14  -1   8   30.95    2.38
  13   1  -8    0.63    4.29
 -13  -1   8    4.37    1.10
 -13  -1   8    4.77    0.92
  12   1  -8    8.28    3.87
 -12  -1   8    0.59    0.94
 -12  -1   8    3.49    0.76
  11   1  -8    2.96    3.39
 -11  -1   8    3.46    0.66
 -11  -1   8    3.39    0.83
  10   1  -8   13.63    3.09
 -10  -1   8   16.15    1.37
 -10  -1   8   13.65    1.18
   9   1  -8    9.07    2.65
  -9  -1   8   11.53    0.96
  -9  -1   8   12.48    1.17
   8   1  -8   22.75    2.79
  -8  -1   8   28.11    1.61
  -8  -1   8   27.18    1.75
  -7  -1   8   71.49    4.17
  -7  -1   8   79.78    4.22
   6   1  -8   84.20    5.61
  -6  -1   8   88.18    4.77
  -6  -1   8   85.53    4.71
   5   1  -8   50.87    3.80
  -5  -1   8   50.07    2.81
  -5  -1   8   52.23    2.75
  -5  -1   8   46.78    2.75
   4   1  -8   51.01    3.66
  -4  -1   8   43.80    2.62
  -4  -1   8   47.10    2.66
  -4  -1   8   49.13    2.60
  -3  -1   8  201.00   10.80
  -3  -1   8  196.89   10.81
  -3  -1   8  200.02   10.83
  -3  -1   8  197.57   10.82
  -2  -1   8  289.65   16.20
  -2  -1   8  299.86   16.19
  -2  -1   8  296.22   16.22
  -2  -1   8  308.38   16.23
  -1  -1   8  249.51   14.05
  -1  -1   8  267.24   14.06
   0   1  -8   16.11    1.05
   0  -1   8   16.46    1.17
   0  -1   8   17.86    1.16
  -1   1  -8    8.97    0.68
   1  -1   8    7.68    0.88
   1  -1   8    7.84    0.87
  -2   1  -8   49.98    2.71
   2  -1   8   47.33    2.82
  -3   1  -8   10.09    0.87
   3  -1   8   10.51    1.06
   3  -1   8    8.79    1.16
  -4   1  -8   21.77    1.33
   4  -1   8   20.13    1.71
   4  -1   8   21.17    1.54
  -5   1  -8   39.15    2.15
   5  -1   8   36.23    2.32
   5  -1   8   34.17    2.54
  -6   1  -8   96.48    5.43
   6  -1   8  101.67    5.74
   6  -1   8   97.62    5.55
  -7   1  -8   11.50    0.96
   7  -1   8   14.80    1.70
   7  -1   8   14.78    1.64
  -8   1  -8   22.16    1.73
   8  -1   8   24.62    2.17
   8  -1   8   27.44    2.87
  -9   1  -8    5.75    0.88
   9  -1   8    8.78    1.36
   9  -1   8    7.54    2.07
 -10   1  -8   32.34    2.24
  10  -1   8   32.06    3.78
 -11   1  -8   67.91    4.60
 -11   1  -8   55.06    3.58
  11  -1   8   57.79    5.03
  14   0  -8    2.20    4.85
 -14   0   8    1.69    1.08
 -14   0   8   -0.07    1.20
  13   0  -8   28.94    4.79
 -13   0   8   27.72    2.26
 -13   0   8   29.30    2.07
  12   0  -8  178.14   12.06
 -12   0   8  190.55   10.34
 -12   0   8  191.64   10.29
  11   0  -8   66.18    6.66
 -11   0   8   71.93    4.03
 -11   0   8   72.94    4.13
  10   0  -8   61.33    5.89
 -10   0   8   61.88    3.65
 -10   0   8   65.36    3.56
   9   0  -8   78.01    6.18
  -9   0   8   82.28    4.59
  -9   0   8   83.57    4.53
   8   0  -8  140.30    8.67
  -8   0   8  142.45    7.73
  -8   0   8  142.49    7.77
   7   0  -8  233.14   13.48
  -7   0   8  240.34   12.96
  -7   0   8  240.11   12.93
   6   0  -8   64.19    5.04
  -6   0   8   71.50    4.07
  -6   0   8   75.57    3.93
   5   0  -8   93.67    5.39
   5   0  -8   96.93    6.02
  -5   0   8   98.99    5.32
  -5   0   8  100.48    5.36
   4   0  -8    0.46    0.53
  -4   0   8    0.44    0.22
  -4   0   8    1.07    0.39
  -4   0   8    0.69    0.38
   3   0  -8   43.40    2.61
  -3   0   8   45.45    2.51
  -3   0   8   44.98    2.45
  -3   0   8   44.41    2.53
   2   0  -8   21.66    1.60
  -2   0   8   23.52    1.47
  -2   0   8   25.29    1.41
  -2   0   8   23.80    1.35
   1   0  -8  238.30   12.98
  -1   0   8  233.64   13.01
  -1   0   8  245.52   13.02
   0   0  -8  117.25    6.35
   0   0   8  111.89    6.39
   0   0   8  121.03    6.41
  -1   0  -8  412.85   22.01
   1   0   8  414.69   22.06
   1   0   8  389.96   22.04
  -2   0  -8  277.80   14.73
   2   0   8  276.53   14.79
   2   0   8  259.69   14.77
  -3   0  -8   64.75    3.59
   3   0   8   65.39    3.67
   4   0   8  148.35    8.30
   4   0   8  152.19    8.25
  -5   0  -8  153.82    8.31
   5   0   8  150.81    8.37
   5   0   8  152.13    8.46
  -6   0  -8  122.79    6.91
   6   0   8  125.90    7.14
   6   0   8  129.68    7.01
  -7   0  -8   73.88    4.38
  -7   0  -8   66.27    3.93
   7   0   8   71.42    4.38
  -8   0  -8   24.78    1.81
  -8   0  -8   31.07    2.74
   8   0   8   27.76    2.81
  -9   0  -8    3.05    0.78
  -9   0  -8    1.79    1.65
   9   0   8    1.04    1.91
 -10   0  -8   -0.73    1.93
 -10   0  -8   -1.51    0.81
  10   0   8   -0.35    2.20
 -11   0  -8    1.49    0.92
 -11   0  -8   -0.12    2.06
  11   0   8   -0.34    2.54
  14  -1  -8   30.53    5.50
 -14   1   8   33.72    2.46
 -14   1   8   35.66    2.61
  13  -1  -8    0.61    4.46
 -13   1   8    5.85    1.10
 -13   1   8    3.41    0.97
  12  -1  -8    3.98    3.90
 -12   1   8    2.79    0.94
 -12   1   8    1.47    0.82
  11  -1  -8    2.86    3.37
 -11   1   8    3.46    0.69
 -11   1   8    3.24    0.84
  10  -1  -8   12.30    3.18
 -10   1   8   15.67    1.39
 -10   1   8   14.65    1.20
   9  -1  -8   10.10    2.65
  -9   1   8   12.86    1.18
  -9   1   8   11.44    1.03
   8  -1  -8   24.13    2.83
  -8   1   8   26.82    1.58
  -8   1   8   27.26    1.71
   7  -1  -8   72.99    5.34
  -7   1   8   76.96    4.21
   6  -1  -8   83.37    5.44
   6  -1  -8   81.33    4.65
  -6   1   8   83.90    4.58
   5  -1  -8   48.85    2.94
   5  -1  -8   52.12    4.08
  -5   1   8   50.45    2.83
   4  -1  -8   45.87    2.69
  -4   1   8   43.44    2.59
  -4   1   8   47.40    2.58
   3  -1  -8  191.23   10.66
  -3   1   8  202.37   10.60
  -3   1   8  190.86   10.62
   2  -1  -8  294.21   16.17
  -2   1   8  300.40   16.11
  -2   1   8  295.43   16.14
   1  -1  -8  248.39   13.67
  -1   1   8  252.33   13.63
   0  -1  -8   16.83    1.43
   0   1   8   16.30    1.19
  -1  -1  -8    7.65    0.89
   1   1   8    7.43    0.87
  -2  -1  -8   46.98    2.60
  -3  -1  -8    9.32    1.03
  -3  -1  -8   10.94    0.79
   3   1   8    8.95    1.15
  -4  -1  -8   22.35    1.94
  -4  -1  -8   20.29    1.33
   4   1   8   20.58    1.66
  -5  -1  -8   36.91    2.16
  -5  -1  -8   39.28    2.71
   5   1   8   36.03    2.50
  -6  -1  -8   92.46    5.26
  -6  -1  -8   94.35    5.61
   6   1   8   99.50    5.51
  -7  -1  -8   13.40    1.18
  -7  -1  -8   15.15    1.61
   7   1   8   12.86    1.55
  -8  -1  -8   24.80    2.81
  -8  -1  -8   21.62    1.66
   8   1   8   27.42    2.65
  -9  -1  -8    7.46    1.86
  -9  -1  -8    7.75    0.87
   9   1   8    8.48    1.91
 -10  -1  -8   35.58    3.76
 -10  -1  -8   33.47    2.26
  10   1   8   35.47    3.57
 -11  -1  -8   66.61    4.96
 -11  -1  -8   56.88    3.59
  11   1   8   61.45    4.85
  14  -2  -8    1.00    5.11
 -14   2   8   -2.31    1.18
 -14   2   8   -1.55    1.23
  13  -2  -8   -3.28    4.48
 -13   2   8   -1.08    0.99
 -13   2   8   -0.26    1.11
  12  -2  -8    3.20    3.97
 -12   2   8    1.06    1.00
 -12   2   8    1.13    0.84
  11  -2  -8    3.90    3.50
 -11   2   8    4.35    0.75
 -11   2   8    4.60    0.92
  10  -2  -8    1.79    3.01
 -10   2   8    0.82    0.76
   9  -2  -8    1.13    2.59
  -9   2   8    1.89    0.68
   8  -2  -8    2.13    2.28
  -8   2   8    2.14    0.63
   7  -2  -8   -0.16    1.97
   7  -2  -8   -0.05    0.85
  -7   2   8    0.22    0.52
   6  -2  -8    1.50    0.82
   6  -2  -8    2.83    1.76
  -6   2   8    2.16    0.52
   5  -2  -8   10.59    1.91
   5  -2  -8    7.67    0.94
  -5   2   8    8.30    0.85
   4  -2  -8    8.27    0.90
  -4   2   8    7.80    0.64
   3  -2  -8    0.49    0.70
  -3   2   8   -0.41    0.42
  -3   2   8    0.00    0.44
   2  -2  -8    1.80    0.72
  -2   2   8    1.32    0.42
  -2   2   8    1.53    0.48
   1  -2  -8   18.05    1.54
  -1   2   8   16.99    1.18
  -1   2   8   18.09    1.24
   0  -2  -8    3.96    0.80
   0   2   8    3.03    0.56
  -1  -2  -8    8.21    1.21
  -2  -2  -8   10.21    1.08
   2   2   8   11.06    1.14
  -3  -2  -8   15.93    1.68
   3   2   8   12.14    1.30
  -4  -2  -8    0.93    1.05
  -4  -2  -8   -0.67    0.41
   4   2   8   -2.07    0.81
  -5  -2  -8    0.16    1.14
   5   2   8   -0.84    0.94
  -6  -2  -8    3.06    0.57
  -6  -2  -8    4.45    1.37
   6   2   8    2.63    1.18
  -7  -2  -8    9.90    0.88
  -7  -2  -8   12.64    1.72
   7   2   8   12.67    1.56
  -8  -2  -8    1.56    1.73
  -8  -2  -8   -0.26    0.68
   8   2   8   -1.26    1.60
  -9  -2  -8   -0.14    0.75
  -9  -2  -8    0.58    1.99
   9   2   8    0.89    1.86
 -10  -2  -8   -2.45    2.23
 -10  -2  -8    0.82    0.86
  10   2   8    0.57    2.16
  13  -3  -8    6.92    4.89
 -13   3   8    6.84    1.28
  12  -3  -8   -1.35    4.24
 -12   3   8   -1.04    1.08
  11  -3  -8    0.55    3.73
 -11   3   8    3.79    0.95
  10  -3  -8   12.20    3.47
 -10   3   8   13.57    1.16
   9  -3  -8    2.12    2.91
   9  -3  -8    1.35    1.02
  -9   3   8    0.56    0.75
   8  -3  -8    1.69    2.56
   8  -3  -8    1.00    1.03
  -8   3   8    2.63    0.68
   7  -3  -8   57.35    3.72
   7  -3  -8   63.77    5.12
  -7   3   8   64.24    3.50
   6  -3  -8   66.95    3.97
   6  -3  -8   66.55    5.04
  -6   3   8   65.10    3.72
   5  -3  -8    8.29    2.09
   5  -3  -8    7.19    1.08
  -5   3   8    6.77    0.68
   4  -3  -8   12.30    1.18
  -4   3   8   12.23    1.06
  -4   3   8   12.49    1.09
   3  -3  -8  146.36    8.41
  -3   3   8  150.69    8.12
  -3   3   8  146.59    8.10
   2  -3  -8  176.87   10.48
  -2   3   8  197.61   10.16
  -2   3   8  181.12   10.13
   1  -3  -8   77.19    4.41
  -1   3   8   75.43    4.20
  -1   3   8   74.37    4.23
   0  -3  -8   42.03    2.76
   0   3   8   39.70    2.42
   0   3   8   42.63    2.48
  -1  -3  -8   12.00    1.29
   1   3   8   15.23    1.24
  -2  -3  -8    6.95    1.16
   2   3   8    6.97    0.81
  -3  -3  -8  102.73    5.86
   3   3   8   98.28    5.63
  -4  -3  -8   -1.15    1.25
   4   3   8   -0.31    0.86
  -5  -3  -8    5.71    1.47
   5   3   8    5.81    1.12
  -6  -3  -8   59.80    4.04
  -6  -3  -8   48.77    3.06
   6   3   8   56.00    3.48
  -7  -3  -8   58.93    4.33
  -7  -3  -8   52.74    3.27
   7   3   8   60.96    3.83
  -8  -3  -8    2.24    0.78
  -8  -3  -8    3.64    2.03
   8   3   8    2.99    1.71
  -9  -3  -8    2.57    2.29
  -9  -3  -8    2.77    0.87
   9   3   8    4.76    1.98
 -10  -3  -8   23.22    1.89
 -10  -3  -8   19.20    2.77
  10   3   8   21.48    2.62
  12  -4  -8   40.66    5.44
 -12   4   8   51.15    3.18
 -11   4   8   56.60    3.50
  10  -4  -8   29.88    4.44
  10  -4  -8   44.64    3.15
 -10   4   8   42.79    2.69
   9  -4  -8   82.03    6.99
   9  -4  -8   81.17    4.89
  -9   4   8   84.45    4.71
   8  -4  -8  126.97    8.71
   8  -4  -8  128.15    7.35
  -8   4   8  134.82    7.22
   7  -4  -8  155.22    9.36
   7  -4  -8  147.02    8.34
  -7   4   8  146.34    8.18
   6  -4  -8   60.09    5.06
   6  -4  -8   57.29    3.60
  -6   4   8   55.15    3.27
   5  -4  -8    3.55    1.15
   5  -4  -8    4.02    2.31
  -5   4   8    3.79    0.67
   4  -4  -8    1.81    1.08
  -4   4   8   -2.36    0.63
   3  -4  -8   -0.15    1.02
  -3   4   8   -0.36    0.62
  -3   4   8   -0.87    0.60
   2  -4  -8    7.24    1.11
  -2   4   8    6.93    0.74
  -2   4   8    5.63    0.76
   1  -4  -8   11.65    1.24
  -1   4   8    8.41    1.17
  -1   4   8   10.81    0.89
   0  -4  -8  129.90    7.27
   0   4   8  127.41    7.08
   0   4   8  127.17    7.07
  -1  -4  -8  145.32    8.09
   1   4   8  145.76    7.91
   1   4   8  138.29    7.89
  -2  -4  -8  187.95   10.29
   2   4   8  183.68   10.11
   2   4   8  180.55   10.09
  -3  -4  -8   93.14    5.56
   3   4   8   90.41    5.20
  -4  -4  -8   86.93    5.32
   4   4   8   81.74    4.84
  -5  -4  -8  138.50    7.92
   5   4   8  131.31    7.56
  -6  -4  -8   86.09    5.57
  -6  -4  -8   79.74    4.67
   6   4   8   86.95    5.03
  -7  -4  -8   44.78    2.90
  -7  -4  -8   53.59    4.32
   7   4   8   51.57    3.55
  -8  -4  -8    4.78    2.35
  -8  -4  -8    7.38    0.91
   8   4   8    4.37    1.82
  -9  -4  -8   -1.42    2.60
  -9  -4  -8    3.20    0.97
   9   4   8    1.36    2.05
  11  -5  -8    2.86    4.50
 -11   5   8    4.63    1.29
  10  -5  -8    9.91    4.16
  10  -5  -8   12.96    1.79
 -10   5   8   11.23    1.31
   9  -5  -8    0.42    1.46
   9  -5  -8   -2.42    3.67
  -9   5   8   -1.52    1.00
   8  -5  -8    4.02    3.42
   8  -5  -8    5.94    1.45
  -8   5   8    4.51    1.00
   7  -5  -8   24.35    2.48
   7  -5  -8   24.89    3.53
  -7   5   8   26.25    1.93
   6  -5  -8   59.51    3.91
   6  -5  -8   59.19    5.77
  -6   5   8   60.91    3.54
   5  -5  -8   29.12    3.23
   5  -5  -8   27.97    2.52
  -5   5   8   25.78    1.92
   4  -5  -8   65.25    5.38
   4  -5  -8   59.10    3.86
  -4   5   8   57.99    3.48
   3  -5  -8  140.23    7.97
  -3   5   8  137.15    7.74
  -3   5   8  143.64    7.77
   2  -5  -8  125.46    7.28
  -2   5   8  130.64    7.06
  -2   5   8  125.01    7.05
   1  -5  -8   92.63    5.37
  -1   5   8   88.48    5.07
  -1   5   8   88.48    5.06
   0  -5  -8   48.06    3.30
   0   5   8   44.00    2.79
   0   5   8   42.53    2.74
  -1  -5  -8   17.16    1.80
   1   5   8   16.50    1.71
  -2  -5  -8   10.10    1.68
   2   5   8    8.68    1.17
   2   5   8    9.66    1.11
  -3  -5  -8   28.25    3.08
   3   5   8   18.97    2.16
   3   5   8   27.10    2.05
  -4  -5  -8    0.95    1.88
   4   5   8    0.44    1.12
  -5  -5  -8   25.13    2.54
   5   5   8   22.63    2.31
  -6  -5  -8   23.04    2.61
   6   5   8   16.11    1.87
   6   5   8   20.78    2.32
  -7  -5  -8   48.81    4.67
   7   5   8   43.05    3.44
  -8  -5  -8   13.73    2.88
  -8  -5  -8    9.40    1.17
   8   5   8    9.71    2.00
  10  -6  -8    4.32    4.69
  10  -6  -8    8.45    2.00
 -10   6   8    3.42    1.33
   9  -6  -8    3.29    1.78
   9  -6  -8   -0.18    4.32
  -9   6   8    1.70    1.22
   8  -6  -8    0.71    3.81
   8  -6  -8    1.82    1.67
  -8   6   8    2.05    1.13
   7  -6  -8    3.49    1.63
   7  -6  -8    4.70    3.63
  -7   6   8    4.04    1.12
   6  -6  -8   19.14    3.57
   6  -6  -8   12.29    1.78
  -6   6   8   13.36    1.29
   5  -6  -8   -1.41    3.13
   5  -6  -8    0.52    1.57
  -5   6   8    2.14    0.94
   4  -6  -8   -0.59    1.51
   4  -6  -8    3.87    3.10
  -4   6   8    0.96    0.92
   3  -6  -8    3.30    1.45
  -3   6   8    2.97    0.94
   2  -6  -8    2.48    1.45
  -2   6   8    1.68    0.95
  -2   6   8    2.13    0.93
   1  -6  -8    1.27    1.54
  -1   6   8    4.01    1.02
  -1   6   8    3.66    0.96
   0  -6  -8   -1.21    1.55
   0   6   8    2.18    1.02
   0   6   8    1.72    0.98
  -1  -6  -8    3.29    1.76
   1   6   8    4.43    1.07
   1   6   8    4.25    1.12
  -2  -6  -8   11.63    1.99
   2   6   8   10.24    1.26
   2   6   8   11.70    1.39
  -3  -6  -8   13.79    2.23
   3   6   8   11.44    1.36
   3   6   8    8.21    1.45
  -4  -6  -8    2.02    2.16
   4   6   8    1.45    1.30
   4   6   8    0.02    1.45
  -5  -6  -8    3.19    2.41
   5   6   8    2.56    1.45
   5   6   8    6.17    1.54
  -6  -6  -8    1.76    2.64
   6   6   8    4.88    1.62
   6   6   8    4.02    1.74
   7  -7  -8    7.27    4.27
   7  -7  -8    7.61    2.01
  -7   7   8   10.37    1.39
   6  -7  -8   13.00    2.01
   6  -7  -8    9.23    3.96
  -6   7   8   11.66    1.44
   5  -7  -8    8.64    1.91
   5  -7  -8    6.83    3.66
  -5   7   8    8.39    1.25
   4  -7  -8    4.18    1.80
   4  -7  -8    3.39    3.60
  -4   7   8    4.95    1.14
   3  -7  -8   15.46    2.16
   3  -7  -8   21.82    3.73
  -3   7   8   17.30    1.53
   2  -7  -8   20.36    2.30
  -2   7   8   21.89    2.05
   1  -7  -8   18.77    2.28
  -1   7   8   24.34    2.07
  -1   7   8   23.40    2.16
   0  -7  -8    2.02    1.89
   0   7   8    2.89    1.24
   0   7   8    1.39    1.08
  -1  -7  -8   -1.09    1.95
   1   7   8   -1.11    1.15
   1   7   8    0.36    1.28
  -2  -7  -8    3.71    2.29
   2   7   8    7.12    1.45
   2   7   8    4.63    1.28
  -3  -7  -8    2.86    2.47
   3   7   8    4.95    1.36
   3   7   8    4.34    1.53
  -4  -7  -8    0.75    2.50
   4   7   8    2.89    1.65
   4   7   8    2.75    1.42
   6   7  -9   27.19    2.43
  -6  -7   9   29.98    2.94
  -6  -7   9   27.55    2.00
   5   7  -9   32.97    3.26
  -5  -7   9   35.48    2.32
  -5  -7   9   37.98    3.19
   4   7  -9   55.99    3.91
  -4  -7   9   53.28    3.29
  -4  -7   9   59.27    4.00
   3   7  -9   54.80    3.72
  -3  -7   9   52.59    3.19
  -3  -7   9   55.08    3.93
   2   7  -9   32.42    2.81
  -2  -7   9   35.57    3.23
   1   7  -9   13.23    1.46
   1   7  -9   12.93    1.27
  -1  -7   9   11.65    1.85
   0   7  -9    3.63    1.22
   0   7  -9    3.40    1.00
   0  -7   9    4.18    1.69
  -1   7  -9   -0.44    0.95
   1  -7   9    1.74    1.78
  -2   7  -9    2.58    1.02
   2  -7   9    3.55    1.81
  -3   7  -9   18.22    1.55
   3  -7   9   22.66    2.33
   9   6  -9    7.25    2.32
  -9  -6   9    7.87    0.91
   8   6  -9   33.62    2.75
  -8  -6   9   30.57    2.07
   7   6  -9   38.05    3.40
  -7  -6   9   33.63    2.19
   6   6  -9    3.04    1.53
  -6  -6   9    1.58    1.16
  -6  -6   9    2.04    0.65
   5   6  -9   18.80    1.85
  -5  -6   9   21.68    1.49
  -5  -6   9   19.00    2.22
   4   6  -9   28.09    2.59
  -4  -6   9   26.41    2.47
  -4  -6   9   28.33    1.81
   3   6  -9   28.58    2.52
  -3  -6   9   27.72    2.55
  -3  -6   9   31.01    1.90
   2   6  -9   15.61    1.43
  -2  -6   9   16.54    1.59
  -2  -6   9   13.48    1.29
   1   6  -9   61.79    3.97
   1   6  -9   69.06    3.87
  -1  -6   9   66.78    4.19
   0   6  -9  195.58   10.84
   0  -6   9  199.73   11.01
  -1   6  -9  141.48    7.91
   1  -6   9  144.88    8.15
  -2   6  -9   75.23    4.41
   2  -6   9   78.28    4.78
  -3   6  -9   19.83    1.76
   3  -6   9   18.88    1.91
  -4   6  -9   21.92    1.94
   4  -6   9   24.79    2.92
  -5   6  -9   39.66    2.81
   5  -6   9   45.22    3.73
  11   5  -9    1.90    2.63
 -11  -5   9    1.30    0.83
  10   5  -9    2.97    2.29
 -10  -5   9    4.67    0.77
   9   5  -9   10.25    2.09
  -9  -5   9    8.55    0.84
   8   5  -9   15.09    1.98
  -8  -5   9   16.12    1.30
   7   5  -9   19.63    1.95
  -7  -5   9   20.03    1.44
  -7  -5   9   20.63    1.80
   6   5  -9   66.61    4.15
  -6  -5   9   63.92    3.56
  -6  -5   9   60.78    3.74
   5   5  -9   25.59    2.41
  -5  -5   9   23.34    1.95
  -5  -5   9   24.11    1.56
   4   5  -9   11.78    1.35
  -4  -5   9   13.16    1.18
  -4  -5   9   12.44    1.06
   3   5  -9   19.11    1.92
  -3  -5   9   16.80    1.22
  -3  -5   9   16.65    1.75
   2   5  -9    8.78    1.08
  -2  -5   9    9.45    0.72
  -2  -5   9   10.28    1.13
   1   5  -9   36.07    2.44
  -1  -5   9   36.69    2.54
   0   5  -9    5.64    0.72
   0  -5   9    6.39    1.05
  -1   5  -9    2.43    0.62
   1  -5   9    2.05    1.06
  -2   5  -9    4.52    0.69
   2  -5   9    6.10    1.20
  -3   5  -9   16.95    1.45
   3  -5   9   15.88    1.61
  -4   5  -9    5.77    0.82
   4  -5   9    7.81    1.48
  -5   5  -9   12.80    1.10
   5  -5   9   13.51    1.72
  -6   5  -9   25.18    2.08
   6  -5   9   29.42    2.93
  -7   5  -9   16.17    1.44
   7  -5   9   21.45    2.15
  12   4  -9   -1.95    3.75
  12   4  -9    0.72    2.68
 -12  -4   9   -0.54    0.85
  11   4  -9    2.51    2.35
  11   4  -9    0.43    3.24
 -11  -4   9    0.51    0.73
  10   4  -9   -3.83    2.85
  10   4  -9    0.61    2.01
 -10  -4   9   -0.37    0.65
   9   4  -9    2.80    1.77
   9   4  -9    6.26    2.64
  -9  -4   9    2.61    0.61
   8   4  -9    1.72    1.54
  -8  -4   9    0.58    0.52
   7   4  -9   -0.58    1.28
  -7  -4   9   -0.24    0.46
  -7  -4   9   -0.64    0.65
   6   4  -9    5.72    1.24
  -6  -4   9    4.23    0.53
  -6  -4   9    5.38    0.76
   5   4  -9   -1.04    1.03
  -5  -4   9    0.15    0.41
  -5  -4   9    0.91    0.85
   4   4  -9    0.57    0.92
  -4  -4   9   -0.08    0.36
  -4  -4   9    0.42    0.71
   3   4  -9    3.34    0.88
  -3  -4   9    3.92    0.77
  -3  -4   9    3.14    0.43
   2   4  -9   22.28    1.79
  -2  -4   9   19.65    1.73
  -2  -4   9   23.35    1.37
  -1  -4   9    2.81    0.81
   0   4  -9    0.03    0.50
   0  -4   9   -0.20    0.83
  -1   4  -9    1.95    0.51
   1  -4   9    1.45    0.87
  -2   4  -9    3.24    0.58
   2  -4   9    4.72    1.00
  -3   4  -9    5.07    0.63
   3  -4   9    5.90    0.99
   3  -4   9    3.29    0.83
   4  -4   9    9.20    1.07
  -5   4  -9    0.28    0.69
   5  -4   9   -1.97    1.16
   5  -4   9    0.99    1.23
  -6   4  -9   -1.36    0.75
   6  -4   9   -0.73    1.42
   6  -4   9   -1.33    1.36
  -7   4  -9   -1.00    0.85
   7  -4   9    2.67    1.57
   7  -4   9    2.20    1.82
  -8   4  -9    1.00    0.96
   8  -4   9   -0.51    1.73
   8  -4   9    0.17    2.23
  13   3  -9    2.62    2.91
  13   3  -9   -1.03    4.15
 -13  -3   9    0.77    0.89
  12   3  -9    1.66    2.56
  12   3  -9   -1.01    3.75
 -12  -3   9    0.58    0.77
  11   3  -9    4.44    3.43
  11   3  -9    5.03    2.23
 -11  -3   9    3.52    0.72
  10   3  -9   12.59    2.03
  10   3  -9   13.24    3.22
 -10  -3   9   11.63    0.90
   9   3  -9   14.31    1.88
   9   3  -9   12.03    2.91
  -9  -3   9   15.22    1.14
   8   3  -9   79.26    5.94
   8   3  -9   80.67    4.93
  -8  -3   9   77.72    4.37
   7   3  -9   46.45    4.65
   7   3  -9   59.48    3.61
  -7  -3   9   53.64    3.02
   6   3  -9   69.41    5.36
   6   3  -9   81.32    4.64
  -6  -3   9   73.79    4.29
  -6  -3   9   81.72    4.25
   5   3  -9  151.85    9.57
   5   3  -9  173.63    9.20
  -5  -3   9  159.64    9.06
  -5  -3   9  176.38    9.02
   4   3  -9   95.04    5.50
  -4  -3   9  101.34    5.32
  -4  -3   9   94.75    5.38
  -3  -3   9   83.88    5.06
  -3  -3   9   95.60    4.93
  -2  -3   9   75.98    4.15
  -2  -3   9   74.97    4.25
  -1  -3   9    4.92    0.70
   0   3  -9    0.28    0.42
   0  -3   9    0.84    0.65
  -1   3  -9    5.00    0.52
   1  -3   9    5.37    0.63
   1  -3   9    5.41    0.78
  -2   3  -9   11.74    0.97
   2  -3   9    9.84    1.14
   2  -3   9   10.12    0.98
   3  -3   9   11.69    1.36
   3  -3   9   12.81    1.43
  -4   3  -9   27.97    1.82
   4  -3   9   27.35    2.14
   4  -3   9   31.35    2.17
  -5   3  -9   94.33    5.28
   5  -3   9   97.94    5.48
   5  -3   9   92.64    5.51
  -6   3  -9   49.60    2.80
   6  -3   9   46.04    3.18
   6  -3   9   43.51    3.37
  -7   3  -9   56.62    3.47
   7  -3   9   62.28    3.89
   7  -3   9   58.40    4.21
  -8   3  -9   40.94    3.03
   8  -3   9   49.30    4.15
   8  -3   9   57.82    3.57
  -9   3  -9   23.88    2.12
   9  -3   9   24.98    2.97
   9  -3   9   26.73    2.95
  13   2  -9  100.01    8.59
 -13  -2   9   93.31    5.36
  12   2  -9  134.23    9.60
 -12  -2   9  128.06    7.18
  11   2  -9   57.44    6.42
 -11  -2   9   56.16    3.26
  10   2  -9   25.12    3.59
 -10  -2   9   29.24    1.83
 -10  -2   9   30.50    2.04
   9   2  -9   15.95    3.01
  -9  -2   9   17.62    1.22
  -9  -2   9   16.58    1.42
   8   2  -9  124.81    8.07
  -8  -2   9  124.18    6.91
  -8  -2   9  129.74    6.96
  -7  -2   9  100.11    5.43
  -7  -2   9   98.19    5.48
   6   2  -9   -0.07    1.96
  -6  -2   9    1.46    0.48
  -6  -2   9    1.20    0.34
  -6  -2   9    0.60    0.39
   5   2  -9   50.84    4.14
  -5  -2   9   51.09    2.91
  -5  -2   9   54.50    2.86
  -5  -2   9   49.35    2.90
   4   2  -9  148.39    8.12
  -4  -2   9  132.06    7.51
  -4  -2   9  129.34    7.51
  -4  -2   9  141.15    7.51
  -3  -2   9    7.83    0.64
  -3  -2   9    5.49    0.73
  -3  -2   9    7.32    0.62
  -2  -2   9    9.38    0.69
  -2  -2   9    9.57    0.95
  -2  -2   9    7.91    0.82
  -1  -2   9  144.09    8.90
  -1  -2   9  176.35    8.79
   0  -2   9  492.25   26.69
   0  -2   9  491.05   26.71
  -1   2  -9  630.09   34.07
   1  -2   9  636.62   34.11
   1  -2   9  617.88   34.09
  -2   2  -9   90.70    4.88
   2  -2   9   90.77    4.96
   2  -2   9   84.38    4.95
  -3   2  -9   18.66    1.21
   3  -2   9   16.14    1.60
   3  -2   9   17.42    1.52
  -4   2  -9   34.54    2.03
   4  -2   9   32.52    2.35
   4  -2   9   33.76    2.28
  -5   2  -9   77.37    4.27
   5  -2   9   71.55    4.53
   5  -2   9   80.08    4.45
  -6   2  -9  107.88    6.02
   6  -2   9  110.54    6.19
   6  -2   9  107.69    6.33
  -7   2  -9    0.30    0.69
   7  -2   9    0.32    1.18
   7  -2   9    0.83    1.65
  -8   2  -9   29.61    2.23
   8  -2   9   32.18    3.39
   8  -2   9   36.97    2.82
  -9   2  -9   23.22    2.09
   9  -2   9   28.34    3.72
   9  -2   9   32.32    2.76
 -10   2  -9    3.71    1.04
  10  -2   9    3.28    1.76
  10  -2   9    3.94    2.68
  14   1  -9   -2.90    4.97
 -14  -1   9    3.99    1.25
 -14  -1   9    3.11    1.10
  13   1  -9    6.74    4.56
 -13  -1   9    2.19    0.92
 -13  -1   9    1.79    1.12
  12   1  -9    5.41    4.09
 -12  -1   9   -1.25    0.77
 -12  -1   9    0.10    0.95
  11   1  -9   11.99    3.68
 -11  -1   9   16.63    1.57
 -11  -1   9   14.80    1.30
  10   1  -9   16.63    3.34
 -10  -1   9   18.68    1.35
 -10  -1   9   18.69    1.55
   9   1  -9   19.33    2.96
  -9  -1   9   18.97    1.44
  -9  -1   9   16.18    1.23
   8   1  -9   26.31    2.97
  -8  -1   9   29.68    1.83
  -8  -1   9   26.77    1.66
   7   1  -9   25.60    2.80
  -7  -1   9   30.64    1.80
  -7  -1   9   26.57    1.72
   6   1  -9   96.02    5.69
  -6  -1   9  104.17    5.62
  -6  -1   9  108.34    5.67
   5   1  -9  220.56   12.27
  -5  -1   9  203.76   11.76
  -5  -1   9  225.59   11.75
  -4  -1   9  105.95    6.09
  -4  -1   9  111.88    6.10
  -4  -1   9  112.38    6.11
  -4  -1   9  115.06    6.07
  -3  -1   9   61.94    3.38
  -3  -1   9   60.92    3.32
  -3  -1   9   59.66    3.36
  -3  -1   9   59.16    3.36
  -2  -1   9   48.61    2.77
  -2  -1   9   51.83    2.85
  -2  -1   9   50.16    2.84
   1   1  -9    0.39    0.32
  -1  -1   9   -0.13    0.43
  -1  -1   9    0.46    0.43
   0   1  -9    6.04    0.47
   0  -1   9    4.91    0.70
   0  -1   9    6.72    0.63
  -1   1  -9    0.68    0.34
   1  -1   9    0.14    0.48
   1  -1   9    1.02    0.53
  -2   1  -9    4.27    0.51
   2  -1   9    4.96    0.93
   2  -1   9    5.39    0.64
  -3   1  -9    1.69    0.42
   3  -1   9    2.23    0.76
   3  -1   9    2.36    0.64
  -4   1  -9   29.25    1.67
   4  -1   9   25.36    2.02
   4  -1   9   26.09    1.88
  -5   1  -9   68.85    3.81
   5  -1   9   64.86    4.10
   5  -1   9   69.92    3.95
  -6   1  -9   90.21    5.10
   6  -1   9   90.61    5.43
   6  -1   9   94.77    5.24
  -7   1  -9   43.92    2.78
   7  -1   9   49.33    3.08
   7  -1   9   46.58    3.45
  -8   1  -9   26.83    2.02
   8  -1   9   32.29    2.50
   8  -1   9   28.90    3.16
  -9   1  -9    8.65    1.07
   9  -1   9   11.97    2.24
   9  -1   9   13.27    1.60
 -10   1  -9    5.72    1.04
  10  -1   9    8.92    2.49
  14   0  -9   -2.28    5.08
 -14   0   9    0.35    1.25
 -14   0   9   -2.29    1.10
  13   0  -9   -0.17    4.59
 -13   0   9   -1.65    0.92
 -13   0   9    0.27    1.11
  12   0  -9    0.03    4.02
 -12   0   9   -0.04    0.78
 -12   0   9    0.96    0.98
  11   0  -9    2.04    3.50
 -11   0   9   -0.46    0.66
 -11   0   9   -0.16    0.87
  10   0  -9    1.59    3.11
 -10   0   9   -0.77    0.55
 -10   0   9    1.10    0.77
   9   0  -9   -0.48    2.59
  -9   0   9   -0.12    0.67
  -9   0   9   -0.77    0.46
   8   0  -9    1.06    2.32
  -8   0   9   -0.72    0.59
  -8   0   9    0.02    0.48
   7   0  -9    0.05    2.05
  -7   0   9   -0.53    0.34
  -7   0   9    0.02    0.52
   6   0  -9   -1.26    1.77
   6   0  -9   -0.45    0.63
  -6   0   9   -1.20    0.30
  -6   0   9   -0.04    0.49
   5   0  -9    0.18    0.61
   4   0  -9   -0.53    0.63
  -4   0   9    0.15    0.41
  -4   0   9    0.03    0.43
   3   0  -9   -0.06    0.61
  -3   0   9   -0.08    0.42
  -3   0   9   -0.05    0.23
  -3   0   9   -0.15    0.38
   2   0  -9   -0.78    0.61
  -2   0   9   -0.10    0.42
   1   0  -9    0.12    0.28
  -1   0   9   -0.29    0.45
   0   0  -9    0.25    0.28
   0   0   9    0.54    0.45
   0   0   9   -0.48    0.50
  -1   0  -9    0.01    0.29
   1   0   9    0.66    0.46
   1   0   9    0.52    0.59
  -2   0  -9    0.63    0.34
   2   0   9    0.35    0.53
   2   0   9   -0.14    0.61
  -3   0  -9    0.27    0.38
   3   0   9   -0.87    0.74
   3   0   9   -0.39    0.57
  -4   0  -9   -0.52    0.40
   4   0   9   -0.68    0.69
   4   0   9   -2.07    0.87
  -5   0  -9   -0.23    0.50
   5   0   9    0.09    0.79
   5   0   9   -2.35    1.04
  -6   0  -9   -0.38    0.56
   6   0   9   -1.12    1.23
  -7   0  -9    0.17    1.37
  -7   0  -9   -1.02    0.61
   7   0   9   -0.40    1.44
  -8   0  -9   -1.95    0.70
  -8   0  -9    1.47    1.61
   8   0   9   -2.59    1.72
  -9   0  -9    0.18    1.82
  -9   0  -9   -1.22    0.79
   9   0   9    0.45    2.02
 -10   0  -9   -1.54    2.16
 -10   0  -9   -1.81    0.89
  10   0   9   -0.80    2.34
  14  -1  -9    6.15    5.33
 -14   1   9    4.17    1.26
 -14   1   9    2.88    1.14
  13  -1  -9    5.24    4.62
 -13   1   9    1.69    0.98
 -13   1   9    2.05    1.11
  12  -1  -9   -2.31    4.06
 -12   1   9    0.59    0.82
 -12   1   9   -0.24    0.97
  11  -1  -9   10.22    3.75
 -11   1   9   15.69    1.59
 -11   1   9   18.60    1.40
  10  -1  -9   16.06    3.37
 -10   1   9   17.84    1.35
 -10   1   9   19.14    1.58
   9  -1  -9   16.78    2.96
  -9   1   9   17.09    1.38
  -9   1   9   14.79    1.21
   8  -1  -9   27.56    2.97
  -8   1   9   25.08    1.72
   7  -1  -9   25.01    2.76
   7  -1  -9   27.04    2.02
  -7   1   9   31.03    1.80
   6  -1  -9   97.79    5.59
   6  -1  -9   98.25    6.41
  -6   1   9  102.43    5.50
   5  -1  -9  210.88   12.02
   5  -1  -9  233.41   12.52
  -5   1   9  216.99   11.97
   4  -1  -9  106.18    5.97
  -4   1   9  107.96    5.88
   3  -1  -9   57.53    3.41
  -3   1   9   59.57    3.28
  -3   1   9   58.56    3.35
   2  -1  -9   47.20    2.94
  -2   1   9   49.12    2.75
  -2   1   9   49.66    2.79
   1  -1  -9   -0.06    0.71
  -1   1   9    0.12    0.49
  -1  -1  -9    0.69    0.84
   1   1   9    0.72    0.56
  -2  -1  -9    5.25    0.44
  -2  -1  -9    5.28    0.94
   2   1   9    5.69    0.74
  -3  -1  -9    3.38    1.02
  -3  -1  -9    2.55    0.42
   3   1   9    2.46    0.74
  -4  -1  -9   24.84    2.26
   4   1   9   26.08    1.93
  -5  -1  -9   63.16    3.61
  -5  -1  -9   66.95    4.09
   5   1   9   64.31    3.91
  -6  -1  -9   90.54    5.38
  -6  -1  -9   86.05    4.91
   6   1   9   89.81    5.22
  -7  -1  -9   39.60    2.56
  -7  -1  -9   47.39    3.46
   7   1   9   44.89    3.21
  -8  -1  -9   26.83    3.14
  -8  -1  -9   22.95    1.76
   8   1   9   27.16    2.83
  -9  -1  -9    8.48    0.96
  -9  -1  -9    9.36    2.09
   9   1   9    9.76    2.06
 -10  -1  -9    9.60    2.34
 -10  -1  -9    6.43    0.96
  10   1   9    5.17    2.31
  13  -2  -9   83.58    8.96
 -13   2   9   93.70    5.39
 -13   2   9   98.77    5.46
  12  -2  -9  120.47    9.89
 -12   2   9  131.57    7.21
 -12   2   9  132.68    7.27
  11  -2  -9   55.23    6.78
 -11   2   9   57.20    3.42
  10  -2  -9   22.74    3.63
 -10   2   9   28.93    1.97
   9  -2  -9   14.97    3.06
  -9   2   9   17.37    1.45
   8  -2  -9  116.11    6.53
   8  -2  -9  114.22    7.67
  -8   2   9  117.89    6.42
   7  -2  -9   97.08    5.50
   7  -2  -9   96.75    6.48
  -7   2   9   95.41    5.34
   6  -2  -9    1.31    0.89
   6  -2  -9    1.39    1.96
  -6   2   9    1.44    0.54
   5  -2  -9   49.53    3.10
   5  -2  -9   53.44    4.33
  -5   2   9   48.90    2.86
   4  -2  -9  132.98    7.58
  -4   2   9  137.11    7.49
  -4   2   9  138.84    7.47
   3  -2  -9    6.94    0.91
  -3   2   9    5.82    0.57
  -3   2   9    4.08    0.62
   2  -2  -9    7.15    1.04
  -2   2   9    5.91    0.70
  -2   2   9    8.35    0.64
   1  -2  -9  167.09    9.16
  -1   2   9  168.43    9.06
  -1   2   9  160.56    9.02
   0  -2  -9  463.02   25.55
   0   2   9  475.36   25.50
  -1  -2  -9  589.58   33.05
   1   2   9  625.64   33.01
  -2  -2  -9   86.90    5.01
   2   2   9   85.94    4.85
  -3  -2  -9   16.69    1.93
   3   2   9   16.15    1.49
  -4  -2  -9   23.77    1.74
  -4  -2  -9   32.91    2.51
   4   2   9   32.65    2.10
  -5  -2  -9   66.77    3.94
  -5  -2  -9   73.06    4.48
   5   2   9   73.32    4.21
  -6  -2  -9   95.99    5.59
  -6  -2  -9  104.32    6.11
   6   2   9  104.96    5.91
  -7  -2  -9   -0.26    0.65
  -7  -2  -9    0.31    1.73
   7   2   9    1.13    1.48
  -8  -2  -9   33.08    3.56
  -8  -2  -9   27.07    1.98
   8   2   9   31.87    2.99
  -9  -2  -9   27.51    2.73
  -9  -2  -9   21.97    1.89
   9   2   9   30.71    3.18
 -10  -2  -9    1.53    2.55
 -10  -2  -9    4.30    0.99
  10   2   9   10.82    2.37
  13  -3  -9   -1.07    5.01
 -13   3   9    0.62    1.24
  12  -3  -9   -0.32    4.42
 -12   3   9   -1.53    1.11
  11  -3  -9    4.16    3.96
 -11   3   9    4.22    1.01
  10  -3  -9    9.78    3.55
 -10   3   9    9.83    1.06
   9  -3  -9   11.26    1.33
   9  -3  -9   12.41    3.22
   8  -3  -9   75.47    6.09
   8  -3  -9   69.01    4.35
  -8   3   9   75.15    4.14
   7  -3  -9   49.22    3.44
   7  -3  -9   55.33    5.00
  -7   3   9   54.53    3.07
   6  -3  -9   78.31    5.70
  -6   3   9   75.31    4.28
   5  -3  -9  188.62    9.98
   5  -3  -9  155.72    9.43
  -5   3   9  160.26    9.13
   4  -3  -9   94.86    5.44
  -4   3   9   93.12    5.24
  -4   3   9   95.98    5.27
   3  -3  -9   92.68    5.29
  -3   3   9   93.60    5.12
  -3   3   9   89.17    5.09
   2  -3  -9   70.97    4.16
  -2   3   9   67.04    3.90
  -2   3   9   71.06    3.95
   1  -3  -9    4.16    1.02
  -1   3   9    3.02    0.65
  -1   3   9    4.22    0.69
   0  -3  -9    1.29    1.01
   0   3   9    0.72    0.66
   0   3   9    0.33    0.59
  -1  -3  -9    4.56    1.11
   1   3   9    5.11    0.78
  -2  -3  -9   11.42    1.38
   2   3   9   10.43    1.30
  -3  -3  -9   12.16    1.59
   3   3   9   16.69    1.55
  -4  -3  -9   24.56    2.81
   4   3   9   29.07    2.15
  -5  -3  -9   94.07    5.72
   5   3   9   90.14    5.33
  -6  -3  -9   39.85    2.49
  -6  -3  -9   49.71    3.77
   6   3   9   42.12    3.05
  -7  -3  -9   47.36    3.03
  -7  -3  -9   56.44    4.38
   7   3   9   55.43    3.65
  -8  -3  -9   55.27    4.56
  -8  -3  -9   48.01    3.01
   8   3   9   51.31    3.83
  -9  -3  -9   26.64    3.00
  -9  -3  -9   25.97    2.00
   9   3   9   28.31    3.28
  12  -4  -9   -0.71    4.76
 -12   4   9    0.44    1.20
  11  -4  -9    1.81    4.27
 -11   4   9   -0.21    1.12
  10  -4  -9    0.28    3.76
 -10   4   9    1.30    1.00
   9  -4  -9    2.52    1.25
   9  -4  -9    3.00    3.44
  -9   4   9    2.26    0.91
   8  -4  -9   -0.69    1.27
   8  -4  -9    1.19    3.06
  -8   4   9    0.78    0.81
   7  -4  -9   -0.28    1.28
   7  -4  -9   -1.07    2.73
  -7   4   9   -0.45    0.74
   6  -4  -9    5.06    2.58
   6  -4  -9    4.22    1.27
  -6   4   9    3.51    0.75
   5  -4  -9    0.20    2.53
   5  -4  -9    1.58    1.21
  -5   4   9   -0.71    0.68
   4  -4  -9   -0.35    1.18
  -4   4   9   -0.08    0.67
  -4   4   9    1.28    0.70
   3  -4  -9    3.30    1.19
  -3   4   9    1.83    0.71
  -3   4   9    3.08    0.71
   2  -4  -9   21.38    2.17
  -2   4   9   21.46    1.59
  -2   4   9   19.55    1.55
   1  -4  -9    2.13    1.17
  -1   4   9    1.94    0.74
  -1   4   9    2.13    0.71
   0  -4  -9    0.21    1.23
   0   4   9   -1.05    0.75
   0   4   9    0.82    0.72
  -1  -4  -9    1.88    1.25
   1   4   9    0.96    0.82
   1   4   9   -2.85    0.82
  -2  -4  -9    3.09    1.40
   2   4   9    5.72    0.96
  -3  -4  -9    4.68    1.55
   3   4   9    4.43    1.02
  -4  -4  -9   12.50    1.86
   4   4   9    9.66    1.28
  -5  -4  -9    1.76    1.91
   5   4   9   -1.64    1.26
  -6  -4  -9   -0.84    2.14
   6   4   9   -2.08    1.43
  -7  -4  -9    0.98    2.37
   7   4   9   -0.84    1.65
  -8  -4  -9    1.72    0.85
  -8  -4  -9   -0.59    2.57
   8   4   9    1.17    1.90
  11  -5  -9    4.64    4.80
 -11   5   9    3.92    1.33
  10  -5  -9    0.52    4.31
  10  -5  -9    6.02    2.63
 -10   5   9    6.05    1.22
   9  -5  -9    9.15    3.98
   9  -5  -9    6.28    1.59
  -9   5   9   10.07    1.19
   8  -5  -9   13.37    1.69
   8  -5  -9   15.01    3.77
  -8   5   9   12.91    1.24
   7  -5  -9   18.39    3.60
   7  -5  -9   19.31    1.93
  -7   5   9   20.58    1.75
   6  -5  -9   55.75    5.95
   6  -5  -9   57.59    3.85
  -6   5   9   56.00    3.38
   5  -5  -9   20.63    3.33
   5  -5  -9   18.98    1.88
  -5   5   9   21.69    1.70
   4  -5  -9   12.09    1.61
   4  -5  -9   12.21    3.07
  -4   5   9    9.74    1.07
   3  -5  -9   17.09    1.72
  -3   5   9   16.16    1.57
  -3   5   9   14.19    1.25
   2  -5  -9    9.32    1.51
  -2   5   9    6.94    0.97
  -2   5   9    6.70    0.97
   1  -5  -9   38.12    3.00
  -1   5   9   28.68    2.27
  -1   5   9   33.41    2.23
   0  -5  -9    5.55    1.52
   0   5   9    5.05    0.96
   0   5   9    2.99    0.99
  -1  -5  -9    2.78    1.60
   1   5   9    1.48    1.01
   1   5   9    2.22    0.95
  -2  -5  -9    5.16    1.72
   2   5   9    5.93    1.10
   2   5   9    4.67    1.15
  -3  -5  -9   14.71    2.11
   3   5   9   15.58    1.84
  -4  -5  -9    9.67    2.22
   4   5   9    6.21    1.34
  -5  -5  -9   13.36    2.44
   5   5   9   11.73    1.62
  -6  -5  -9   26.92    2.95
   6   5   9   22.39    2.65
  -7  -5  -9   18.69    3.02
   7   5   9   19.18    2.15
   9  -6  -9   10.45    1.89
   9  -6  -9    7.82    4.56
  -9   6   9    9.16    1.39
   8  -6  -9   27.97    4.60
   8  -6  -9   30.10    3.08
  -8   6   9   30.03    2.39
   7  -6  -9   30.92    4.40
   7  -6  -9   31.95    3.12
  -7   6   9   33.53    2.40
   6  -6  -9   -0.38    1.70
   6  -6  -9    5.04    3.59
  -6   6   9    1.91    1.02
   5  -6  -9   17.60    3.62
   5  -6  -9   16.38    1.97
  -5   6   9   16.61    1.44
   4  -6  -9   31.69    3.82
   4  -6  -9   20.35    2.12
  -4   6   9   21.32    1.96
   3  -6  -9   22.55    2.03
  -3   6   9   21.57    1.84
  -3   6   9   15.65    1.93
   2  -6  -9   11.96    1.90
  -2   6   9   11.28    1.25
   1  -6  -9   54.23    3.92
  -1   6   9   45.49    3.12
  -1   6   9   50.36    3.18
   0  -6  -9  180.47    9.79
   0   6   9  172.32    9.42
   0   6   9  157.58    9.42
  -1  -6  -9  133.82    7.73
   1   6   9  120.19    7.21
   1   6   9  129.32    7.18
  -2  -6  -9   74.40    5.06
   2   6   9   68.96    4.12
   2   6   9   60.71    4.17
  -3  -6  -9   16.66    2.50
   3   6   9   15.36    1.76
   3   6   9   19.87    2.13
  -4  -6  -9   18.78    2.66
   4   6   9   19.80    2.27
   4   6   9   14.75    1.82
  -5  -6  -9   32.33    3.38
   5   6   9   39.79    3.02
   5   6   9   28.34    3.16
   6  -7  -9   22.91    4.60
   6  -7  -9   24.76    2.42
  -6   7   9   23.58    2.27
   5  -7  -9   33.89    3.37
   5  -7  -9   27.61    4.61
  -5   7   9   30.06    2.50
   4  -7  -9   46.76    5.00
   4  -7  -9   42.84    3.91
  -4   7   9   46.38    3.10
   3  -7  -9   43.98    3.83
   3  -7  -9   43.35    4.78
  -3   7   9   43.26    3.00
   2  -7  -9   22.49    2.54
  -2   7   9   24.70    2.35
  -2   7   9   30.76    2.32
   1  -7  -9    7.83    2.14
  -1   7   9   10.45    1.33
  -1   7   9   10.96    1.45
   0  -7  -9    2.19    2.11
   0   7   9    2.96    1.19
   0   7   9    2.13    1.39
  -1  -7  -9   -0.73    2.22
   1   7   9    0.67    1.45
   1   7   9    0.26    1.25
  -2  -7  -9    1.48    2.43
   2   7   9   -1.66    1.51
   2   7   9    1.45    1.33
  -3  -7  -9   15.62    2.84
   3   7   9   14.02    1.92
   3   7   9   17.78    2.29
   5   7 -10   22.68    2.14
  -5  -7  10   19.64    1.76
  -5  -7  10   21.61    2.04
   4   7 -10    9.36    1.68
  -4  -7  10    9.37    1.79
  -4  -7  10    9.63    0.97
   3   7 -10    0.70    1.48
  -3  -7  10    1.41    1.68
  -3  -7  10   -1.40    0.78
   2   7 -10    2.83    1.39
   2   7 -10    4.40    1.18
  -2  -7  10    1.78    1.68
   1   7 -10   -0.16    1.06
   1   7 -10    0.08    1.27
  -1  -7  10    1.64    1.67
   0   7 -10    0.54    1.04
   0  -7  10    0.85    1.68
  -1   7 -10    1.60    1.04
   1  -7  10    0.61    1.81
   8   6 -10    1.35    2.08
  -8  -6  10    1.12    0.76
   7   6 -10    3.62    1.85
  -7  -6  10    1.84    0.72
   6   6 -10    6.18    1.66
  -6  -6  10    2.87    0.69
  -6  -6  10    3.74    1.26
   5   6 -10    4.26    1.50
  -5  -6  10    4.26    1.28
  -5  -6  10    3.93    0.69
   4   6 -10    1.75    1.34
  -4  -6  10    1.67    1.24
  -4  -6  10    1.20    0.62
   3   6 -10    1.32    1.24
  -3  -6  10    2.21    1.24
  -3  -6  10    1.80    0.63
   2   6 -10   14.66    1.44
  -2  -6  10   12.11    1.53
   1   6 -10   15.58    1.24
  -1  -6  10   14.43    1.61
   0   6 -10    5.52    0.89
   0  -6  10    5.22    1.47
  -1   6 -10    0.55    0.80
   1  -6  10    0.50    1.46
  -2   6 -10   -0.28    0.84
   2  -6  10   -0.65    1.56
  -3   6 -10    3.78    0.91
   3  -6  10    3.95    1.74
  -4   6 -10    3.06    0.96
   4  -6  10    3.12    1.83
  10   5 -10   75.67    5.47
 -10  -5  10   68.85    4.06
   9   5 -10   51.33    4.18
  -9  -5  10   44.84    2.77
   8   5 -10   33.37    3.38
  -8  -5  10   30.58    2.01
   7   5 -10   23.24    2.09
  -7  -5  10   22.69    1.53
  -7  -5  10   17.24    2.15
   6   5 -10   70.48    4.52
  -6  -5  10   69.62    3.93
  -6  -5  10   69.51    4.11
   5   5 -10   75.16    4.48
  -5  -5  10   68.09    4.23
  -5  -5  10   72.27    4.01
   4   5 -10   42.79    3.00
  -4  -5  10   42.15    2.81
  -4  -5  10   41.01    2.45
   3   5 -10    6.58    1.15
  -3  -5  10    5.86    1.07
  -3  -5  10    5.05    0.61
   2   5 -10   22.42    2.02
  -2  -5  10   20.78    1.48
  -2  -5  10   22.51    2.08
  -1  -5  10    2.68    1.09
   0   5 -10    5.33    0.78
   0  -5  10    7.31    1.23
  -1   5 -10   20.65    1.60
   1  -5  10   19.40    2.21
  -2   5 -10   31.74    2.13
   2  -5  10   31.96    2.65
  -3   5 -10  106.39    6.18
   3  -5  10  115.71    6.44
  -4   5 -10   75.36    4.45
   4  -5  10   80.03    4.86
  -5   5 -10   41.97    2.90
   5  -5  10   49.74    3.59
  -6   5 -10   23.27    2.13
   6  -5  10   29.73    3.16
  11   4 -10   13.99    2.56
  11   4 -10    7.82    4.40
 -11  -4  10    9.67    0.96
  10   4 -10    7.00    3.43
  10   4 -10    6.42    2.14
 -10  -4  10    4.53    0.74
   9   4 -10    1.50    1.85
  -9  -4  10    0.00    0.61
   8   4 -10    1.54    1.66
  -8  -4  10    0.07    0.55
   7   4 -10    1.67    1.40
  -7  -4  10    4.12    0.55
  -7  -4  10    1.49    0.73
   6   4 -10   35.64    2.86
  -6  -4  10   37.49    2.11
  -6  -4  10   33.58    2.24
   5   4 -10  127.01    7.22
  -5  -4  10  124.58    7.05
  -5  -4  10  129.96    6.96
   4   4 -10  101.29    5.84
  -4  -4  10  104.11    5.60
  -4  -4  10   99.89    5.70
   3   4 -10   76.13    4.42
  -3  -4  10   73.90    4.34
  -3  -4  10   76.56    4.18
   2   4 -10  134.53    7.58
  -2  -4  10  138.37    7.46
  -2  -4  10  136.12    7.57
   1   4 -10  140.32    7.60
  -1  -4  10  136.05    7.68
   0   4 -10  211.36   11.41
   0  -4  10  206.88   11.49
  -1   4 -10  162.26    9.05
   1  -4  10  168.71    9.17
  -2   4 -10    6.98    0.74
   2  -4  10    8.14    1.12
  -3   4 -10    1.38    0.63
   3  -4  10    0.94    1.10
  -4   4 -10    1.08    0.67
   4  -4  10    0.55    1.00
   4  -4  10    1.71    1.20
  -5   4 -10   -0.15    0.76
   5  -4  10    0.28    1.23
   5  -4  10   -0.46    1.34
  -6   4 -10    1.29    0.86
   6  -4  10    0.10    1.60
   6  -4  10   -1.07    1.52
  -7   4 -10   15.67    1.35
   7  -4  10   18.67    2.01
   7  -4  10   14.56    2.20
  12   3 -10    2.48    2.65
  12   3 -10   -0.76    4.03
 -12  -3  10    1.26    0.81
  11   3 -10   30.39    2.82
  11   3 -10   23.01    4.04
 -11  -3  10   26.01    1.83
  10   3 -10   47.16    3.88
  10   3 -10   33.88    4.00
 -10  -3  10   39.26    2.37
   9   3 -10   40.47    3.54
   9   3 -10   43.32    5.10
  -9  -3  10   36.37    2.26
   8   3 -10    2.13    2.66
   8   3 -10    5.60    1.61
  -8  -3  10    5.16    0.59
   7   3 -10   20.86    1.84
   7   3 -10   18.53    4.53
  -7  -3  10   22.78    1.37
  -7  -3  10   19.13    1.43
   6   3 -10   89.69    6.45
   6   3 -10  103.46    5.68
  -6  -3  10   92.18    5.34
  -6  -3  10   99.58    5.30
   5   3 -10   66.73    4.12
   5   3 -10   63.24    4.97
  -5  -3  10   71.05    3.74
  -5  -3  10   66.15    3.81
   4   3 -10   57.26    4.53
   4   3 -10   57.44    3.58
  -4  -3  10   60.01    3.46
  -4  -3  10   59.74    3.28
   3   3 -10   10.00    1.02
  -3  -3  10    9.24    0.82
  -3  -3  10   10.12    1.17
   2   3 -10   46.01    3.26
  -2  -3  10   55.76    2.94
  -2  -3  10   53.81    3.09
   1   3 -10    0.91    0.50
  -1  -3  10    1.15    0.67
   0   3 -10    0.87    0.45
   0  -3  10   -0.15    0.72
   0  -3  10   -0.01    0.53
  -1   3 -10    4.29    0.54
   1  -3  10    3.97    0.81
   1  -3  10    4.18    0.67
  -2   3 -10   40.13    2.38
   2  -3  10   40.58    2.62
  -3   3 -10  131.53    7.00
   3  -3  10  119.73    7.08
   3  -3  10  131.24    7.13
  -4   3 -10   59.76    3.32
   4  -3  10   51.99    3.53
   4  -3  10   61.58    3.59
  -5   3 -10    5.89    0.78
   5  -3  10    4.97    1.31
   5  -3  10    6.07    1.23
  -6   3 -10   13.79    1.11
   6  -3  10   12.75    1.82
   6  -3  10   14.87    1.58
  -7   3 -10   36.01    2.38
   7  -3  10   36.72    2.98
   7  -3  10   30.47    3.41
  -8   3 -10   18.46    1.53
   8  -3  10   23.83    2.09
   8  -3  10   20.42    2.58
  13   2 -10   -5.36    4.73
 -13  -2  10   -0.59    0.89
  12   2 -10    4.18    4.33
 -12  -2  10   -0.67    0.79
  11   2 -10    0.54    3.69
 -11  -2  10   -0.33    0.97
 -11  -2  10    0.58    0.67
  10   2 -10    4.44    3.27
 -10  -2  10    1.77    0.60
 -10  -2  10    0.58    0.84
   9   2 -10   10.05    3.05
  -9  -2  10    8.70    0.73
  -9  -2  10    8.95    0.90
   8   2 -10    6.03    2.65
  -8  -2  10    5.95    0.74
  -8  -2  10    5.46    0.57
   7   2 -10    0.50    2.32
  -7  -2  10    0.45    0.41
  -7  -2  10    1.85    0.62
  -6  -2  10    1.22    0.53
  -6  -2  10    0.80    0.44
  -6  -2  10    1.34    0.38
   5   2 -10   20.31    2.38
  -5  -2  10   22.18    1.27
  -5  -2  10   18.95    1.35
  -5  -2  10   19.88    1.38
  -4  -2  10    2.75    0.48
  -4  -2  10    2.96    0.53
  -4  -2  10    2.32    0.37
  -3  -2  10    0.22    0.42
  -3  -2  10    0.43    0.31
  -3  -2  10    0.90    0.54
  -2  -2  10    5.39    0.46
  -2  -2  10    5.43    0.59
  -2  -2  10    6.76    0.67
   1   2 -10    1.34    0.43
  -1  -2  10    2.51    0.61
  -1  -2  10    1.53    0.51
   0   2 -10    4.32    0.48
   0  -2  10    4.88    0.71
   0  -2  10    3.77    0.61
  -1   2 -10    4.82    0.51
   1  -2  10    4.58    0.70
   1  -2  10    4.75    0.77
  -2   2 -10   30.83    1.87
   2  -2  10   30.68    2.08
   2  -2  10   30.58    2.02
  -3   2 -10    0.00    0.47
   3  -2  10   -0.18    0.77
   3  -2  10   -0.78    0.81
  -4   2 -10   -1.08    0.55
   4  -2  10   -0.49    0.90
   4  -2  10   -1.30    0.98
  -5   2 -10    2.95    0.64
   5  -2  10    2.27    1.01
   5  -2  10    0.29    1.25
  -6   2 -10   19.21    1.56
   6  -2  10   17.84    2.41
   6  -2  10   19.04    2.10
  -7   2 -10   -0.51    0.79
   7  -2  10   -2.43    1.73
   7  -2  10   -0.50    1.36
  -8   2 -10   -0.58    0.92
   8  -2  10    0.05    1.48
   8  -2  10   -1.24    2.07
  -9   2 -10   -1.41    1.00
   9  -2  10   -0.97    2.42
   9  -2  10   -0.91    1.67
  13   1 -10   -0.22    4.82
 -13  -1  10   -0.92    0.90
 -13  -1  10   -1.21    1.16
  12   1 -10    3.10    4.26
 -12  -1  10   -1.42    1.01
 -12  -1  10   -0.12    0.79
  11   1 -10   58.55    6.84
 -11  -1  10   59.98    3.46
 -11  -1  10   60.80    3.61
  10   1 -10   84.82    7.43
 -10  -1  10   90.09    5.04
 -10  -1  10   94.38    5.14
   9   1 -10   75.06    6.52
  -9  -1  10   79.45    4.50
  -9  -1  10   85.65    4.59
   8   1 -10   56.33    5.22
  -8  -1  10   53.08    3.05
  -8  -1  10   55.19    3.18
   7   1 -10   24.59    2.90
  -7  -1  10   26.69    1.60
  -7  -1  10   27.91    1.79
   6   1 -10   61.61    3.76
   6   1 -10   68.51    5.01
  -6  -1  10   68.20    3.70
  -5  -1  10  150.73    8.23
  -5  -1  10  150.05    8.19
  -4  -1  10   43.56    2.31
  -4  -1  10   40.83    2.36
  -4  -1  10   34.83    2.54
  -4  -1  10   43.59    2.41
  -3  -1  10    3.55    0.52
  -3  -1  10    3.91    0.48
  -3  -1  10    2.85    0.36
  -3  -1  10    3.82    0.50
  -2  -1  10    3.27    0.55
  -2  -1  10    3.22    0.55
   1   1 -10    8.51    0.78
  -1  -1  10    8.04    0.93
   0   1 -10    0.43    0.36
   0  -1  10   -0.45    0.54
   0  -1  10   -0.04    0.61
   1  -1  10    4.19    0.68
   1  -1  10    4.54    0.68
  -2   1 -10  142.42    7.51
   2  -1  10  136.75    7.60
   2  -1  10  133.53    7.58
  -3   1 -10  182.82    9.87
   3  -1  10  181.25    9.94
   3  -1  10  179.33    9.97
  -4   1 -10   91.25    4.98
   4  -1  10   83.69    5.17
   4  -1  10   95.03    5.10
  -5   1 -10   29.99    1.93
   5  -1  10   28.82    2.46
   5  -1  10   32.39    2.24
  -6   1 -10   21.73    1.66
   6  -1  10   22.11    2.44
   6  -1  10   24.77    2.13
  -7   1 -10   29.68    2.05
   7  -1  10   32.60    2.51
   7  -1  10   27.30    2.98
  -8   1 -10   46.57    3.04
   8  -1  10   54.03    3.46
   8  -1  10   49.36    3.99
  -9   1 -10    7.65    1.07
   9  -1  10   11.76    2.37
  13   0 -10   35.95    5.59
 -13   0  10   49.42    2.97
 -13   0  10   48.56    3.12
  12   0 -10   59.60    7.31
 -12   0  10   53.05    3.14
 -12   0  10   51.43    3.29
  11   0 -10   31.40    4.53
 -11   0  10   40.72    2.59
 -11   0  10   40.37    2.40
  10   0 -10    6.13    3.31
 -10   0  10    4.42    0.63
 -10   0  10    2.72    0.86
   9   0 -10    5.11    2.87
  -9   0  10    3.06    0.52
  -9   0  10    3.27    0.75
   8   0 -10   -0.63    2.50
  -8   0  10   -0.60    0.66
  -8   0  10    0.33    0.65
   7   0 -10   19.70    2.63
  -7   0  10   20.78    1.43
  -7   0  10   18.62    1.23
   6   0 -10   31.93    3.90
   6   0 -10   31.18    2.20
  -6   0  10   35.35    2.06
  -6   0  10   34.87    1.93
   5   0 -10  180.47   10.05
   5   0 -10  161.34    9.37
  -5   0  10  171.39    9.27
  -5   0  10  170.77    9.31
   4   0 -10  241.30   13.17
  -4   0  10  224.30   13.12
  -4   0  10  256.71   13.13
   3   0 -10  119.91    6.76
  -3   0  10  123.51    6.67
   2   0 -10  169.06    9.51
   2   0 -10  176.55    9.40
   1   0 -10  220.30   11.98
   1   0 -10  218.76   12.10
  -1   0  10  222.73   12.13
   0   0 -10  214.90   11.96
   0   0  10  225.35   12.02
  -1   0 -10  193.59   10.68
   1   0  10  201.42   10.75
   1   0  10  194.10   10.73
  -2   0 -10   64.60    3.71
   2   0  10   68.82    3.86
   2   0  10   67.85    3.82
  -3   0 -10    2.12    0.45
   3   0  10    2.56    0.82
   3   0  10    1.51    0.71
  -4   0 -10   -0.38    0.46
   4   0  10   -0.71    0.96
  -5   0 -10    8.59    1.34
  -5   0 -10    7.14    0.70
   5   0  10    6.67    1.25
  -6   0 -10    8.68    1.47
  -6   0 -10    6.00    0.79
   6   0  10   10.26    1.47
  -7   0 -10   36.32    3.22
  -7   0 -10   31.85    2.17
   7   0  10   35.10    3.01
  -8   0 -10   51.56    3.24
  -8   0 -10   60.54    4.26
   8   0  10   55.28    4.10
  -9   0 -10   88.77    5.43
  -9   0 -10   65.42    4.36
   9   0  10   80.61    5.27
  13  -1 -10    5.69    4.87
 -13   1  10   -1.46    1.13
 -13   1  10   -0.12    0.99
  12  -1 -10    4.06    4.30
 -12   1  10    0.62    0.82
 -12   1  10   -0.44    1.01
  11  -1 -10   60.47    7.00
 -11   1  10   60.08    3.59
 -11   1  10   60.55    3.46
  10  -1 -10   90.07    7.45
 -10   1  10   92.60    5.19
 -10   1  10   92.21    5.09
   9  -1 -10   77.40    6.43
  -9   1  10   76.47    4.35
   8  -1 -10   49.09    5.13
  -8   1  10   52.85    3.04
   7  -1 -10   23.14    1.97
   7  -1 -10   24.34    2.82
  -7   1  10   23.95    1.63
   6  -1 -10   59.30    3.72
   6  -1 -10   65.50    5.03
  -6   1  10   65.56    3.57
   5  -1 -10  138.85    7.86
  -5   1  10  144.99    7.77
   4  -1 -10   37.76    2.65
  -4   1  10   43.89    2.56
  -4   1  10   43.52    2.47
   3  -1 -10    2.45    0.82
  -3   1  10    3.88    0.56
  -3   1  10    3.63    0.58
  -2   1  10    3.03    0.58
   1  -1 -10    8.02    1.00
  -1   1  10    7.71    0.98
   0  -1 -10    0.48    0.85
   0   1  10   -0.13    0.59
  -1  -1 -10    4.58    0.99
   1   1  10    4.30    0.71
  -2  -1 -10  127.38    7.16
  -2  -1 -10  132.38    7.40
   2   1  10  134.54    7.27
  -3  -1 -10  166.11    9.29
  -3  -1 -10  167.85    9.51
   3   1  10  177.61    9.41
  -4  -1 -10   86.11    4.76
  -4  -1 -10   86.66    5.16
   4   1  10   85.63    4.95
  -5  -1 -10   27.69    1.81
  -5  -1 -10   33.07    2.76
   5   1  10   27.77    2.34
  -6  -1 -10   18.94    1.54
  -6  -1 -10   23.45    2.05
   6   1  10   22.32    2.32
  -7  -1 -10   29.86    3.21
  -7  -1 -10   25.53    1.85
   7   1  10   28.74    2.76
  -8  -1 -10   44.49    4.03
  -8  -1 -10   40.49    2.67
   8   1  10   48.12    3.62
  -9  -1 -10    7.73    1.02
  -9  -1 -10   10.39    2.35
   9   1  10   12.28    2.22
  13  -2 -10    4.31    5.02
 -13   2  10   -0.24    1.17
  12  -2 -10    0.43    4.39
 -12   2  10    0.64    1.09
  11  -2 -10    4.35    3.89
 -11   2  10    0.39    0.94
  10  -2 -10    3.21    3.45
 -10   2  10    1.37    0.88
   9  -2 -10   10.68    3.13
  -9   2  10    8.50    0.91
   8  -2 -10    5.34    2.72
   8  -2 -10    5.13    1.15
  -8   2  10    5.52    0.78
   7  -2 -10    1.59    1.07
   7  -2 -10    2.52    2.37
  -7   2  10    0.56    0.65
   6  -2 -10    1.38    0.99
   6  -2 -10   -0.19    2.28
  -6   2  10    0.52    0.60
   5  -2 -10   17.97    1.89
  -5   2  10   19.01    1.45
  -5   2  10   20.22    1.39
  -4   2  10    2.01    0.58
  -4   2  10    1.75    0.57
   3  -2 -10    1.19    0.89
  -3   2  10    0.32    0.56
  -3   2  10    0.48    0.57
   2  -2 -10    4.54    0.94
  -2   2  10    4.42    0.60
  -2   2  10    4.19    0.67
   1  -2 -10    1.52    0.92
  -1   2  10    0.87    0.57
   0  -2 -10    3.71    1.02
   0   2  10    3.70    0.70
  -1  -2 -10    4.22    1.07
   1   2  10    3.97    0.75
  -2  -2 -10   27.07    2.35
   2   2  10   28.36    1.96
  -3  -2 -10   -1.19    1.16
   3   2  10   -0.26    0.86
  -4  -2 -10   -0.56    1.32
   4   2  10   -0.47    0.98
  -5  -2 -10    1.00    0.57
  -5  -2 -10    2.40    1.48
   5   2  10    1.05    1.16
  -6  -2 -10   12.41    1.04
  -6  -2 -10   16.79    1.95
   6   2  10   20.08    2.19
  -7  -2 -10   -2.33    1.90
  -7  -2 -10   -1.01    0.71
   7   2  10   -1.31    1.56
  -8  -2 -10   -0.02    2.17
  -8  -2 -10   -2.27    0.78
   8   2  10   -0.03    1.81
  -9  -2 -10   -1.20    0.89
  -9  -2 -10   -1.22    2.46
   9   2  10    0.20    2.12
  12  -3 -10   -0.37    4.64
 -12   3  10    1.57    1.18
  11  -3 -10   23.73    4.54
 -11   3  10   27.26    2.10
  10  -3 -10   34.06    4.47
 -10   3  10   39.28    2.51
   9  -3 -10   28.97    3.00
   9  -3 -10   30.58    3.96
  -9   3  10   33.29    2.18
   8  -3 -10    6.10    2.98
   8  -3 -10    0.20    1.81
  -8   3  10    4.14    0.80
   7  -3 -10   21.71    2.26
   7  -3 -10   17.67    2.99
  -7   3  10   20.11    1.57
   6  -3 -10   98.66    5.55
   6  -3 -10   96.57    6.77
  -6   3  10   90.13    5.27
   5  -3 -10   75.97    5.52
   5  -3 -10   66.72    4.03
  -5   3  10   60.32    3.71
   4  -3 -10   56.71    3.65
  -4   3  10   55.35    3.31
  -4   3  10   60.60    3.35
   3  -3 -10    9.29    1.24
  -3   3  10   10.35    0.83
  -3   3  10    8.16    0.87
   2  -3 -10   52.81    3.34
  -2   3  10   54.14    3.04
  -2   3  10   47.20    2.98
   1  -3 -10    0.94    1.08
  -1   3  10   -0.44    0.68
  -1   3  10   -0.62    0.63
   0  -3 -10   -0.89    1.16
   0   3  10   -0.13    0.72
  -1  -3 -10    4.82    1.24
   1   3  10    3.86    0.85
  -2  -3 -10   38.09    3.00
   2   3  10   38.08    2.49
  -3  -3 -10  123.87    7.26
   3   3  10  124.85    6.98
  -4  -3 -10   54.42    4.03
   4   3  10   54.96    3.47
  -5  -3 -10    8.20    1.86
   5   3  10    5.78    1.35
  -6  -3 -10   12.01    1.00
  -6  -3 -10   16.00    2.23
   6   3  10   14.04    1.69
  -7  -3 -10   30.52    2.92
  -7  -3 -10   29.00    2.02
   7   3  10   33.38    2.97
  -8  -3 -10   22.49    2.90
  -8  -3 -10   23.68    1.83
   8   3  10   23.94    3.02
  11  -4 -10   10.45    4.63
 -11   4  10    9.66    1.31
  10  -4 -10    5.12    4.10
 -10   4  10    5.47    1.10
   9  -4 -10   -1.33    1.34
   9  -4 -10   -1.63    3.65
  -9   4  10    0.95    0.94
   8  -4 -10   -4.16    1.38
   8  -4 -10   -0.19    3.30
  -8   4  10    0.05    0.87
   7  -4 -10    3.17    3.07
   7  -4 -10    2.03    1.39
  -7   4  10    1.02    0.82
   6  -4 -10   35.43    2.90
   6  -4 -10   34.69    3.67
  -6   4  10   30.68    2.17
   5  -4 -10  135.90    8.33
   5  -4 -10  125.01    7.15
  -5   4  10  115.56    6.84
   4  -4 -10   97.89    5.59
  -4   4  10   93.39    5.30
  -4   4  10   91.38    5.26
   3  -4 -10   72.70    4.22
  -3   4  10   65.87    3.82
  -3   4  10   62.77    3.88
   2  -4 -10  128.85    7.17
  -2   4  10  121.43    6.92
  -2   4  10  125.03    6.96
   1  -4 -10  128.23    7.27
  -1   4  10  125.35    7.00
  -1   4  10  125.97    7.04
   0  -4 -10  208.96   11.14
   0   4  10  198.15   10.93
   0   4  10  190.30   10.89
  -1  -4 -10  158.93    8.86
   1   4  10  161.47    8.61
   1   4  10  145.66    8.56
  -2  -4 -10    5.53    1.67
   2   4  10    9.13    1.15
  -3  -4 -10   -1.17    1.69
   3   4  10   -0.08    1.09
  -4  -4 -10   -1.07    1.88
   4   4  10    0.75    1.22
  -5  -4 -10    2.26    2.10
   5   4  10   -0.57    1.40
  -6  -4 -10   -1.97    2.35
   6   4  10    0.76    1.56
  -7  -4 -10   16.21    2.81
   7   4  10   14.29    2.02
  10  -5 -10   50.85    5.94
 -10   5  10   64.84    3.80
   9  -5 -10   42.90    5.06
   9  -5 -10   45.34    3.39
  -9   5  10   42.20    2.89
   8  -5 -10   33.54    4.33
   8  -5 -10   25.26    2.81
  -8   5  10   25.35    2.10
   7  -5 -10   19.90    3.83
   7  -5 -10   19.83    2.04
  -7   5  10   20.29    1.83
   6  -5 -10   70.32    6.56
   6  -5 -10   63.21    4.21
  -6   5  10   58.90    3.69
   5  -5 -10   74.71    6.51
   5  -5 -10   65.86    4.46
  -5   5  10   64.58    3.92
   4  -5 -10   38.79    3.35
  -4   5  10   40.72    2.67
  -4   5  10   39.70    2.59
   3  -5 -10    4.55    1.60
  -3   5  10    4.92    0.97
  -3   5  10    4.92    0.97
   2  -5 -10   23.74    2.11
  -2   5  10   17.38    1.82
  -2   5  10   21.36    1.82
   1  -5 -10    2.13    1.61
  -1   5  10    2.26    0.98
  -1   5  10    3.84    0.97
   0  -5 -10    6.32    1.73
   0   5  10    7.32    1.08
   0   5  10    6.47    1.11
  -1  -5 -10   19.11    2.19
   1   5  10   18.25    1.84
  -2  -5 -10   31.05    3.48
   2   5  10   28.89    2.38
  -3  -5 -10  105.38    6.68
   3   5  10  102.44    6.00
  -4  -5 -10   74.34    5.48
   4   5  10   71.16    4.50
  -5  -5 -10   40.23    4.60
   5   5  10   39.22    3.17
  -6  -5 -10   21.51    3.11
   6   5  10   24.37    2.80
   8  -6 -10    1.75    1.84
   8  -6 -10    2.12    4.46
  -8   6  10    0.16    1.24
   7  -6 -10   -0.89    1.85
   7  -6 -10   -1.01    4.11
  -7   6  10    0.92    1.15
   6  -6 -10    4.06    1.89
   6  -6 -10    1.20    3.86
  -6   6  10    3.51    1.18
   5  -6 -10    5.00    3.84
   5  -6 -10    2.42    1.81
  -5   6  10    3.90    1.12
   4  -6 -10    1.06    3.65
   4  -6 -10   -1.44    1.81
  -4   6  10    1.71    1.09
   3  -6 -10   -1.07    1.85
  -3   6  10    1.24    1.08
  -3   6  10    1.12    1.11
   2  -6 -10   10.40    2.10
  -2   6  10   10.88    1.30
  -2   6  10   11.43    1.30
   1  -6 -10   10.08    2.07
  -1   6  10   11.68    1.35
  -1   6  10   11.64    1.35
   0  -6 -10    3.62    2.10
   0   6  10    3.89    1.26
   0   6  10    5.18    1.21
  -1  -6 -10    0.16    2.11
   1   6  10   -0.71    1.28
   1   6  10    0.89    1.25
  -2  -6 -10    1.68    2.26
   2   6  10   -1.94    1.44
   2   6  10   -0.81    1.29
  -3  -6 -10    3.10    2.47
   3   6  10    2.63    1.53
   3   6  10    3.66    1.42
  -4  -6 -10    4.02    2.64
   4   6  10    3.37    1.55
   4   6  10    1.23    1.71
   5  -7 -10   17.95    2.42
   5  -7 -10   17.25    4.74
  -5   7  10   18.05    1.74
   4  -7 -10   10.28    4.63
   4  -7 -10    7.09    2.17
  -4   7  10    8.12    1.42
   3  -7 -10    1.86    2.08
   3  -7 -10    2.15    4.33
  -3   7  10    0.52    1.29
   2  -7 -10    0.81    2.14
  -2   7  10    1.00    1.26
  -2   7  10    2.48    1.35
   1  -7 -10   -1.19    2.22
  -1   7  10    0.58    1.25
  -1   7  10   -0.05    1.37
   0  -7 -10   -1.37    2.36
   0   7  10    0.02    1.46
   0   7  10    0.44    1.29
  -1  -7 -10    0.50    2.48
   1   7  10    0.94    1.57
   1   7  10    1.52    1.37
   7   6 -11   73.08    5.08
  -7  -6  11   73.02    4.18
   6   6 -11   46.38    3.66
  -6  -6  11   41.71    3.13
  -6  -6  11   42.46    2.65
   5   6 -11   45.29    3.56
  -5  -6  11   45.78    3.27
  -5  -6  11   44.46    2.75
   4   6 -11   66.09    4.45
  -4  -6  11   70.01    3.93
  -4  -6  11   68.72    4.39
   3   6 -11   97.58    5.83
  -3  -6  11   99.01    5.85
  -3  -6  11   98.98    5.50
   2   6 -11   81.88    4.71
  -2  -6  11   78.87    4.99
   1   6 -11   23.15    1.99
  -1  -6  11   21.19    1.97
   0   6 -11    8.17    1.06
   0  -6  11   12.07    1.66
  -1   6 -11   -0.02    0.89
   1  -6  11   -0.25    1.60
  -2   6 -11    0.03    0.94
   2  -6  11    0.66    1.65
  -3   6 -11   -0.11    0.97
   3  -6  11    0.32    1.73
  10   5 -11   19.84    2.85
 -10  -5  11   22.16    1.77
   9   5 -11   10.65    2.37
  -9  -5  11   10.99    1.00
   8   5 -11   -1.43    1.92
  -8  -5  11    0.47    0.69
   7   5 -11   -1.11    1.70
  -7  -5  11    0.82    0.66
   6   5 -11   12.55    1.76
  -6  -5  11   15.23    1.26
  -6  -5  11   13.26    1.28
   5   5 -11    8.24    1.47
  -5  -5  11    6.93    0.73
  -5  -5  11    6.56    1.09
   4   5 -11    0.02    1.24
  -4  -5  11    2.04    1.02
  -4  -5  11   -0.27    0.56
   3   5 -11   25.16    2.38
  -3  -5  11   27.63    1.76
  -3  -5  11   26.79    2.25
  -2  -5  11   65.65    4.04
   1   5 -11   17.64    1.31
  -1  -5  11   19.32    1.62
   0   5 -11    4.94    0.79
   0  -5  11    4.57    1.20
  -1   5 -11    7.67    0.88
   1  -5  11    8.59    1.37
  -2   5 -11   29.15    2.13
   2  -5  11   30.72    2.72
  -3   5 -11   53.37    3.36
   3  -5  11   58.26    3.87
  -4   5 -11   29.25    2.17
   4  -5  11   26.59    2.92
  -5   5 -11   -0.02    0.97
   5  -5  11   -1.54    1.80
  11   4 -11    1.17    2.59
 -11  -4  11    0.48    0.78
  10   4 -11   -0.21    2.23
 -10  -4  11    0.53    0.72
   9   4 -11    6.64    1.99
  -9  -4  11    3.08    0.69
   8   4 -11    1.47    1.75
  -8  -4  11    0.80    0.61
   7   4 -11    2.75    1.60
  -7  -4  11    1.94    0.82
  -7  -4  11    2.57    0.59
   6   4 -11    2.59    1.37
  -6  -4  11    2.73    0.56
  -6  -4  11    2.53    0.74
   5   4 -11    0.46    1.25
  -5  -4  11    0.30    0.50
  -5  -4  11    0.15    0.76
   4   4 -11    6.45    1.16
  -4  -4  11    4.06    0.57
  -4  -4  11    5.63    0.85
   3   4 -11    4.73    1.06
  -3  -4  11    4.75    0.55
  -3  -4  11    4.22    0.87
  -2  -4  11    4.72    0.92
   1   4 -11   14.93    1.05
  -1  -4  11   13.59    1.27
   0   4 -11    0.71    0.61
   0  -4  11    0.23    0.97
  -1   4 -11    1.59    0.61
   1  -4  11    1.35    1.01
  -2   4 -11    0.37    0.64
   2  -4  11   -1.44    1.06
  -3   4 -11    1.56    0.70
   3  -4  11    0.95    0.95
   3  -4  11    0.72    1.18
  -4   4 -11    1.98    0.77
   4  -4  11    1.47    1.13
   4  -4  11    1.50    1.31
  -5   4 -11   -0.76    0.84
   5  -4  11    0.53    1.49
  -6   4 -11    6.73    1.00
   6  -4  11    6.75    1.74
   6  -4  11    5.23    1.74
   7  -4  11   -0.70    2.22
  12   3 -11   27.14    3.20
  12   3 -11   22.63    4.74
 -12  -3  11   24.04    1.90
  11   3 -11   68.43    5.02
  11   3 -11   54.36    7.06
 -11  -3  11   56.42    3.41
  10   3 -11   77.61    5.14
  10   3 -11   72.90    6.74
 -10  -3  11   63.81    3.88
   9   3 -11   30.33    3.90
   9   3 -11   46.07    3.74
  -9  -3  11   40.03    2.33
   8   3 -11   11.32    2.96
   8   3 -11   12.58    1.86
  -8  -3  11   13.41    1.13
   7   3 -11   11.18    2.74
   7   3 -11   12.00    1.64
  -7  -3  11   10.58    1.14
  -7  -3  11   11.35    0.82
   6   3 -11   31.84    2.85
  -6  -3  11   33.51    1.98
   5   3 -11   12.96    1.43
   5   3 -11   11.29    2.51
  -5  -3  11   13.77    1.01
  -5  -3  11   11.54    1.26
   4   3 -11    8.37    2.37
   4   3 -11    7.55    1.15
  -4  -3  11    8.58    0.83
  -4  -3  11    8.21    0.64
  -3  -3  11   57.02    3.33
  -3  -3  11   56.59    3.18
  -2  -3  11   64.42    3.74
  -2  -3  11   68.79    3.85
   1   3 -11   30.74    1.84
  -1  -3  11   29.16    2.05
  -1  -3  11   27.54    1.86
   0   3 -11   20.97    1.42
   0  -3  11   17.99    1.49
   0  -3  11   22.95    1.77
  -1   3 -11   67.18    3.61
   1  -3  11   58.05    3.78
   1  -3  11   66.84    3.80
  -2   3 -11  192.19   10.35
   2  -3  11  195.84   10.45
   2  -3  11  180.54   10.40
  -3   3 -11  138.57    7.53
   3  -3  11  144.34    7.68
   3  -3  11  128.21    7.62
  -4   3 -11   32.40    2.11
   4  -3  11   33.44    2.56
   4  -3  11   30.22    2.44
  -5   3 -11    9.92    0.97
   5  -3  11   12.05    1.50
   5  -3  11    9.34    1.49
  -6   3 -11    0.79    0.85
   6  -3  11    0.39    1.44
   6  -3  11   -0.89    1.65
  -7   3 -11   10.09    1.15
   7  -3  11   11.47    1.78
   7  -3  11   10.36    2.19
  12   2 -11   -3.39    4.44
 -12  -2  11    1.01    0.84
  11   2 -11    3.03    4.06
 -11  -2  11    3.95    0.74
 -11  -2  11    3.92    1.05
  10   2 -11    1.52    3.61
 -10  -2  11    0.70    0.62
 -10  -2  11    0.13    0.90
   9   2 -11   21.35    3.59
  -9  -2  11   25.21    1.61
  -9  -2  11   23.81    1.84
   8   2 -11  100.21    7.28
  -8  -2  11  100.18    5.51
  -8  -2  11   99.90    5.59
   7   2 -11  173.53   10.73
  -7  -2  11  182.39    9.68
  -7  -2  11  175.91    9.73
   6   2 -11   85.71    6.08
  -6  -2  11   86.54    4.52
  -6  -2  11   83.00    4.58
  -6  -2  11   75.20    4.55
   5   2 -11   53.27    4.69
  -5  -2  11   48.74    3.01
  -5  -2  11   55.93    2.96
  -5  -2  11   53.69    3.02
  -4  -2  11  169.73    9.44
  -4  -2  11  175.51    9.40
  -3  -2  11  217.01   11.48
  -3  -2  11  211.86   11.52
  -3  -2  11  204.26   11.51
  -2  -2  11  194.41   10.75
  -2  -2  11  199.23   10.77
   1   2 -11  112.07    6.17
  -1  -2  11  112.57    6.24
   0   2 -11    1.27    0.46
   0  -2  11    1.48    0.72
   0  -2  11    1.75    0.61
  -1   2 -11    0.98    0.47
   1  -2  11    1.07    0.75
   1  -2  11    0.83    0.68
  -2   2 -11    2.79    0.54
   2  -2  11    3.91    0.83
   2  -2  11    3.03    0.87
  -3   2 -11    5.87    0.67
   3  -2  11    6.13    1.01
   3  -2  11    6.81    0.99
  -4   2 -11   33.65    2.34
   4  -2  11   43.03    2.68
  -5   2 -11   78.67    4.30
   5  -2  11   68.78    4.61
   5  -2  11   79.55    4.56
  -6   2 -11   84.39    4.76
   6  -2  11   78.37    5.19
   6  -2  11   88.74    5.06
  -7   2 -11   31.69    2.50
   7  -2  11   41.61    3.05
   7  -2  11   38.67    3.49
  -8   2 -11   22.90    2.12
   8  -2  11   25.74    2.86
   8  -2  11   28.03    3.59
  13   1 -11   -0.06    4.96
 -13  -1  11    5.89    1.01
 -13  -1  11    4.95    1.28
  12   1 -11   15.38    4.75
 -12  -1  11   20.23    1.70
 -12  -1  11   21.69    2.00
  11   1 -11   35.79    5.04
 -11  -1  11   50.60    3.07
 -11  -1  11   50.63    2.88
  10   1 -11   63.18    6.59
 -10  -1  11   56.76    3.37
 -10  -1  11   61.08    3.52
   9   1 -11   65.80    6.28
  -9  -1  11   65.71    3.71
  -9  -1  11   61.23    3.58
   8   1 -11    0.06    2.87
  -8  -1  11    3.23    0.50
  -8  -1  11    4.22    0.79
   7   1 -11   11.64    2.69
  -7  -1  11   12.31    0.94
  -7  -1  11    8.42    0.70
   6   1 -11   14.49    2.59
   6   1 -11   11.84    1.14
  -6  -1  11   14.16    0.98
  -6  -1  11   13.81    1.24
   5   1 -11    6.09    0.93
   5   1 -11    6.47    2.40
  -5  -1  11    7.71    0.72
  -4  -1  11    1.14    0.50
  -4  -1  11    1.22    0.36
  -4  -1  11    1.92    0.53
  -4  -1  11    1.03    0.54
  -3  -1  11   52.00    3.05
  -3  -1  11   54.51    3.08
  -3  -1  11   55.63    3.11
  -3  -1  11   54.15    3.01
   2   1 -11   61.68    3.57
  -2  -1  11   62.76    3.62
  -2  -1  11   67.20    3.64
   1   1 -11   63.09    3.92
  -1  -1  11   74.70    3.94
  -1  -1  11   69.99    3.94
   0   1 -11   20.47    1.38
   0  -1  11   22.40    1.58
   0  -1  11   21.67    1.57
  -1   1 -11   33.12    1.92
   1  -1  11   34.44    2.10
   1  -1  11   30.14    2.11
  -2   1 -11  137.97    7.39
   2  -1  11  135.11    7.48
   2  -1  11  132.31    7.49
  -3   1 -11   85.84    4.79
   3  -1  11   86.09    4.96
   3  -1  11   87.48    4.92
  -4   1 -11   66.49    3.86
   4  -1  11   70.18    4.06
  -5   1 -11    5.71    0.73
   5  -1  11    5.64    1.13
   5  -1  11    4.92    1.36
  -6   1 -11   -0.26    0.73
   6  -1  11    0.99    1.20
   6  -1  11   -0.56    1.52
  -7   1 -11    6.88    0.96
   7  -1  11    9.44    1.49
   7  -1  11    7.40    1.91
  -8   1 -11    3.42    0.95
   8  -1  11    3.23    2.11
  13   0 -11    0.15    5.03
 -13   0  11    0.91    1.20
 -13   0  11   -0.58    0.96
  12   0 -11    0.46    4.52
 -12   0  11   -1.07    1.07
 -12   0  11   -0.29    0.81
  11   0 -11   -2.43    4.05
 -11   0  11   -0.59    0.97
 -11   0  11    0.78    0.70
  10   0 -11   -1.77    3.50
 -10   0  11   -0.23    0.88
 -10   0  11    0.28    0.60
   9   0 -11    0.18    3.13
  -9   0  11   -0.46    0.51
  -9   0  11   -1.50    0.80
   8   0 -11   -1.20    2.75
  -8   0  11    0.05    0.44
  -8   0  11    0.10    0.72
   7   0 -11   -0.24    0.88
   7   0 -11   -0.56    2.44
  -7   0  11    0.11    0.41
  -7   0  11   -0.15    0.67
   6   0 -11    0.02    0.82
   6   0 -11   -0.19    2.33
  -6   0  11   -0.36    0.61
   5   0 -11    0.60    0.85
  -5   0  11    0.00    0.56
   4   0 -11   -0.77    0.88
  -4   0  11   -0.05    0.53
  -4   0  11   -0.43    0.51
   3   0 -11    1.11    0.86
  -3   0  11    0.37    0.55
  -3   0  11    0.23    0.49
   2   0 -11   -0.34    0.84
  -2   0  11    0.19    0.58
   1   0 -11    1.32    0.87
  -1   0  11    0.80    0.60
   0   0 -11    0.57    0.37
   0   0 -11    1.58    0.93
   0   0  11    0.75    0.66
  -1   0 -11    1.16    0.96
  -1   0 -11    0.63    0.40
   1   0  11   -0.09    0.70
  -2   0 -11    0.36    1.02
  -2   0 -11   -0.08    0.44
   2   0  11    0.16    0.78
  -3   0 -11    0.37    0.49
  -3   0 -11    0.15    1.10
   3   0  11   -0.26    0.91
  -4   0 -11    1.30    1.25
  -4   0 -11   -0.08    0.54
   4   0  11    0.18    1.05
  -5   0 -11   -0.84    0.62
  -5   0 -11   -0.64    1.37
   5   0  11   -1.37    1.23
  -6   0 -11   -2.34    0.70
  -6   0 -11   -0.15    1.60
   6   0  11   -1.26    1.45
  -7   0 -11   -1.63    0.78
  -7   0 -11    1.29    1.80
   7   0  11   -1.40    1.71
  -8   0 -11   -0.92    0.85
  -8   0 -11   -0.07    2.11
   8   0  11   -1.22    2.01
   9   0  11   -0.25    2.33
  13  -1 -11    3.57    5.16
 -13   1  11    2.23    1.51
 -13   1  11    2.17    1.20
  12  -1 -11   14.26    4.82
 -12   1  11   17.31    1.50
 -12   1  11   20.96    1.64
  11  -1 -11   45.33    5.11
 -11   1  11   48.47    2.86
 -11   1  11   48.42    3.02
  10  -1 -11   58.38    6.65
 -10   1  11   59.60    3.53
   9  -1 -11   63.93    6.20
  -9   1  11   60.30    3.57
   8  -1 -11    2.77    2.79
  -8   1  11    2.61    0.76
   7  -1 -11    5.80    2.58
   7  -1 -11    5.51    1.12
  -7   1  11    7.99    0.83
   6  -1 -11   12.22    1.25
  -6   1  11   13.68    1.23
   5  -1 -11    6.21    1.02
  -5   1  11    6.63    0.75
  -5   1  11    5.76    0.70
   4  -1 -11    1.72    1.13
  -4   1  11    0.99    0.59
  -4   1  11    1.91    0.56
   3  -1 -11   51.83    3.25
  -3   1  11   53.59    3.08
   2  -1 -11   59.84    3.80
  -2   1  11   65.42    3.62
   1  -1 -11   69.02    4.12
  -1   1  11   68.38    3.91
   0  -1 -11   21.25    2.05
   0   1  11   22.11    1.64
  -1  -1 -11   31.96    2.54
   1   1  11   33.16    2.18
  -2  -1 -11  121.90    7.06
  -2  -1 -11  132.39    7.35
   2   1  11  134.26    7.20
  -3  -1 -11   83.18    5.01
  -3  -1 -11   78.95    4.57
   3   1  11   85.98    4.78
  -4  -1 -11   63.59    4.16
  -4  -1 -11   59.96    3.53
   4   1  11   64.44    3.83
  -5  -1 -11    6.47    1.61
  -5  -1 -11    4.24    0.69
   5   1  11    4.64    1.29
  -6  -1 -11   -1.43    0.69
  -6  -1 -11   -0.02    1.75
   6   1  11   -1.36    1.46
  -7  -1 -11    6.81    0.90
  -7  -1 -11   10.13    2.06
   7   1  11    8.16    1.78
  -8  -1 -11    1.99    0.88
  -8  -1 -11    5.16    2.28
   8   1  11    5.24    1.99
  12  -2 -11   -1.64    4.76
 -12   2  11    0.07    1.13
  11  -2 -11    3.33    4.17
 -11   2  11    3.15    1.05
  10  -2 -11   -0.52    3.73
 -10   2  11    1.15    0.92
   9  -2 -11   23.19    3.73
  -9   2  11   23.49    1.81
   8  -2 -11   97.34    7.06
   8  -2 -11   88.45    5.32
  -8   2  11   87.79    5.05
   7  -2 -11  180.22   10.17
   7  -2 -11  157.69    9.24
  -7   2  11  157.75    8.98
   6  -2 -11   88.08    6.20
   6  -2 -11   78.05    4.76
  -6   2  11   75.60    4.43
   5  -2 -11   52.36    3.28
  -5   2  11   49.94    2.98
  -5   2  11   49.00    2.93
   4  -2 -11  165.67    8.95
  -4   2  11  155.38    8.79
  -4   2  11  161.11    8.83
   3  -2 -11  200.08   10.98
  -3   2  11  203.10   10.88
  -3   2  11  192.44   10.83
   2  -2 -11  193.66   10.76
  -2   2  11  194.91   10.65
   1  -2 -11  106.11    6.12
  -1   2  11  107.34    5.95
   0  -2 -11    1.19    1.10
   0   2  11    1.54    0.76
  -1  -2 -11    1.23    1.16
   1   2  11    0.97    0.79
  -2  -2 -11    2.50    1.22
   2   2  11    3.81    0.89
  -3  -2 -11    3.15    1.36
   3   2  11    5.34    1.01
  -4  -2 -11   33.37    3.07
   4   2  11   33.02    2.50
  -5  -2 -11   74.95    4.66
  -5  -2 -11   58.26    3.77
   5   2  11   72.22    4.20
  -6  -2 -11   79.93    5.11
  -6  -2 -11   64.93    4.11
   6   2  11   77.91    4.58
  -7  -2 -11   28.47    2.05
  -7  -2 -11   33.96    3.94
   7   2  11   33.65    2.99
  -8  -2 -11   20.62    1.85
  -8  -2 -11   28.44    2.88
   8   2  11   26.91    3.10
  12  -3 -11   21.49    5.32
 -12   3  11   24.56    2.24
  11  -3 -11   40.29    5.43
 -11   3  11   51.24    3.12
  10  -3 -11   59.57    7.19
 -10   3  11   60.58    3.62
   9  -3 -11   33.14    4.25
   9  -3 -11   31.56    2.87
  -9   3  11   35.62    2.31
   8  -3 -11   11.45    3.30
   8  -3 -11    9.31    1.56
  -8   3  11    9.96    1.04
   7  -3 -11   11.09    1.57
   7  -3 -11   14.53    3.10
  -7   3  11   11.24    1.04
   6  -3 -11   29.21    2.62
   6  -3 -11   32.59    3.53
  -6   3  11   25.85    1.93
   5  -3 -11   11.34    1.45
  -5   3  11   11.08    0.99
  -5   3  11   12.20    1.35
   4  -3 -11    7.65    1.32
  -4   3  11    5.73    0.80
  -4   3  11    6.40    0.85
   3  -3 -11   55.15    3.50
  -3   3  11   49.62    3.06
  -3   3  11   52.81    3.13
   2  -3 -11   64.26    4.05
  -2   3  11   60.54    3.64
  -2   3  11   65.95    3.72
   1  -3 -11   28.13    2.48
  -1   3  11   25.09    1.87
  -1   3  11   24.04    1.74
   0  -3 -11   17.70    1.75
   0   3  11   19.70    1.66
  -1  -3 -11   66.89    4.23
   1   3  11   63.23    3.84
  -2  -3 -11  183.91   10.49
   2   3  11  188.14   10.29
  -3  -3 -11  133.36    7.86
   3   3  11  135.03    7.54
  -4  -3 -11   33.21    3.42
   4   3  11   30.57    2.51
  -5  -3 -11   10.27    2.17
   5   3  11   10.81    1.57
  -6  -3 -11    1.45    2.21
   6   3  11   -2.91    1.57
  -7  -3 -11    9.54    2.54
  -7  -3 -11    8.54    0.95
   7   3  11    8.83    1.91
  11  -4 -11   -7.67    4.81
 -11   4  11   -1.30    1.17
  10  -4 -11   -2.12    4.39
 -10   4  11   -1.24    1.07
   9  -4 -11    2.52    4.02
   9  -4 -11   -1.73    1.60
  -9   4  11    2.61    0.99
   8  -4 -11    0.91    3.63
   8  -4 -11   -0.54    1.52
  -8   4  11    0.24    0.94
   7  -4 -11    2.97    3.40
   7  -4 -11   -0.31    1.58
  -7   4  11    1.60    0.90
   6  -4 -11    1.08    1.59
   6  -4 -11    3.03    3.31
  -6   4  11    2.14    0.84
   5  -4 -11   -0.91    1.49
   5  -4 -11    3.05    3.27
  -5   4  11    0.41    0.81
   4  -4 -11    2.49    1.46
  -4   4  11    4.72    0.85
  -4   4  11    2.93    0.88
   3  -4 -11    6.09    1.50
  -3   4  11    4.61    0.87
  -3   4  11    3.86    0.91
   2  -4 -11    4.28    1.46
  -2   4  11    2.78    0.91
  -2   4  11    3.16    0.88
   1  -4 -11   13.88    1.72
  -1   4  11   12.79    1.58
  -1   4  11   11.83    1.12
   0  -4 -11   -0.38    1.53
   0   4  11    0.97    0.93
  -1  -4 -11    1.02    1.62
   1   4  11    0.90    1.03
  -2  -4 -11   -0.52    1.71
   2   4  11    0.54    1.11
  -3  -4 -11    0.38    1.99
   3   4  11    2.78    1.25
  -4  -4 -11    1.77    2.12
   4   4  11    0.74    1.36
  -5  -4 -11   -1.31    2.34
   5   4  11   -0.55    1.52
  -6  -4 -11    3.79    2.63
   6   4  11    5.17    1.76
  10  -5 -11   19.90    5.07
 -10   5  11   18.14    1.67
   9  -5 -11   12.16    4.57
   9  -5 -11    9.81    1.90
  -9   5  11   10.37    1.30
   8  -5 -11   -1.88    4.10
   8  -5 -11   -3.46    1.76
  -8   5  11   -0.25    1.07
   7  -5 -11   -1.14    3.87
   7  -5 -11    0.36    1.73
  -7   5  11   -0.10    1.05
   6  -5 -11    9.68    1.91
   6  -5 -11   11.36    3.92
  -6   5  11   11.76    1.22
   5  -5 -11    3.53    1.81
   5  -5 -11    9.99    3.72
  -5   5  11    4.56    1.04
   4  -5 -11   -0.85    1.76
  -4   5  11   -0.97    1.03
  -4   5  11   -1.20    0.99
   3  -5 -11   20.74    2.18
  -3   5  11   18.47    1.54
  -3   5  11   20.30    1.92
   2  -5 -11   67.00    4.44
  -2   5  11   63.46    3.78
  -2   5  11   56.38    3.73
   1  -5 -11   13.94    1.99
  -1   5  11   11.98    1.37
  -1   5  11   15.99    1.80
   0  -5 -11    6.29    1.86
   0   5  11   -0.67    1.14
   0   5  11    2.32    1.13
  -1  -5 -11    4.19    1.98
   1   5  11    5.34    1.22
  -2  -5 -11   22.67    2.56
   2   5  11   23.65    2.31
  -3  -5 -11   51.96    4.80
   3   5  11   53.72    3.61
  -4  -5 -11   27.80    3.06
   4   5  11   22.41    2.57
  -5  -5 -11   -1.59    2.71
   5   5  11    2.12    1.70
   7  -6 -11   64.33    4.61
   7  -6 -11   69.76    8.03
  -7   6  11   61.53    3.95
   6  -6 -11   38.51    5.09
   6  -6 -11   35.42    3.63
  -6   6  11   37.98    2.75
   5  -6 -11   47.03    5.11
   5  -6 -11   36.91    3.63
  -5   6  11   35.61    2.77
   4  -6 -11   55.14    4.45
   4  -6 -11   70.51    7.28
  -4   6  11   52.88    3.53
   3  -6 -11   88.21    5.82
  -3   6  11   83.20    5.13
  -3   6  11   90.58    5.16
   2  -6 -11   66.41    5.09
  -2   6  11   72.61    4.21
  -2   6  11   65.08    4.22
   1  -6 -11   17.31    2.50
  -1   6  11   21.30    2.13
  -1   6  11   19.72    1.74
   0  -6 -11    5.11    2.40
   0   6  11    7.91    1.37
   0   6  11    6.02    1.43
  -1  -6 -11   -1.42    2.38
   1   6  11    0.78    1.33
   1   6  11   -0.97    1.44
  -2  -6 -11    2.86    2.61
   2   6  11   -0.05    1.42
   2   6  11   -0.21    1.52
  -3  -6 -11    1.33    2.70
   3   6  11   -0.26    1.51
   3   6  11   -0.59    1.65
   6   6 -12    4.59    1.86
  -6  -6  12    4.09    1.57
  -6  -6  12    3.25    0.84
   5   6 -12    2.40    1.66
  -5  -6  12    2.38    0.79
  -5  -6  12    3.02    1.31
   4   6 -12    4.69    1.57
  -4  -6  12    5.63    1.44
  -4  -6  12    4.23    0.81
   3   6 -12    2.01    1.43
  -3  -6  12    2.85    1.42
   2   6 -12    0.53    1.05
  -2  -6  12    1.70    1.46
   1   6 -12    1.33    0.99
  -1  -6  12    0.91    1.46
   0   6 -12    1.82    0.98
   0  -6  12    2.05    1.56
  -1   6 -12   -1.26    0.97
   1  -6  12   -0.54    1.67
   9   5 -12    5.47    2.34
  -9  -5  12    3.58    0.83
   8   5 -12    4.08    2.11
  -8  -5  12    3.25    0.79
   7   5 -12   -0.80    1.84
  -7  -5  12    0.39    0.69
   6   5 -12   15.43    1.94
  -6  -5  12   16.48    1.44
  -6  -5  12   17.02    1.91
   5   5 -12   20.87    1.95
  -5  -5  12   20.56    2.00
  -5  -5  12   20.22    1.57
   4   5 -12   43.27    3.36
  -4  -5  12   43.98    3.07
  -4  -5  12   48.24    2.72
   3   5 -12   36.20    2.92
  -3  -5  12   37.10    2.79
  -3  -5  12   40.65    2.36
   2   5 -12   58.98    3.43
  -2  -5  12   53.28    3.64
   1   5 -12   72.72    4.11
  -1  -5  12   68.04    4.39
   0   5 -12   68.52    4.02
   0  -5  12   68.89    4.34
  -1   5 -12   75.83    4.53
   1  -5  12   81.47    4.84
  -2   5 -12   34.67    2.47
   2  -5  12   38.45    3.05
  -3   5 -12   12.98    1.19
   3  -5  12   13.41    1.80
  -4   5 -12    1.32    1.00
   4  -5  12    1.35    1.73
  10   4 -12   19.70    2.63
 -10  -4  12   13.71    1.14
   9   4 -12   88.07    5.45
  -9  -4  12   71.43    4.32
   8   4 -12  170.38    9.48
  -8  -4  12  158.76    8.97
   7   4 -12   99.28    6.01
  -7  -4  12   95.26    5.37
   6   4 -12   43.26    3.38
  -6  -4  12   39.21    2.63
  -6  -4  12   42.71    2.47
   5   4 -12   22.48    1.97
  -5  -4  12   24.09    1.93
  -5  -4  12   24.40    1.61
   4   4 -12   36.44    3.01
  -4  -4  12   41.30    2.68
  -4  -4  12   43.01    2.43
  -3  -4  12  150.84    8.09
  -3  -4  12  144.68    8.21
   2   4 -12   24.65    1.91
  -2  -4  12   26.64    2.13
   1   4 -12   14.78    1.14
  -1  -4  12   16.65    1.41
   0   4 -12   29.88    2.13
   0  -4  12   34.38    2.47
  -1   4 -12   48.86    3.01
   1  -4  12   51.26    3.34
  -2   4 -12    5.27    0.82
   2  -4  12    7.73    1.33
  -3   4 -12   12.83    1.08
   3  -4  12   12.91    1.56
  -4   4 -12  100.48    5.82
   4  -4  12  105.53    6.12
  -5   4 -12  140.67    8.23
   5  -4  12  156.11    8.54
  11   3 -12    5.54    4.13
  11   3 -12   11.33    2.79
 -11  -3  12   10.15    0.99
  10   3 -12    7.05    3.84
  10   3 -12    6.28    2.40
 -10  -3  12    5.29    0.80
   9   3 -12    8.96    2.12
   9   3 -12    8.59    3.57
  -9  -3  12    6.35    0.76
   8   3 -12    0.79    1.84
   8   3 -12    1.01    3.10
  -8  -3  12    0.19    0.59
   7   3 -12    0.49    2.85
   7   3 -12   -0.71    1.63
  -7  -3  12    0.21    0.57
  -7  -3  12   -0.07    0.74
   6   3 -12    8.73    2.71
   6   3 -12    7.42    1.52
  -6  -3  12    5.90    0.75
  -6  -3  12    6.94    0.65
   5   3 -12   19.23    1.81
   5   3 -12   23.55    2.94
  -5  -3  12   22.08    1.67
  -5  -3  12   22.15    1.46
   4   3 -12   40.70    3.94
   4   3 -12   35.97    2.81
  -4  -3  12   38.37    2.47
  -4  -3  12   40.03    2.28
  -3  -3  12   42.97    2.70
  -3  -3  12   42.99    2.48
   2   3 -12   34.98    2.12
  -2  -3  12   31.54    2.27
   1   3 -12   59.92    3.33
  -1  -3  12   54.86    3.36
  -1  -3  12   60.30    3.51
   0   3 -12   24.48    1.69
   0  -3  12   24.29    1.76
   0  -3  12   25.92    2.05
  -1   3 -12   41.32    2.32
   1  -3  12   32.97    2.40
   1  -3  12   40.45    2.64
  -2   3 -12   38.97    2.24
   2  -3  12   36.29    2.64
   2  -3  12   31.72    2.39
  -3   3 -12   10.28    0.90
   3  -3  12    8.72    1.21
   3  -3  12   10.50    1.34
  -4   3 -12   15.15    1.18
   4  -3  12   14.74    1.55
   4  -3  12   16.03    1.60
  -5   3 -12    0.60    0.83
   5  -3  12    0.30    1.41
   5  -3  12    0.14    1.45
  -6   3 -12    2.69    0.96
   6  -3  12    2.21    1.65
   6  -3  12    2.04    1.79
  12   2 -12    2.77    4.75
 -12  -2  12   -0.58    0.86
  11   2 -12   -0.12    4.16
 -11  -2  12   -1.06    0.75
 -11  -2  12    0.28    1.10
  10   2 -12    1.37    4.00
 -10  -2  12    0.91    0.65
 -10  -2  12    0.63    0.98
   9   2 -12    0.96    3.49
  -9  -2  12    1.53    0.91
  -9  -2  12    1.01    0.61
   8   2 -12   -1.86    3.13
  -8  -2  12    0.07    0.78
  -8  -2  12   -0.55    0.54
   7   2 -12    3.92    2.91
  -7  -2  12    6.59    0.62
  -7  -2  12    5.76    0.81
   6   2 -12    0.23    2.61
  -6  -2  12    2.27    0.68
  -6  -2  12    1.08    0.47
   5   2 -12    1.53    2.57
  -5  -2  12    3.67    0.65
  -5  -2  12    2.34    0.60
  -5  -2  12    2.30    0.48
  -4  -2  12   10.26    1.16
  -4  -2  12   10.91    0.95
  -4  -2  12   11.24    1.13
  -3  -2  12    2.82    0.68
  -3  -2  12    2.20    0.44
  -3  -2  12    2.54    0.60
   2   2 -12    3.64    0.58
  -2  -2  12    3.55    0.66
  -2  -2  12    3.12    0.73
   1   2 -12    1.21    0.50
  -1  -2  12    1.52    0.65
  -1  -2  12    0.65    0.74
   0   2 -12    2.59    0.53
   0  -2  12    1.98    0.78
   0  -2  12    3.18    0.74
  -1   2 -12    2.48    0.56
   1  -2  12    1.80    0.86
   1  -2  12    2.40    0.80
  -2   2 -12   -0.03    0.55
   2  -2  12   -0.44    0.87
   2  -2  12   -0.52    0.91
  -3   2 -12    1.66    0.65
   3  -2  12    2.39    1.05
   3  -2  12    1.03    1.01
  -4   2 -12    1.50    0.70
   4  -2  12    0.24    1.15
   4  -2  12    0.89    1.20
  -5   2 -12    0.39    0.80
   5  -2  12    1.99    1.32
   5  -2  12   -1.33    1.42
  -6   2 -12    1.26    0.90
   6  -2  12    4.07    1.45
   6  -2  12    0.16    1.71
  -7   2 -12   -2.07    0.96
   7  -2  12    0.13    1.65
   7  -2  12   -1.87    2.01
  12   1 -12   20.79    5.10
 -12  -1  12   24.41    1.92
 -12  -1  12   27.38    2.23
  11   1 -12   15.85    4.54
 -11  -1  12   16.22    1.49
 -11  -1  12   16.17    1.42
  10   1 -12    4.68    3.96
 -10  -1  12    6.39    0.76
 -10  -1  12    5.99    1.02
   9   1 -12   -1.95    3.38
  -9  -1  12    0.31    0.58
  -9  -1  12   -1.09    0.86
   8   1 -12    7.07    3.13
  -8  -1  12    6.01    0.61
  -8  -1  12    4.06    0.89
   7   1 -12    1.01    0.99
   7   1 -12    0.21    2.84
  -7  -1  12    1.18    0.75
  -7  -1  12    1.30    0.48
   6   1 -12    3.46    2.63
   6   1 -12    4.12    1.07
  -6  -1  12    6.16    0.77
  -6  -1  12    4.70    0.52
   5   1 -12   17.95    2.94
   5   1 -12   14.99    1.81
  -5  -1  12   15.09    1.32
  -5  -1  12   16.94    1.13
  -4  -1  12   74.45    4.34
  -4  -1  12   82.24    4.25
  -4  -1  12   74.33    4.30
  -3  -1  12  134.40    7.34
  -3  -1  12  131.66    7.32
   2   1 -12   74.19    4.11
  -2  -1  12   73.28    4.19
  -2  -1  12   74.14    4.18
   1   1 -12  101.94    5.47
  -1  -1  12   98.65    5.56
  -1  -1  12   97.81    5.55
   0   1 -12   89.95    4.94
   0  -1  12   89.93    5.05
   0  -1  12   88.50    5.04
  -1   1 -12   27.84    1.70
   1  -1  12   26.34    1.97
   1  -1  12   27.24    1.98
  -2   1 -12   49.42    2.77
   2  -1  12   45.68    2.98
   2  -1  12   48.85    3.00
  -3   1 -12   26.75    1.73
   3  -1  12   25.73    2.11
   3  -1  12   24.65    2.13
  -4   1 -12    3.77    0.70
   4  -1  12    4.75    1.26
   4  -1  12    4.06    1.12
  -5   1 -12    4.71    0.79
   5  -1  12    6.32    1.27
   5  -1  12    7.44    1.48
  -6   1 -12   -1.52    0.84
   6  -1  12    0.26    1.40
   6  -1  12    0.18    1.64
  -7   1 -12    6.08    1.00
   7  -1  12    7.26    1.98
  12   0 -12    3.11    4.87
 -12   0  12    9.89    1.25
 -12   0  12    8.02    0.99
  11   0 -12    0.96    4.26
 -11   0  12   -0.40    1.02
 -11   0  12   -0.85    0.70
  10   0 -12   27.10    4.34
 -10   0  12   32.12    2.19
 -10   0  12   28.56    1.91
   9   0 -12  113.77    8.52
  -9   0  12  117.44    6.41
  -9   0  12  112.59    6.30
   8   0 -12  267.95   15.54
  -8   0  12  265.84   14.48
  -8   0  12  262.86   14.42
   7   0 -12  212.86   12.55
   7   0 -12  240.98   13.50
  -7   0  12  234.66   12.49
   6   0 -12   24.94    2.21
   6   0 -12   31.63    3.37
  -6   0  12   28.40    1.86
   5   0 -12   13.03    1.26
  -5   0  12   11.95    1.18
  -5   0  12   11.13    1.26
   4   0 -12   75.02    4.38
  -4   0  12   74.28    4.20
  -4   0  12   73.07    4.15
   3   0 -12  103.39    6.00
  -3   0  12  106.70    5.86
   2   0 -12  113.76    6.50
  -2   0  12  115.70    6.37
   1   0 -12    0.93    1.03
   1   0 -12   -0.79    0.40
  -1   0  12    0.04    0.67
   0   0 -12  100.06    5.73
   0   0 -12   92.80    5.44
   0   0  12  104.84    5.57
  -1   0 -12   51.29    3.39
  -1   0 -12   50.33    2.92
   1   0  12   52.76    3.14
  -2   0 -12   38.72    2.99
  -2   0 -12   40.68    2.38
   2   0  12   41.92    2.66
  -3   0 -12   31.84    1.94
  -3   0 -12   31.27    2.72
   3   0  12   30.11    2.35
  -4   0 -12   94.82    5.74
  -4   0 -12   93.92    5.27
   4   0  12   95.60    5.52
  -5   0 -12  156.91    8.66
  -5   0 -12  158.60    9.07
   5   0  12  157.65    8.89
  -6   0 -12   84.53    5.05
  -6   0 -12   94.70    5.76
   6   0  12   91.10    5.50
  -7   0 -12   28.07    2.65
  -7   0 -12   25.08    1.99
   7   0  12   26.86    3.03
  -8   0 -12    3.64    1.01
  -8   0 -12    7.52    2.45
   8   0  12    5.01    2.16
  12  -1 -12   22.52    5.24
 -12   1  12   23.08    2.12
  11  -1 -12   17.29    4.61
 -11   1  12   15.11    1.35
  10  -1 -12    3.50    3.93
 -10   1  12    6.08    1.01
   9  -1 -12    0.99    3.49
  -9   1  12    0.85    0.87
   8  -1 -12    4.79    3.16
   8  -1 -12    5.19    1.34
  -8   1  12    6.71    0.90
   7  -1 -12    1.87    1.23
   7  -1 -12    1.06    2.86
  -7   1  12    1.15    0.74
   6  -1 -12    6.20    2.90
   6  -1 -12    3.50    1.21
  -6   1  12    4.40    0.77
   5  -1 -12   13.45    1.34
  -5   1  12   13.93    1.25
  -5   1  12   12.43    1.34
   4  -1 -12   73.56    4.33
  -4   1  12   74.08    4.14
  -4   1  12   69.81    4.08
   3  -1 -12  125.84    7.26
  -3   1  12  134.11    7.15
  -3   1  12  126.48    7.08
   2  -1 -12   74.23    4.38
  -2   1  12   71.24    4.15
   1  -1 -12   94.19    5.60
  -1   1  12   97.53    5.40
   0  -1 -12   87.56    5.25
   0   1  12   88.90    5.02
  -1  -1 -12   26.48    2.51
   1   1  12   25.78    1.97
  -2  -1 -12   47.62    3.39
   2   1  12   46.05    2.96
  -3  -1 -12   22.69    1.59
  -3  -1 -12   25.22    2.69
   3   1  12   25.00    2.08
  -4  -1 -12    4.05    1.63
  -4  -1 -12    2.32    0.64
   4   1  12    4.52    1.25
  -5  -1 -12    2.82    0.72
  -5  -1 -12    4.76    1.82
   5   1  12    5.07    1.43
  -6  -1 -12   -1.93    1.97
  -6  -1 -12   -0.69    0.74
   6   1  12   -0.18    1.59
  -7  -1 -12    6.58    0.91
  -7  -1 -12    4.90    2.27
   7   1  12    5.46    1.91
  12  -2 -12    1.55    5.14
 -12   2  12    0.20    1.19
  11  -2 -12    0.20    4.54
 -11   2  12   -0.22    1.08
  10  -2 -12   -1.35    4.07
 -10   2  12    0.15    0.99
   9  -2 -12   -3.41    3.66
  -9   2  12    0.15    0.89
   8  -2 -12   -0.21    1.41
   8  -2 -12    1.55    3.27
  -8   2  12   -0.58    0.83
   7  -2 -12    4.43    1.35
  -7   2  12    5.61    0.85
   6  -2 -12    1.53    1.25
   6  -2 -12    2.89    3.03
  -6   2  12    1.63    0.75
   5  -2 -12    4.08    1.23
  -5   2  12    2.94    0.78
  -5   2  12    2.59    0.73
   4  -2 -12   10.30    1.37
  -4   2  12    9.10    0.92
  -4   2  12   11.64    1.28
   3  -2 -12    3.57    1.18
  -3   2  12    2.10    0.68
  -3   2  12    2.53    0.76
   2  -2 -12    3.39    1.18
  -2   2  12    2.93    0.78
   1  -2 -12    0.39    1.18
  -1   2  12    0.90    0.76
   0  -2 -12    3.07    1.32
   0   2  12    3.44    0.86
  -1  -2 -12    2.79    1.34
   1   2  12    1.67    0.93
  -2  -2 -12   -1.71    1.40
   2   2  12    0.03    0.98
  -3  -2 -12    1.11    1.55
   3   2  12    1.34    1.12
  -4  -2 -12    2.45    1.74
   4   2  12    1.35    1.25
  -5  -2 -12    2.21    1.93
  -5  -2 -12   -2.08    0.64
   5   2  12   -0.45    1.42
  -6  -2 -12    2.26    2.12
  -6  -2 -12    0.30    0.73
   6   2  12    0.82    1.62
  -7  -2 -12   -3.05    0.81
  -7  -2 -12   -0.32    2.40
   7   2  12   -1.24    1.85
  11  -3 -12    9.23    4.88
 -11   3  12    9.56    1.30
  10  -3 -12    0.26    4.28
 -10   3  12    3.18    1.03
   9  -3 -12    4.62    4.00
   9  -3 -12    4.03    3.12
  -9   3  12    6.34    1.01
   8  -3 -12    0.35    3.52
   8  -3 -12   -2.84    1.51
  -8   3  12   -1.48    0.90
   7  -3 -12   -1.07    1.46
   7  -3 -12   -1.35    3.39
  -7   3  12   -0.25    0.86
   6  -3 -12    6.97    1.53
   6  -3 -12    6.31    3.37
  -6   3  12    5.51    0.88
   5  -3 -12   21.78    2.48
  -5   3  12   19.15    1.71
  -5   3  12   18.16    1.61
   4  -3 -12   39.06    2.94
  -4   3  12   35.05    2.35
  -4   3  12   32.91    2.26
   3  -3 -12   42.34    3.06
  -3   3  12   37.76    2.49
  -3   3  12   36.50    2.40
   2  -3 -12   30.17    2.72
  -2   3  12   28.80    2.10
  -2   3  12   28.76    1.97
   1  -3 -12   55.63    3.86
  -1   3  12   54.99    3.37
   0  -3 -12   22.58    2.69
   0   3  12   22.27    1.89
  -1  -3 -12   47.05    3.52
   1   3  12   41.18    2.88
  -2  -3 -12   33.96    3.41
   2   3  12   37.82    2.67
  -3  -3 -12   10.37    1.97
   3   3  12    9.14    1.39
  -4  -3 -12   13.69    2.32
   4   3  12   17.97    2.18
  -5  -3 -12   -0.36    2.26
   5   3  12    0.11    1.53
  -6  -3 -12    4.48    2.53
   6   3  12    3.59    1.76
  10  -4 -12   10.51    4.91
 -10   4  12   12.87    1.37
   9  -4 -12   69.05    4.87
   9  -4 -12   76.01    8.11
  -9   4  12   73.17    4.28
   8  -4 -12  153.30   10.49
   8  -4 -12  141.99    8.32
  -8   4  12  142.14    8.02
   7  -4 -12   97.89    7.94
   7  -4 -12   89.73    5.47
  -7   4  12   79.90    4.93
   6  -4 -12   50.94    6.34
   6  -4 -12   41.43    3.47
  -6   4  12   34.11    2.50
   5  -4 -12   20.91    2.08
  -5   4  12   19.46    1.75
   4  -4 -12   37.54    3.27
  -4   4  12   33.61    2.42
  -4   4  12   37.61    2.49
   3  -4 -12  131.76    7.80
  -3   4  12  140.70    7.48
  -3   4  12  127.94    7.42
   2  -4 -12   23.40    2.25
  -2   4  12   25.82    2.07
  -2   4  12   24.63    1.92
   1  -4 -12   13.81    1.88
  -1   4  12   14.00    1.70
  -1   4  12   11.90    1.21
   0  -4 -12   33.70    3.30
   0   4  12   29.12    2.32
  -1  -4 -12   45.39    3.93
   1   4  12   46.01    3.08
  -2  -4 -12    5.88    2.02
   2   4  12    6.47    1.33
  -3  -4 -12   15.07    2.41
   3   4  12   14.93    1.66
  -4  -4 -12   90.87    6.58
   4   4  12   98.66    5.72
  -5  -4 -12  139.71    8.67
   5   4  12  135.66    7.93
   9  -5 -12    1.26    2.17
   9  -5 -12    7.96    4.88
  -9   5  12    4.21    1.28
   8  -5 -12   -0.29    1.98
   8  -5 -12    2.60    4.49
  -8   5  12    1.23    1.17
   7  -5 -12    0.70    1.87
   7  -5 -12    2.02    4.28
  -7   5  12    1.56    1.12
   6  -5 -12   15.38    4.32
   6  -5 -12   12.89    2.15
  -6   5  12   11.81    1.31
   5  -5 -12   15.99    2.21
   5  -5 -12   23.16    4.33
  -5   5  12   14.93    1.43
   4  -5 -12   37.51    3.70
  -4   5  12   36.50    2.54
  -4   5  12   33.71    2.62
   3  -5 -12   39.04    3.65
  -3   5  12   32.49    2.54
  -3   5  12   34.31    2.59
   2  -5 -12   49.43    4.08
  -2   5  12   45.04    3.11
  -2   5  12   47.84    3.16
   1  -5 -12   66.11    4.74
  -1   5  12   62.51    3.89
  -1   5  12   59.99    3.86
   0  -5 -12   67.14    4.87
   0   5  12   62.00    4.01
  -1  -5 -12   75.31    5.47
   1   5  12   75.03    4.60
  -2  -5 -12   30.43    3.05
   2   5  12   30.52    2.65
  -3  -5 -12   13.20    2.72
   3   5  12   12.84    1.72
  -4  -5 -12    4.46    2.81
   4   5  12    2.16    1.68
   6  -6 -12    6.88    4.94
   6  -6 -12    2.88    2.19
  -6   6  12    3.91    1.34
   5  -6 -12   -0.04    2.16
   5  -6 -12    7.14    4.73
  -5   6  12    2.66    1.28
   4  -6 -12    4.58    4.64
   4  -6 -12    3.55    2.24
  -4   6  12    5.13    1.37
   3  -6 -12    2.17    2.24
  -3   6  12    0.43    1.35
  -3   6  12    2.82    1.32
   2  -6 -12   -1.41    2.32
  -2   6  12    0.43    1.29
  -2   6  12    0.76    1.39
   1  -6 -12   -0.37    2.45
  -1   6  12    0.91    1.34
  -1   6  12   -0.56    1.45
   0  -6 -12   -0.98    2.49
   0   6  12   -0.21    1.38
   0   6  12   -0.56    1.55
  -1  -6 -12   -1.27    2.68
   1   6  12   -0.31    1.56
   1   6  12   -0.28    1.46
   7   5 -13    9.27    2.02
  -7  -5  13    6.19    0.86
   6   5 -13   40.08    3.61
  -6  -5  13   39.66    2.48
  -6  -5  13   38.94    2.81
   5   5 -13   37.33    3.28
  -5  -5  13   35.04    2.67
  -5  -5  13   36.52    2.31
   4   5 -13   24.25    1.94
  -4  -5  13   21.17    2.23
  -4  -5  13   19.86    1.66
  -3  -5  13    8.46    1.31
   2   5 -13   16.03    1.30
  -2  -5  13   15.42    1.59
   1   5 -13   28.50    2.14
  -1  -5  13   26.08    2.63
   0   5 -13   13.60    1.21
   0  -5  13   15.39    1.63
  -1   5 -13    4.55    0.95
   1  -5  13    4.17    1.53
  -2   5 -13    1.15    0.93
   2  -5  13    2.34    1.58
   9   4 -13    2.73    2.23
  -9  -4  13   -0.30    0.77
   8   4 -13    3.51    2.05
  -8  -4  13    0.92    0.72
   7   4 -13    8.70    1.87
  -7  -4  13    6.93    0.81
   6   4 -13    4.40    1.66
  -6  -4  13    2.34    0.88
  -6  -4  13    1.38    0.67
   5   4 -13   -0.01    1.49
  -5  -4  13    0.77    0.89
  -5  -4  13    0.14    0.63
   4   4 -13    0.17    1.31
  -4  -4  13   -0.38    0.58
  -4  -4  13    0.10    0.95
  -3  -4  13    3.75    1.00
   2   4 -13    2.34    0.80
  -2  -4  13    2.05    1.03
   1   4 -13    3.51    0.77
  -1  -4  13    1.81    1.08
   0   4 -13    0.57    0.73
   0  -4  13    0.52    1.15
  -1   4 -13    1.84    0.78
   1  -4  13   -0.54    1.27
  -2   4 -13    1.01    0.80
   2  -4  13    0.78    1.34
  -3   4 -13    6.67    0.97
   3  -4  13    5.60    1.54
  -4   4 -13    5.97    1.05
   4  -4  13    6.69    1.73
  10   3 -13    4.18    3.95
  10   3 -13    5.95    2.54
 -10  -3  13    0.71    0.80
   9   3 -13    2.08    2.24
   9   3 -13    4.91    3.65
  -9  -3  13    2.25    0.72
   8   3 -13    1.98    3.41
   8   3 -13    2.43    1.98
  -8  -3  13    1.83    0.67
   7   3 -13   15.44    3.40
   7   3 -13   21.18    2.15
  -7  -3  13   19.08    1.46
   6   3 -13   88.83    5.54
   6   3 -13   81.07    6.97
  -6  -3  13   92.65    4.93
  -6  -3  13   87.43    4.99
   5   3 -13  106.29    6.35
   5   3 -13  105.39    7.59
  -5  -3  13  111.67    5.95
  -5  -3  13  106.29    6.03
   4   3 -13   53.26    3.57
   4   3 -13   56.90    5.56
  -4  -3  13   53.12    3.25
  -4  -3  13   53.63    3.07
  -3  -3  13   39.16    2.50
  -3  -3  13   35.76    2.31
   2   3 -13   59.47    3.28
  -2  -3  13   53.23    3.27
  -2  -3  13   56.06    3.42
   1   3 -13   70.33    3.91
  -1  -3  13   71.06    4.09
  -1  -3  13   65.18    3.94
   0   3 -13   75.45    4.07
   0  -3  13   66.86    4.11
   0  -3  13   73.04    4.27
  -1   3 -13    4.87    0.75
   1  -3  13    5.09    0.91
   1  -3  13    4.60    1.15
  -2   3 -13    4.79    0.77
   2  -3  13    2.57    1.00
   2  -3  13    4.28    1.21
  -3   3 -13    0.56    0.78
   3  -3  13    0.54    1.10
   3  -3  13    0.65    1.25
  -4   3 -13    0.62    0.88
   4  -3  13    0.90    1.34
   4  -3  13   -0.07    1.40
  -5   3 -13    1.48    0.96
   5  -3  13   -0.03    1.55
   5  -3  13   -1.76    1.62
  11   2 -13   32.90    5.22
 -11  -2  13   42.42    2.89
 -11  -2  13   40.89    2.58
  10   2 -13   76.14    7.79
 -10  -2  13   67.75    4.05
 -10  -2  13   73.29    4.25
   9   2 -13   85.23    7.92
  -9  -2  13   89.63    5.13
  -9  -2  13   90.76    5.00
   8   2 -13  117.62    8.78
  -8  -2  13  123.90    6.68
  -8  -2  13  120.27    6.76
   7   2 -13   28.91    3.78
   7   2 -13   31.02    2.52
  -7  -2  13   34.25    2.19
  -7  -2  13   32.27    1.99
   6   2 -13    6.92    3.07
  -6  -2  13    9.88    0.95
  -6  -2  13    9.88    0.77
   5   2 -13   12.44    3.01
  -5  -2  13    8.50    0.85
  -5  -2  13    7.81    0.69
  -4  -2  13    3.83    0.73
  -4  -2  13    2.85    0.70
  -4  -2  13    3.89    0.51
   3   2 -13    0.77    0.62
  -3  -2  13   -0.12    0.65
  -3  -2  13    0.88    0.71
   2   2 -13   23.21    1.65
  -2  -2  13   23.37    1.76
  -2  -2  13   25.07    1.85
   1   2 -13   90.45    4.81
  -1  -2  13   82.99    4.89
  -1  -2  13   85.55    4.94
   0   2 -13  132.50    7.12
   0  -2  13  124.51    7.19
   0  -2  13  131.35    7.23
  -1   2 -13   82.69    4.60
   1  -2  13   79.38    4.72
   1  -2  13   84.37    4.79
  -2   2 -13   62.22    3.45
   2  -2  13   61.62    3.75
   2  -2  13   55.38    3.64
  -3   2 -13   99.46    5.34
   3  -2  13   88.34    5.52
   3  -2  13   98.33    5.56
  -4   2 -13   89.12    5.18
   4  -2  13   89.38    5.45
   4  -2  13   97.52    5.46
  -5   2 -13   82.29    4.74
   5  -2  13   88.88    5.13
   5  -2  13   76.98    5.14
  -6   2 -13   30.65    2.38
   6  -2  13   33.54    3.17
   6  -2  13   33.60    3.30
  12   1 -13    0.35    5.18
 -12  -1  13    0.65    1.21
 -12  -1  13   -0.55    0.88
  11   1 -13    4.76    4.70
 -11  -1  13    3.56    1.17
 -11  -1  13    3.32    0.79
  10   1 -13   -1.05    4.20
 -10  -1  13    0.78    0.70
 -10  -1  13    1.08    1.03
   9   1 -13   -3.20    3.80
  -9  -1  13    0.46    0.62
  -9  -1  13    0.75    0.95
   8   1 -13   -4.32    3.39
  -8  -1  13    0.47    0.56
  -8  -1  13   -0.20    0.86
   7   1 -13   14.37    3.44
  -7  -1  13   17.59    1.55
  -7  -1  13   15.95    1.26
   6   1 -13  103.72    7.73
   6   1 -13  104.46    6.06
  -6  -1  13  105.04    5.88
  -6  -1  13  107.51    5.80
   5   1 -13  118.28    6.72
  -5  -1  13  115.49    6.54
  -5  -1  13  121.20    6.49
   4   1 -13   50.09    3.17
  -4  -1  13   46.64    2.85
  -4  -1  13   46.45    2.77
   3   1 -13   36.91    2.17
  -3  -1  13   35.09    2.29
   2   1 -13   20.09    1.41
  -2  -1  13   19.54    1.64
  -2  -1  13   21.42    1.65
   1   1 -13   56.48    3.21
  -1  -1  13   56.20    3.35
  -1  -1  13   56.77    3.36
   0   1 -13   68.09    3.74
   0  -1  13   64.69    3.89
   0  -1  13   67.06    3.91
  -1   1 -13    8.45    0.76
   1  -1  13    9.31    1.08
   1  -1  13    9.14    1.07
  -2   1 -13    0.19    0.61
   2  -1  13    0.74    0.99
   2  -1  13    0.36    1.01
  -3   1 -13    4.79    0.73
   3  -1  13    4.18    1.14
   3  -1  13    4.79    1.21
  -4   1 -13    1.94    0.76
   4  -1  13    0.11    1.33
   4  -1  13   -1.60    1.21
  -5   1 -13    0.18    0.82
   5  -1  13   -1.03    1.37
   5  -1  13    2.21    1.57
  -6   1 -13    7.60    1.08
   6  -1  13   10.80    1.93
  12   0 -13    2.44    5.29
 -12   0  13    0.71    1.18
  11   0 -13   -2.74    4.62
 -11   0  13    0.72    1.12
 -11   0  13    0.33    0.78
  10   0 -13    0.90    4.16
 -10   0  13   -0.71    1.03
 -10   0  13    0.70    0.68
   9   0 -13   -0.96    3.73
  -9   0  13   -1.28    0.91
   8   0 -13    0.39    3.40
  -8   0  13   -0.87    0.88
   7   0 -13    0.02    3.17
   7   0 -13    0.27    1.48
  -7   0  13   -0.49    0.81
   6   0 -13    2.06    3.14
   6   0 -13   -0.67    1.11
  -6   0  13   -1.42    0.76
   5   0 -13   -1.09    1.11
  -5   0  13   -0.02    0.70
  -5   0  13   -0.62    0.71
   4   0 -13    0.10    1.12
  -4   0  13   -0.54    0.64
  -4   0  13   -0.07    0.69
   3   0 -13   -0.06    1.16
  -3   0  13   -0.17    0.72
   2   0 -13   -0.21    1.20
  -2   0  13   -0.32    0.75
   1   0 -13    0.20    1.20
  -1   0  13    0.08    0.78
   0   0 -13    0.22    1.26
   0   0 -13   -0.28    0.47
   0   0  13    0.25    0.87
  -1   0 -13   -0.39    1.32
  -1   0 -13   -1.17    0.50
   1   0  13    0.77    0.94
  -2   0 -13    0.75    0.57
  -2   0 -13    1.04    1.43
   2   0  13   -0.23    1.03
  -3   0 -13    0.24    0.63
  -3   0 -13   -0.55    1.53
   3   0  13   -0.17    1.16
  -4   0 -13    0.30    1.70
  -4   0 -13   -0.37    0.70
   4   0  13   -0.90    1.33
  -5   0 -13    0.64    0.79
  -5   0 -13    0.18    1.88
   5   0  13   -1.63    1.51
  -6   0 -13   -1.76    0.86
  -6   0 -13    0.81    2.08
   6   0  13    0.61    1.73
   7   0  13    0.67    2.01
  12  -1 -13    3.77    5.27
 -12   1  13    0.35    1.21
  11  -1 -13   -2.44    4.74
 -11   1  13    1.11    1.10
  10  -1 -13   -2.87    4.23
 -10   1  13    0.95    0.99
   9  -1 -13   -2.55    3.81
  -9   1  13   -0.95    0.93
   8  -1 -13   -1.42    1.93
   8  -1 -13    1.90    3.53
  -8   1  13   -0.38    0.87
   7  -1 -13   15.82    3.53
   7  -1 -13   11.84    1.56
  -7   1  13   14.88    1.50
   6  -1 -13   99.14    5.93
   6  -1 -13  115.36    7.87
  -6   1  13   98.42    5.69
   5  -1 -13  115.03    6.56
  -5   1  13  118.38    6.39
  -5   1  13  109.45    6.34
   4  -1 -13   47.35    3.19
  -4   1  13   44.46    2.76
  -4   1  13   46.84    2.84
   3  -1 -13   33.19    2.65
  -3   1  13   32.26    2.10
  -3   1  13   33.91    2.24
   2  -1 -13   20.67    2.27
  -2   1  13   20.47    1.74
   1  -1 -13   52.86    3.69
  -1   1  13   54.61    3.26
   0  -1 -13   63.04    4.26
   0   1  13   66.78    3.88
  -1  -1 -13    6.92    1.60
   1   1  13    8.98    1.14
  -2  -1 -13    2.91    1.54
   2   1  13    0.15    1.08
  -3  -1 -13    3.28    0.67
  -3  -1 -13    5.73    1.73
   3   1  13    5.22    1.25
  -4  -1 -13    1.19    1.86
  -4  -1 -13   -1.63    0.68
   4   1  13   -0.48    1.34
  -5  -1 -13    2.92    2.10
  -5  -1 -13   -1.36    0.75
   5   1  13    2.07    1.56
  -6  -1 -13   11.14    2.32
  -6  -1 -13    5.84    0.96
   6   1  13    7.83    1.86
  11  -2 -13   37.39    5.62
 -11   2  13   37.15    2.71
  10  -2 -13   70.64    7.98
 -10   2  13   62.18    3.86
   9  -2 -13   94.97    8.09
  -9   2  13   78.63    4.75
   8  -2 -13  116.26    8.90
   8  -2 -13  118.41    6.70
  -8   2  13  108.95    6.38
   7  -2 -13   33.41    4.19
   7  -2 -13   34.74    2.85
  -7   2  13   27.37    2.12
   6  -2 -13    8.62    1.52
   6  -2 -13   13.05    3.65
  -6   2  13    8.75    0.96
   5  -2 -13    8.71    1.47
  -5   2  13    6.80    0.99
  -5   2  13    8.64    0.89
   4  -2 -13    1.14    1.37
  -4   2  13    1.76    0.84
  -4   2  13    1.64    0.76
   3  -2 -13    2.98    1.34
  -3   2  13   -0.27    0.84
  -3   2  13    0.17    0.71
   2  -2 -13   21.22    2.47
  -2   2  13   21.79    1.82
   1  -2 -13   82.84    5.16
  -1   2  13   84.41    4.83
   0  -2 -13  120.36    7.13
   0   2  13  123.10    6.85
  -1  -2 -13   78.66    5.04
   1   2  13   77.80    4.60
  -2  -2 -13   54.20    4.11
   2   2  13   56.85    3.55
  -3  -2 -13   99.33    6.06
   3   2  13   92.70    5.58
  -4  -2 -13   86.68    5.72
   4   2  13   83.49    5.13
  -5  -2 -13   79.97    5.61
   5   2  13   75.58    4.86
  -6  -2 -13   33.76    3.16
   6   2  13   29.91    3.13
  10  -3 -13    2.54    4.73
 -10   3  13    1.92    1.11
   9  -3 -13   -0.82    4.30
  -9   3  13    0.90    1.03
   8  -3 -13    0.45    1.70
   8  -3 -13    1.09    4.03
  -8   3  13    0.76    0.96
   7  -3 -13   18.15    1.92
   7  -3 -13   17.78    4.08
  -7   3  13   15.23    1.33
   6  -3 -13   99.56    7.73
   6  -3 -13   86.11    5.25
  -6   3  13   75.42    4.73
   5  -3 -13  107.91    6.11
  -5   3  13   90.87    5.66
  -5   3  13  104.97    5.73
   4  -3 -13   50.61    3.56
  -4   3  13   48.12    2.95
  -4   3  13   41.72    2.86
   3  -3 -13   34.41    3.08
  -3   3  13   34.83    2.43
  -3   3  13   34.00    2.29
   2  -3 -13   52.98    3.89
  -2   3  13   54.52    3.36
   1  -3 -13   63.59    4.48
  -1   3  13   67.05    3.96
   0  -3 -13   65.24    4.59
   0   3  13   67.18    4.02
  -1  -3 -13    5.38    1.90
   1   3  13    5.67    1.24
  -2  -3 -13    2.07    1.90
   2   3  13    3.58    1.29
  -3  -3 -13    0.18    2.06
   3   3  13    1.49    1.39
  -4  -3 -13   -3.25    2.25
   4   3  13    1.67    1.54
  -5  -3 -13   -2.58    2.54
   5   3  13   -0.43    1.71
   9  -4 -13    0.71    4.83
  -9   4  13   -0.68    1.15
   8  -4 -13    8.45    4.50
   8  -4 -13   -2.45    1.85
  -8   4  13    1.83    1.11
   7  -4 -13    9.26    4.48
   7  -4 -13    4.45    1.96
  -7   4  13    6.67    1.16
   6  -4 -13    0.59    1.90
   6  -4 -13    2.43    4.21
  -6   4  13    1.22    1.03
   5  -4 -13    0.13    1.83
  -5   4  13    0.00    1.08
  -5   4  13    1.23    0.99
   4  -4 -13    0.20    1.79
  -4   4  13   -0.72    1.03
  -4   4  13    0.23    0.97
   3  -4 -13    2.62    1.82
  -3   4  13    2.04    1.10
  -3   4  13    2.77    1.02
   2  -4 -13    2.18    1.85
  -2   4  13    1.27    1.12
  -2   4  13    0.73    1.01
   1  -4 -13    1.08    1.88
  -1   4  13    1.46    1.05
  -1   4  13    0.73    1.16
   0  -4 -13    1.89    2.01
   0   4  13   -0.22    1.21
  -1  -4 -13    0.76    2.08
   1   4  13    1.49    1.28
  -2  -4 -13   -0.85    2.31
   2   4  13   -0.23    1.40
  -3  -4 -13    7.22    2.53
   3   4  13    3.78    1.58
  -4  -4 -13    4.86    2.70
   4   4  13    7.08    1.76
   7  -5 -13   -1.13    2.12
   7  -5 -13   11.23    4.86
  -7   5  13    5.87    1.28
   6  -5 -13   35.37    5.22
   6  -5 -13   33.69    3.84
  -6   5  13   33.85    2.58
   5  -5 -13   38.44    5.05
   5  -5 -13   36.29    3.82
  -5   5  13   26.76    2.47
   4  -5 -13   23.65    2.55
  -4   5  13   17.11    1.67
  -4   5  13   19.70    2.16
   3  -5 -13    5.21    2.15
  -3   5  13    7.00    1.32
  -3   5  13    7.30    1.30
   2  -5 -13   14.89    2.39
  -2   5  13   12.29    1.50
  -2   5  13   11.58    1.45
   1  -5 -13   22.27    2.65
  -1   5  13   22.59    2.29
  -1   5  13   20.74    1.83
   0  -5 -13   12.23    2.58
   0   5  13   17.06    2.16
   0   5  13   10.58    1.55
  -1  -5 -13    3.17    2.48
   1   5  13    3.60    1.48
  -2  -5 -13    1.25    2.66
   2   5  13    1.43    1.55
   5   5 -14   74.74    4.91
  -5  -5  14   71.93    4.47
  -5  -5  14   72.74    4.19
   4   5 -14   20.51    1.98
  -4  -5  14   20.63    2.35
   3   5 -14    6.78    1.15
  -3  -5  14    7.34    1.38
   2   5 -14    9.69    1.14
  -2  -5  14    7.64    1.46
   1   5 -14   12.08    1.17
  -1  -5  14   10.56    1.59
   0   5 -14    2.59    0.99
   0  -5  14    0.89    1.46
   8   4 -14   -0.15    2.19
  -8  -4  14   -0.39    0.79
   7   4 -14    2.28    1.98
  -7  -4  14    1.48    0.76
   6   4 -14    0.29    1.83
  -6  -4  14   -0.07    0.98
  -6  -4  14   -1.45    0.71
   5   4 -14    4.34    1.68
  -5  -4  14    5.73    1.05
  -5  -4  14    5.31    0.75
   4   4 -14   33.41    2.99
  -4  -4  14   35.91    2.62
   3   4 -14   90.46    4.95
  -3  -4  14   81.53    5.04
   2   4 -14   79.35    4.51
  -2  -4  14   76.22    4.68
   1   4 -14   58.80    3.47
  -1  -4  14   56.55    3.75
   0   4 -14   54.57    3.39
   0  -4  14   57.61    3.75
  -1   4 -14   99.00    5.64
   1  -4  14  100.31    5.95
  -2   4 -14   79.43    4.71
   2  -4  14   83.51    5.15
   9   3 -14    6.45    2.48
   9   3 -14    5.14    4.09
  -9  -3  14    4.63    0.85
   8   3 -14   14.58    2.32
   8   3 -14   12.36    3.75
  -8  -3  14   10.47    0.96
   7   3 -14   27.11    3.94
   7   3 -14   33.24    2.80
  -7  -3  14   35.47    2.14
   6   3 -14   43.89    5.93
   6   3 -14   48.25    4.06
  -6  -3  14   54.01    3.05
  -6  -3  14   53.15    3.16
   5   3 -14   60.88    4.28
   5   3 -14   57.87    6.01
  -5  -3  14   62.27    3.74
  -5  -3  14   65.93    3.59
   4   3 -14    8.72    1.45
   4   3 -14   10.15    3.26
  -4  -3  14    8.05    1.04
   3   3 -14    7.08    0.88
  -3  -3  14    5.82    1.00
  -3  -3  14    5.32    0.83
   2   3 -14   20.07    1.57
  -2  -3  14   16.01    1.59
  -2  -3  14   16.99    1.89
   1   3 -14    4.19    0.76
  -1  -3  14    4.26    0.88
  -1  -3  14    4.17    1.08
   0   3 -14   -0.74    0.73
   0  -3  14    1.02    1.12
   0  -3  14    0.13    0.88
  -1   3 -14    8.77    0.89
   1  -3  14    8.07    1.30
   1  -3  14    7.20    1.11
  -2   3 -14   25.17    1.93
   2  -3  14   24.70    2.21
   2  -3  14   24.11    2.55
  -3   3 -14   12.45    1.09
   3  -3  14   11.63    1.62
   3  -3  14    8.43    1.46
  -4   3 -14    0.41    0.95
   4  -3  14    1.49    1.50
   4  -3  14    2.02    1.65
  10   2 -14    0.06    4.41
 -10  -2  14    1.94    0.80
 -10  -2  14    2.51    1.19
   9   2 -14   -1.92    3.99
  -9  -2  14    0.51    1.05
  -9  -2  14   -0.62    0.75
   8   2 -14    1.81    3.71
  -8  -2  14    0.25    0.68
  -8  -2  14    2.75    1.01
   7   2 -14   -2.07    3.48
   7   2 -14    0.56    1.36
  -7  -2  14    1.33    0.64
  -7  -2  14    0.67    0.88
   6   2 -14    0.44    1.35
   6   2 -14   -0.51    3.34
  -6  -2  14   -1.00    0.59
   5   2 -14    1.41    3.40
  -5  -2  14   -0.59    0.76
  -5  -2  14   -0.03    0.55
  -4  -2  14    0.35    0.75
  -4  -2  14    0.38    0.79
   3   2 -14    0.92    0.66
  -3  -2  14    0.91    0.76
  -3  -2  14    1.52    0.82
   2   2 -14    1.40    0.63
  -2  -2  14    1.56    0.81
  -2  -2  14    1.53    0.89
   1   2 -14    1.43    0.63
  -1  -2  14    1.34    0.85
  -1  -2  14    1.89    0.92
   0   2 -14    1.63    0.66
   0  -2  14    1.10    0.91
   0  -2  14    0.44    1.00
  -1   2 -14    0.86    0.69
   1  -2  14   -0.27    1.09
   1  -2  14   -0.37    0.99
  -2   2 -14   -0.15    0.75
   2  -2  14   -0.73    1.15
   2  -2  14    1.32    1.21
  -3   2 -14   -0.33    0.82
   3  -2  14    0.92    1.30
   3  -2  14    0.28    1.33
  -4   2 -14    0.38    0.91
   4  -2  14    0.48    1.50
   4  -2  14   -2.04    1.50
  -5   2 -14    1.72    0.97
   5  -2  14   -0.69    1.68
   5  -2  14   -0.29    1.78
  11   1 -14   13.30    5.16
 -11  -1  14   13.19    1.47
 -11  -1  14   14.70    1.16
  10   1 -14   14.46    4.72
 -10  -1  14   10.84    1.29
 -10  -1  14   10.19    0.96
   9   1 -14   15.77    4.35
  -9  -1  14   12.10    0.99
  -9  -1  14   13.72    1.28
   8   1 -14   15.99    3.99
  -8  -1  14   17.62    1.34
  -8  -1  14   14.86    1.32
   7   1 -14   80.62    5.10
   7   1 -14   88.01    7.55
  -7  -1  14   85.88    4.85
  -7  -1  14   87.04    4.73
   6   1 -14  147.28    9.80
   6   1 -14  143.07    8.11
  -6  -1  14  139.09    7.92
  -6  -1  14  146.19    7.86
   5   1 -14   53.59    3.56
  -5  -1  14   52.32    2.99
  -5  -1  14   51.42    3.10
   4   1 -14   29.93    1.87
   4   1 -14   29.38    2.60
  -4  -1  14   26.85    2.00
   3   1 -14    4.83    1.37
   3   1 -14    3.62    0.60
  -3  -1  14    2.96    0.82
   2   1 -14    4.80    0.63
   2   1 -14    4.68    1.44
  -2  -1  14    5.29    0.90
   1   1 -14   38.33    2.33
  -1  -1  14   39.39    2.57
   0   1 -14    2.41    0.61
   0  -1  14    2.47    0.97
  -1   1 -14    8.03    0.81
   1  -1  14    8.37    1.18
   1  -1  14    9.22    1.16
  -2   1 -14   21.22    1.66
   2  -1  14   22.61    2.20
   2  -1  14   20.93    2.12
  -3   1 -14   28.31    1.99
   3  -1  14   27.00    2.48
   3  -1  14   28.81    2.55
  -4   1 -14   16.11    1.29
   4  -1  14   18.65    2.40
  -5   1 -14   13.32    1.27
  -5   1 -14   17.49    2.42
   5  -1  14   16.72    2.00
  11   0 -14   80.06    9.24
 -11   0  14   82.06    4.83
  10   0 -14   36.63    5.29
 -10   0  14   40.43    2.75
   9   0 -14    3.76    4.20
  -9   0  14    8.42    1.13
   8   0 -14    2.32    3.81
  -8   0  14   -0.05    0.94
   7   0 -14    1.16    3.64
   7   0 -14   -0.70    1.28
  -7   0  14   -0.66    0.88
   6   0 -14    1.62    3.58
   6   0 -14    1.81    1.29
  -6   0  14    1.36    0.84
   5   0 -14   12.53    1.55
  -5   0  14   11.59    1.53
  -5   0  14   13.81    1.09
   4   0 -14   36.31    2.78
  -4   0  14   31.04    2.09
  -4   0  14   30.81    2.21
   3   0 -14  106.29    6.22
  -3   0  14  105.34    5.96
   2   0 -14  140.65    8.25
  -2   0  14  147.32    8.02
   1   0 -14   50.12    3.62
  -1   0  14   47.43    3.04
   0   0 -14  128.70    7.41
   0   0 -14  124.30    6.97
   0   0  14  128.48    7.12
  -1   0 -14  104.54    5.99
  -1   0 -14  113.93    6.53
   1   0  14  108.59    6.19
  -2   0 -14  100.55    5.75
  -2   0 -14  108.38    6.38
   2   0  14  103.76    5.99
  -3   0 -14   75.58    4.49
  -3   0 -14   81.57    5.29
   3   0  14   82.79    4.83
  -4   0 -14    0.44    0.79
  -4   0 -14    3.82    1.97
   4   0  14    4.09    1.49
  -5   0 -14   -1.09    0.85
  -5   0 -14    2.33    2.25
   5   0  14   -0.52    1.69
  11  -1 -14   20.32    5.34
 -11   1  14   14.64    1.50
  10  -1 -14    9.26    4.76
 -10   1  14   12.22    1.30
   9  -1 -14   12.85    4.44
  -9   1  14   11.88    1.22
   8  -1 -14   12.10    2.16
   8  -1 -14   18.14    4.20
  -8   1  14   13.31    1.24
   7  -1 -14   81.34    5.05
   7  -1 -14   94.96    7.64
  -7   1  14   77.48    4.68
   6  -1 -14  154.27    9.75
   6  -1 -14  133.13    7.74
  -6   1  14  128.68    7.51
   5  -1 -14   52.53    3.54
  -5   1  14   52.15    3.11
  -5   1  14   46.74    3.04
   4  -1 -14   25.44    2.67
  -4   1  14   29.32    2.09
  -4   1  14   27.31    1.95
   3  -1 -14    2.06    1.42
  -3   1  14    3.00    0.92
   2  -1 -14    5.17    1.49
  -2   1  14    5.04    0.98
   1  -1 -14   36.57    3.28
  -1   1  14   40.71    2.67
   0  -1 -14   -1.49    1.67
   0   1  14    2.33    1.02
  -1  -1 -14    6.63    1.81
   1   1  14    9.39    1.27
  -2  -1 -14   19.79    2.33
   2   1  14   23.44    2.23
  -3  -1 -14   25.58    2.58
   3   1  14   26.97    2.48
  -4  -1 -14   14.27    2.33
  -4  -1 -14   12.20    1.07
   4   1  14   15.60    1.76
  -5  -1 -14   16.25    2.58
  -5  -1 -14   12.72    1.14
   5   1  14   15.49    1.96
  10  -2 -14   -0.42    4.96
 -10   2  14    0.75    1.16
   9  -2 -14    0.08    4.51
  -9   2  14    0.49    1.07
   8  -2 -14    0.85    4.26
   8  -2 -14    0.93    1.79
  -8   2  14    1.43    1.00
   7  -2 -14    0.41    1.61
   7  -2 -14   -1.46    4.02
  -7   2  14    0.33    0.98
   6  -2 -14    1.91    1.55
   6  -2 -14    1.79    4.04
  -6   2  14    0.05    0.88
   5  -2 -14    0.41    1.53
  -5   2  14    0.24    0.93
  -5   2  14    1.24    0.83
   4  -2 -14    0.18    1.56
  -4   2  14    0.14    0.93
  -4   2  14    0.12    0.79
   3  -2 -14    3.00    1.56
  -3   2  14    0.66    0.96
   2  -2 -14    1.63    1.62
  -2   2  14    1.44    0.99
   1  -2 -14    2.19    1.62
  -1   2  14    0.68    1.04
   0  -2 -14    2.97    1.78
   0   2  14    0.46    1.06
  -1  -2 -14    0.65    1.85
   1   2  14    0.57    1.19
  -2  -2 -14    2.20    2.00
   2   2  14    0.82    1.31
  -3  -2 -14    1.80    2.06
   3   2  14    0.35    1.42
  -4  -2 -14    0.77    2.32
   4   2  14   -0.62    1.57
  -5  -2 -14   -0.34    2.53
   5   2  14   -0.18    1.78
 -10   3  14   10.13    1.42
   9  -3 -14    7.49    4.90
  -9   3  14    2.76    1.13
   8  -3 -14    8.63    4.74
   8  -3 -14   11.08    2.12
  -8   3  14    9.69    1.17
   7  -3 -14   36.69    3.42
   7  -3 -14   35.59    4.97
  -7   3  14   28.27    2.27
   6  -3 -14   57.19    7.30
   6  -3 -14   51.70    3.77
  -6   3  14   39.01    2.87
   5  -3 -14   61.95    4.29
  -5   3  14   51.75    3.49
  -5   3  14   61.43    3.62
   4  -3 -14    7.55    1.83
  -4   3  14    6.46    1.12
  -4   3  14    6.99    1.03
   3  -3 -14    4.61    1.80
  -3   3  14    5.23    1.01
  -3   3  14    4.33    1.11
   2  -3 -14   19.21    2.18
  -2   3  14   17.82    1.94
   1  -3 -14    4.02    1.87
  -1   3  14    4.30    1.20
   0  -3 -14   -1.22    1.92
   0   3  14    0.14    1.18
  -1  -3 -14    8.57    2.15
   1   3  14    8.63    1.41
  -2  -3 -14   20.92    2.64
   2   3  14   22.46    2.37
  -3  -3 -14    7.43    2.47
   3   3  14   12.29    1.71
  -4  -3 -14   -1.89    2.59
   4   3  14    0.29    1.71
   8  -4 -14   -3.23    5.18
   8  -4 -14   -3.30    2.12
  -8   4  14   -0.66    1.18
   7  -4 -14    1.29    2.18
   7  -4 -14    3.92    5.00
  -7   4  14    1.41    1.16
   6  -4 -14   -1.74    2.04
   6  -4 -14    3.72    4.77
  -6   4  14   -2.51    1.14
   5  -4 -14    3.81    2.04
  -5   4  14    2.44    1.24
  -5   4  14    2.52    1.15
   4  -4 -14   35.08    3.58
  -4   4  14   28.12    2.25
  -4   4  14   25.95    2.40
   3  -4 -14   74.05    4.97
  -3   4  14   63.68    4.06
  -3   4  14   67.52    4.19
   2  -4 -14   75.51    4.97
  -2   4  14   62.78    4.16
   1  -4 -14   47.57    4.34
  -1   4  14   50.19    3.36
   0  -4 -14   55.72    4.63
   0   4  14   50.52    3.53
  -1  -4 -14   91.85    6.24
   1   4  14   86.91    5.32
  -2  -4 -14   73.18    5.81
   2   4  14   72.73    4.63
  -6   5  14   68.53    4.25
   5  -5 -14   74.60    5.35
   5  -5 -14   78.61    8.67
  -5   5  14   62.02    4.22
   4  -5 -14   15.32    2.63
  -4   5  14   16.80    1.70
  -4   5  14   21.63    2.27
   3  -5 -14    3.62    2.41
  -3   5  14    6.25    1.41
  -3   5  14    7.04    1.42
   2  -5 -14    8.55    2.47
  -2   5  14    7.73    1.50
  -2   5  14    7.24    1.48
   1  -5 -14    8.23    2.67
  -1   5  14    9.33    1.50
  -1   5  14    9.50    1.59
   0  -5 -14    2.82    2.72
   0   5  14    4.51    1.56
   6   4 -15    0.42    2.02
  -6  -4  15    0.68    0.78
   5   4 -15   -0.79    1.75
  -5  -4  15   -1.27    1.07
  -5  -4  15    1.02    0.74
   4   4 -15    4.48    1.05
  -4  -4  15    2.47    1.17
   3   4 -15    4.99    1.01
  -3  -4  15    3.43    1.22
   2   4 -15    3.41    0.92
  -2  -4  15    3.46    1.26
   1   4 -15    2.29    0.89
  -1  -4  15    2.05    1.33
   0   4 -15    0.82    0.92
   0  -4  15    0.05    1.39
   8   3 -15   52.52    4.56
   8   3 -15   40.63    5.24
  -8  -3  15   42.75    2.76
   7   3 -15   37.15    4.83
   7   3 -15   47.44    4.23
  -7  -3  15   44.23    2.70
   6   3 -15   19.02    2.28
   6   3 -15   19.52    3.97
  -6  -3  15   21.18    1.65
  -6  -3  15   21.31    1.95
   5   3 -15    7.28    3.59
  -5  -3  15    6.01    0.77
  -5  -3  15    6.06    1.05
   4   3 -15    6.85    1.00
   4   3 -15   10.19    3.64
  -4  -3  15    6.23    1.08
   3   3 -15   -0.08    0.82
  -3  -3  15   -0.99    1.01
  -3  -3  15    0.18    0.87
   2   3 -15    0.92    0.78
  -2  -3  15   -0.09    0.87
  -2  -3  15    0.05    1.09
   1   3 -15   11.94    1.02
  -1  -3  15   10.24    1.16
  -1  -3  15   11.15    1.35
   0   3 -15   29.17    2.03
   0  -3  15   28.53    2.57
   0  -3  15   25.53    2.24
  -1   3 -15   32.43    2.24
   1  -3  15   34.10    2.84
   1  -3  15   28.76    2.48
  -2   3 -15   43.10    2.66
   2  -3  15   34.57    2.93
   2  -3  15   43.13    3.34
   9   2 -15   13.65    4.56
  -9  -2  15   11.57    1.04
   8   2 -15   30.81    4.68
  -8  -2  15   36.22    2.29
   7   2 -15   13.94    4.02
   7   2 -15   17.11    2.45
  -7  -2  15   13.58    1.07
   6   2 -15    5.67    1.54
   6   2 -15    6.78    3.71
  -6  -2  15    6.34    0.76
   5   2 -15   59.22    6.84
   5   2 -15   61.08    4.09
   4   2 -15  166.45    8.94
  -4  -2  15  158.63    9.00
   3   2 -15  140.84    7.58
  -3  -2  15  141.66    7.68
  -3  -2  15  130.07    7.64
   2   2 -15   78.50    4.50
  -2  -2  15   83.43    4.69
  -2  -2  15   76.94    4.62
   1   2 -15   30.24    2.13
  -1  -2  15   31.08    2.36
  -1  -2  15   33.87    2.52
   0   2 -15   43.40    2.63
   0  -2  15   44.82    3.00
   0  -2  15   39.30    2.86
  -1   2 -15   86.40    4.75
   1  -2  15   87.16    5.05
   1  -2  15   77.57    4.92
  -2   2 -15   38.19    2.44
   2  -2  15   39.07    3.07
   2  -2  15   31.90    2.79
  -3   2 -15    1.69    0.92
   3  -2  15    1.21    1.50
   3  -2  15    0.70    1.52
  10   1 -15   28.25    5.37
 -10  -1  15   28.16    2.64
 -10  -1  15   31.60    2.45
   9   1 -15   24.05    4.83
  -9  -1  15   23.02    2.13
  -9  -1  15   23.42    1.78
   8   1 -15   14.53    4.39
  -8  -1  15   17.43    1.48
  -8  -1  15   18.65    1.53
   7   1 -15   30.38    4.54
   7   1 -15   30.27    3.02
  -7  -1  15   33.69    2.06
  -7  -1  15   31.47    2.30
   6   1 -15   26.24    2.73
   6   1 -15   21.94    4.28
  -6  -1  15   26.25    1.75
  -6  -1  15   25.61    1.98
   5   1 -15   23.52    2.69
  -5  -1  15   22.69    1.81
   4   1 -15    4.88    0.70
   4   1 -15    3.50    1.58
  -4  -1  15    3.49    0.90
   3   1 -15    0.33    0.60
   3   1 -15   -0.90    1.57
  -3  -1  15   -0.27    0.86
   2   1 -15    5.37    0.70
   2   1 -15    5.53    1.67
  -2  -1  15    5.18    0.99
   1   1 -15   13.97    1.85
   1   1 -15   10.43    0.91
  -1  -1  15   11.98    1.23
   0   1 -15   12.64    1.01
   0   1 -15   13.36    1.93
   0  -1  15   13.86    1.35
  -1   1 -15   25.76    2.41
  -1   1 -15   22.72    1.82
   1  -1  15   25.60    2.22
  -2   1 -15   22.22    1.76
  -2   1 -15   20.50    2.36
   2  -1  15   22.96    2.32
  -3   1 -15   31.73    3.52
  -3   1 -15   27.40    2.02
   3  -1  15   23.30    2.66
  -4   1 -15   29.55    2.17
  -4   1 -15   28.17    2.80
   4  -1  15   28.06    2.92
  10   0 -15   -0.43    5.00
 -10   0  15   -0.50    1.15
   9   0 -15   -2.94    4.54
  -9   0  15   -1.72    1.07
   8   0 -15   -1.34    4.23
  -8   0  15   -0.38    1.03
   7   0 -15   -2.19    1.47
   7   0 -15    0.63    4.08
  -7   0  15    0.05    0.95
   6   0 -15   -0.62    1.45
   6   0 -15    0.67    4.08
  -6   0  15   -0.83    0.90
   5   0 -15   -1.42    1.48
  -5   0  15   -0.78    0.84
  -5   0  15   -0.03    0.91
   4   0 -15   -0.24    1.57
  -4   0  15   -0.66    0.89
   3   0 -15    0.83    1.59
  -3   0  15    0.01    0.93
   2   0 -15    1.31    1.63
  -2   0  15    0.33    0.97
   1   0 -15    2.11    1.74
  -1   0  15   -0.79    1.02
   0   0 -15   -0.13    1.79
   0   0  15    0.54    1.07
  -1   0 -15    0.16    1.91
   1   0  15   -0.46    1.19
  -2   0 -15    1.80    0.71
  -2   0 -15    0.86    2.01
   2   0  15   -0.64    1.31
  -3   0 -15   -1.69    0.78
  -3   0 -15    1.81    2.26
   3   0  15   -0.28    1.46
  -4   0 -15   -2.94    0.87
  -4   0 -15    0.75    2.41
   4   0  15    0.28    1.64
  10  -1 -15   28.86    5.63
 -10   1  15   29.82    2.40
   9  -1 -15   31.59    5.18
  -9   1  15   20.39    2.04
   8  -1 -15   19.69    4.71
  -8   1  15   14.16    1.33
   7  -1 -15   31.89    3.04
   7  -1 -15   33.21    4.79
  -7   1  15   29.35    2.26
   6  -1 -15   28.39    4.69
   6  -1 -15   23.20    2.76
  -6   1  15   21.65    1.90
   5  -1 -15   23.34    2.71
  -5   1  15   18.09    1.80
  -5   1  15   22.45    1.92
   4  -1 -15    4.39    1.66
  -4   1  15    4.05    1.02
   3  -1 -15    0.73    1.64
  -3   1  15    0.96    1.00
   2  -1 -15    4.15    1.71
  -2   1  15    4.33    1.08
   1  -1 -15   11.89    1.92
  -1   1  15   10.61    1.31
   0  -1 -15   12.25    2.02
   0   1  15   11.19    1.35
  -1  -1 -15   27.80    2.65
   1   1  15   26.31    2.43
  -2  -1 -15   20.66    2.52
   2   1  15   20.59    2.33
  -3  -1 -15   24.59    2.79
   3   1  15   25.80    2.69
  -4  -1 -15   31.35    3.18
   4   1  15   29.17    3.02
   9  -2 -15    9.09    5.15
  -9   2  15   10.25    1.30
   8  -2 -15   32.09    5.40
  -8   2  15   30.80    2.39
   7  -2 -15   14.70    1.97
   7  -2 -15   16.99    4.83
  -7   2  15   12.08    1.32
   6  -2 -15    5.04    1.81
   6  -2 -15    6.83    4.66
  -6   2  15    6.09    1.07
   5  -2 -15   61.50    4.03
  -5   2  15   48.99    3.25
  -5   2  15   52.51    3.38
   4  -2 -15  149.88    8.41
  -4   2  15  155.05    8.08
  -4   2  15  128.21    7.98
   3  -2 -15  137.30    8.12
  -3   2  15  139.06    7.78
   2  -2 -15   77.08    5.28
  -2   2  15   79.99    4.71
   1  -2 -15   31.64    3.45
  -1   2  15   30.89    2.51
   0  -2 -15   40.62    3.86
   0   2  15   39.57    2.91
  -1  -2 -15   79.30    5.58
   1   2  15   78.86    4.80
  -2  -2 -15   31.61    3.11
   2   2  15   35.88    2.91
  -3  -2 -15    1.97    2.40
   3   2  15    1.85    1.62
   8  -3 -15   46.21    6.03
   8  -3 -15   39.53    4.48
  -8   3  15   35.77    2.72
   7  -3 -15   36.00    3.80
   7  -3 -15   42.00    5.72
  -7   3  15   34.78    2.56
   6  -3 -15   20.40    2.30
   6  -3 -15   22.51    5.18
  -6   3  15   16.82    1.48
   5  -3 -15    6.20    2.07
  -5   3  15    5.62    1.23
  -5   3  15    4.52    1.10
   4  -3 -15    7.63    2.03
  -4   3  15    4.58    1.09
  -4   3  15    5.17    1.21
   3  -3 -15   -2.08    1.99
  -3   3  15   -1.11    1.16
  -3   3  15   -2.07    1.03
   2  -3 -15   -0.29    2.01
  -2   3  15    0.25    1.23
   1  -3 -15   10.78    2.29
  -1   3  15   10.51    1.47
   0  -3 -15   26.44    2.82
   0   3  15   26.63    2.51
  -1  -3 -15   28.37    2.98
   1   3  15   28.92    2.64
  -2  -3 -15   41.13    4.66
   2   3  15   40.13    3.23
   6  -4 -15    1.13    2.24
   6  -4 -15    3.39    5.44
  -6   4  15   -1.29    1.25
   5  -4 -15    2.50    2.29
  -5   4  15    0.79    1.27
  -5   4  15    0.35    1.34
   4  -4 -15    3.00    2.26
  -4   4  15    3.20    1.26
  -4   4  15    2.43    1.33
   3  -4 -15    3.48    2.34
  -3   4  15    3.72    1.29
  -3   4  15    2.11    1.37
   2  -4 -15    2.84    2.35
  -2   4  15    2.90    1.42
  -2   4  15    2.31    1.24
   1  -4 -15   -1.81    2.37
  -1   4  15    1.81    1.45
   0  -4 -15    1.45    2.54
   0   4  15    1.33    1.54
   6   3 -16   -1.62    7.38
   6   3 -16    1.60    1.96
  -6  -3  16    1.00    0.80
   5   3 -16    0.84    1.81
   5   3 -16   -0.35    1.02
   5   3 -16   -4.65    4.70
  -5  -3  16   -0.48    1.07
   4   3 -16    0.94    0.93
   4   3 -16    6.05    4.57
  -4  -3  16    1.78    1.14
   3   3 -16    9.82    1.03
  -3  -3  16    7.68    1.31
   2   3 -16   37.44    2.39
  -2  -3  16   31.32    2.77
   1   3 -16   44.70    3.03
  -1  -3  16   50.55    3.40
   0  -3  16   12.95    1.62
   7   2 -16    1.38    4.19
  -7  -2  16    1.04    0.75
   6   2 -16    9.37    1.78
   6   2 -16    4.66    4.26
   5   2 -16    4.22    1.79
   5   2 -16    2.40    4.19
   5   2 -16    5.63    0.94
   4   2 -16    0.92    1.80
   4   2 -16    0.53    0.80
  -4  -2  16    1.11    0.95
   3   2 -16    0.60    0.75
  -3  -2  16    0.00    0.93
   2   2 -16   -0.06    0.76
  -2  -2  16    0.41    1.16
  -2  -2  16    0.82    1.01
   1   2 -16    1.99    0.77
  -1  -2  16   -1.30    1.06
  -1  -2  16    0.11    1.21
   0   2 -16    1.18    0.81
   0  -2  16   -0.82    1.15
   0  -2  16    0.67    1.29
  -1   2 -16    0.33    0.89
   1  -2  16    1.47    1.28
   1  -2  16   -0.69    1.42
   8   1 -16   27.26    5.04
  -8  -1  16   24.95    2.24
   7   1 -16   -0.13    4.37
  -7  -1  16   -0.02    1.05
   6   1 -16    3.13    4.39
   6   1 -16    4.86    1.71
  -6  -1  16    2.56    1.01
   5   1 -16   -0.08    1.66
   4   1 -16    2.48    1.83
   4   1 -16   -0.10    0.69
  -4  -1  16   -0.05    0.97
   3   1 -16    4.67    1.85
   3   1 -16    3.11    0.70
  -3  -1  16    2.55    1.03
   2   1 -16   43.74    2.64
   2   1 -16   47.26    3.82
  -2  -1  16   41.52    2.93
   1   1 -16   74.77    4.38
   1   1 -16   78.07    5.27
  -1  -1  16   79.01    4.62
   0   1 -16   45.70    4.06
   0   1 -16   43.35    2.78
   0  -1  16   45.57    3.10
  -1   1 -16   19.33    1.74
  -1   1 -16   24.39    2.50
   1  -1  16   17.35    2.27
  -2   1 -16   13.36    1.17
  -2   1 -16   14.25    2.47
   2  -1  16   10.91    1.66
  -9   0  16   52.76    3.44
   8   0 -16   58.31    6.09
  -8   0  16   56.77    3.59
   7   0 -16   28.77    5.09
   7   0 -16   34.55    3.41
  -7   0  16   34.07    2.47
   6   0 -16   42.15    3.59
   6   0 -16   57.21    5.54
  -6   0  16   39.33    2.82
   5   0 -16   82.31    4.98
  -5   0  16   76.97    4.49
  -5   0  16   69.51    4.38
   4   0 -16  137.36    7.98
  -4   0  16  133.84    7.60
   3   0 -16  116.98    6.96
  -3   0  16  111.88    6.48
   2   0 -16   22.49    2.43
  -2   0  16   24.11    2.16
   1   0 -16    1.44    1.98
  -1   0  16    1.47    1.17
   0   0 -16    5.11    2.09
   0   0  16    3.28    1.26
  -1   0 -16    3.64    2.20
   1   0  16    1.23    1.35
  -2   0 -16    3.15    2.35
  -2   0 -16    1.97    1.11
   2   0  16    1.87    1.47
   8  -1 -16   25.82    5.46
  -8   1  16   25.03    2.19
   7  -1 -16    0.23    4.86
   7  -1 -16    1.71    1.87
  -7   1  16    3.19    1.05
   6  -1 -16    7.89    4.92
   6  -1 -16    2.17    1.88
  -6   1  16    4.36    1.03
   5  -1 -16   -2.00    1.81
  -5   1  16    0.31    0.99
  -5   1  16   -0.86    1.08
   4  -1 -16   -1.56    1.87
  -4   1  16   -0.83    1.07
   3  -1 -16    3.58    1.94
  -3   1  16    2.77    1.14
   2  -1 -16   39.64    3.84
  -2   1  16   41.53    2.93
   1  -1 -16   72.81    5.32
  -1   1  16   77.64    4.61
   0  -1 -16   48.60    4.21
   0   1  16   42.99    3.17
  -1  -1 -16   22.00    2.73
   1   1  16   19.86    2.38
  -2  -1 -16   12.42    2.62
   2   1  16   12.56    1.73
  -8   2  16   -0.30    1.21
   7  -2 -16    0.06    2.03
   7  -2 -16   -1.44    5.36
  -7   2  16   -0.66    1.16
   6  -2 -16   11.28    5.32
   6  -2 -16    7.90    2.07
  -6   2  16    6.76    1.21
   5  -2 -16    5.17    2.00
  -5   2  16    3.47    1.22
  -5   2  16    3.21    1.13
   4  -2 -16    0.30    2.04
  -4   2  16   -0.14    1.17
  -4   2  16    0.57    1.03
   3  -2 -16   -1.41    2.04
  -3   2  16   -0.43    1.21
   2  -2 -16    2.61    2.11
  -2   2  16   -0.57    1.25
   1  -2 -16   -0.76    2.15
  -1   2  16    0.41    1.34
   0  -2 -16   -1.76    2.29
   0   2  16    0.37    1.41
  -1  -2 -16    0.13    2.43
   1   2  16   -1.97    1.48
   6  -3 -16    6.61    2.27
   6  -3 -16    3.27    5.62
  -6   3  16    1.53    1.19
   5  -3 -16    0.77    2.23
  -5   3  16   -1.10    1.29
  -5   3  16    0.01    1.14
   4  -3 -16    2.05    2.22
  -4   3  16   -0.84    1.29
  -4   3  16    0.50    1.10
   3  -3 -16    7.30    2.32
  -3   3  16    3.71    1.39
   2  -3 -16   30.37    2.96
  -2   3  16   28.77    2.66
   1  -3 -16   41.27    4.58
  -1   3  16   45.42    3.28
   0   3  16    9.27    1.67
  -4  -2  17    3.72    1.13
   3   2 -17    2.61    2.13
  -3  -2  17    2.62    1.08
   6   1 -17   30.17    2.70
   6   1 -17   30.44    5.33
  -6  -1  17   30.36    2.34
   5   1 -17    9.46    2.10
   4   1 -17    9.27    2.09
  -4  -1  17    5.00    1.19
   3   1 -17   22.43    2.54
  -3  -1  17   17.72    2.11
   2   1 -17   59.98    3.53
   2   1 -17   65.34    4.73
  -2  -1  17   53.69    3.74
   1   1 -17   66.63    4.01
   1   1 -17   72.54    5.17
  -1  -1  17   66.99    4.25
   6   0 -17   -2.32    1.91
   6   0 -17    3.64    5.10
  -6   0  17    0.59    1.11
   5   0 -17    0.20    1.98
  -5   0  17    0.51    1.16
   4   0 -17    1.49    2.07
  -4   0  17    0.65    1.15
   3   0 -17    0.02    2.16
  -3   0  17    1.01    1.18
   2   0 -17   -2.85    2.22
  -2   0  17   -0.79    1.26
   1   0 -17    1.86    2.31
  -1   0  17   -0.57    1.30
   6  -1 -17   26.37    2.63
   6  -1 -17   34.75    5.90
  -6   1  17   23.15    2.25
   5  -1 -17    9.19    2.15
  -5   1  17    4.29    1.28
   4  -1 -17   10.32    2.25
  -4   1  17    5.46    1.30
   3  -1 -17   19.01    2.52
  -3   1  17   17.25    2.19
   2  -1 -17   62.69    4.90
  -2   1  17   59.06    3.90
   1  -1 -17   65.94    5.24
  -1   1  17   65.89    4.23
   4  -2 -17    4.29    2.36
  -4   2  17    5.03    1.39
   3  -2 -17    4.14    2.37
  -3   2  17    0.77    1.38
   0   0   0    0.00    0.00
;
_shelx_hkl_checksum     22693
_shelx_res_file
;
    p21c.res created by SHELXL-2014/7
TITL p21c in P2(1)/c
CELL 0.71073  11.43100   6.91840  13.46930  90.0000 103.6856  90.0000
ZERR    4.00   0.00350   0.00210   0.00410   0.0000   0.0043   0.0000
LATT  1
SYMM -X, 0.5+Y, 0.5-Z
SFAC C N O F S CS
UNIT 8 4 16 24 8 4
TEMP -153.130
L.S. 40
BOND
FMAP 2
PLAN 20
ACTA
WGHT    0.025600    1.481500
FVAR       0.12583
CS1   6   -0.038656    0.632056    0.142673    11.00000    0.02257    0.01463 =
         0.01149    0.00054    0.00432   -0.00018
S1    5   -0.190999    1.132813    0.038447    11.00000    0.01856    0.02378 =
         0.01108   -0.00277    0.00256   -0.00356
S2    5   -0.194614    0.616913    0.371645    11.00000    0.01711    0.01683 =
         0.01711    0.00263    0.00352   -0.00026
F3    4   -0.334934    1.386585    0.084209    11.00000    0.04982    0.04614 =
         0.05014   -0.02647    0.00980    0.00895
O1    3   -0.140707    1.098686    0.144845    11.00000    0.03176    0.05427 =
         0.01194   -0.00442    0.00040    0.00320
F6    4   -0.420417    0.535532    0.291519    11.00000    0.02927    0.06300 =
         0.04127    0.01208   -0.00844   -0.01971
F2    4   -0.402297    1.093626    0.077643    11.00000    0.03090    0.06377 =
         0.07021    0.00390    0.02776   -0.00444
F1    4   -0.404419    1.248487   -0.060939    11.00000    0.04218    0.04503 =
         0.03848   -0.00693   -0.00943    0.01773
F5    4   -0.342456    0.747458    0.210361    11.00000    0.04388    0.05206 =
         0.02485    0.01895   -0.00166    0.00249
O4    3   -0.161355    0.459802    0.314599    11.00000    0.04225    0.02715 =
         0.01934    0.00580    0.01574    0.01105
F4    4   -0.389014    0.822818    0.352227    11.00000    0.04575    0.05796 =
         0.04956    0.00479    0.01032    0.03216
N1    2   -0.209224    0.568721    0.482288    11.00000    0.02488    0.01838 =
         0.01538   -0.00287    0.00340    0.00166
O2    3   -0.138990    1.282624   -0.010348    11.00000    0.04136    0.02686 =
         0.02663   -0.00971    0.01704   -0.01479
O3    3   -0.128465    0.792551    0.375535    11.00000    0.03151    0.02510 =
         0.04622    0.00912    0.00190   -0.01042
C2    1   -0.347011    0.683494    0.302573    11.00000    0.02290    0.03552 =
         0.02590    0.00919    0.00291    0.00307
C1    1   -0.343281    1.218618    0.034473    11.00000    0.02842    0.02907 =
         0.02568   -0.00605    0.00217    0.00358
HKLF 4
REM  p21c in P2(1)/c
REM R1 =  0.0221 for    1980 Fo > 4sig(Fo)  and  0.0317 for all    2354 data
REM    145 parameters refined using      0 restraints
END
WGHT      0.0207      1.3707
REM Highest difference peak  0.835,  deepest hole -1.151,  1-sigma level  0.116
Q1    1  -0.0390  1.0902  0.1463  11.00000  0.05    0.84
Q2    1  -0.0029  0.5106  0.1755  11.00000  0.05    0.76
Q3    1  -0.0006  0.7451  0.1702  11.00000  0.05    0.76
Q4    1  -0.1398  0.6390  0.1331  11.00000  0.05    0.74
Q5    1   0.0630  0.6255  0.1601  11.00000  0.05    0.74
Q6    1  -0.0833  0.7444  0.1106  11.00000  0.05    0.68
Q7    1  -0.1149  1.1354 -0.0704  11.00000  0.05    0.63
Q8    1  -0.0857  0.5196  0.1110  11.00000  0.05    0.48
Q9    1  -0.1754  0.8449  0.3967  11.00000  0.05    0.44
Q10   1  -0.2777  1.1456  0.0300  11.00000  0.05    0.44
Q11   1  -0.4331  0.7156  0.3190  11.00000  0.05    0.41
[truncated: 546 more chars]
