# Supplementary material for: Cs[Tf2N]: a second polymorph with a layered structure
Source: Acta Crystallogr E Crystallogr Commun. 2018 Mar 23;74(Pt 4):551–4. doi: 10.1107/S2056989018004401 (PMC5946987; doi:10.1107/S2056989018004401)
Supplement: Supplementary file 2 [file e-74-00551-Isup2.hkl]

data_I                                                                          
_shelx_title ' p21c in P2(1)/c'                                                 
_shelx_refln_list_code          4                                               
_shelx_F_calc_maximum      245.86                                               
_exptl_crystal_F_000       768.00                                               
_reflns_d_resolution_high  0.7695                                               
                                                                                
loop_                                                                           
 _space_group_symop_operation_xyz                                               
 'x, y, z'                                                                      
 '-x, y+1/2, -z+1/2'                                                            
 '-x, -y, -z'                                                                   
 'x, -y-1/2, z-1/2'                                                             
                                                                                
_cell_length_a    11.4310                                                       
_cell_length_b     6.9184                                                       
_cell_length_c    13.4693                                                       
_cell_angle_alpha  90.000                                                       
_cell_angle_beta  103.686                                                       
_cell_angle_gamma  90.000                                                       
                                                                                
_shelx_F_squared_multiplier     1.000                                           
                                                                                
loop_                                                                           
 _refln_index_h                                                                 
 _refln_index_k                                                                 
 _refln_index_l                                                                 
 _refln_F_squared_calc                                                          
 _refln_F_squared_meas                                                          
 _refln_F_squared_sigma                                                         
 _refln_observed_status                                                         
   2   0   0       2220.98       2098.26        99.55 o                         
   3   0   0       4001.11       4107.87       318.95 o                         
   4   0   0       7018.21       7873.66       434.21 o                         
   5   0   0      36539.41      37309.63      1432.45 o                         
   6   0   0       5828.31       6235.07       341.37 o                         
   7   0   0        785.78        696.91        45.08 o                         
   8   0   0       5957.09       6157.29       250.24 o                         
   9   0   0       2916.88       3137.20       143.99 o                         
  10   0   0        999.56       1020.44        66.69 o                         
  11   0   0       4573.44       4679.92       252.95 o                         
  12   0   0       4590.63       4417.28       250.74 o                         
  13   0   0       9610.04       9618.99       529.27 o                         
  14   0   0       2315.57       2244.96       408.32 o                         
   1   1   0        501.75        443.05         7.60 o                         
   2   1   0       2435.45       2260.10        39.50 o                         
   3   1   0       4812.07       4447.50        86.46 o                         
   4   1   0      15941.85      15040.45       339.74 o                         
   5   1   0      12369.02      12104.31       269.70 o                         
   6   1   0      12688.67      12333.58       301.70 o                         
   7   1   0       7605.23       7263.97       181.71 o                         
   8   1   0       2088.07       2120.02        62.70 o                         
   9   1   0       4085.28       4116.12       127.00 o                         
  10   1   0       1809.53       1822.23       102.28 o                         
  11   1   0        965.75        938.87        50.13 o                         
  12   1   0        355.19        349.89        33.25 o                         
  13   1   0        100.07        100.28        42.80 o                         
  14   1   0         86.39         91.08        40.25 o                         
   0   2   0       6056.42       6278.77       221.76 o                         
   1   2   0         80.21         83.55         6.97 o                         
   2   2   0        148.77        171.98        11.46 o                         
   3   2   0       3862.17       3956.50        77.82 o                         
   4   2   0       2561.82       2637.53        58.27 o                         
   5   2   0        306.42        330.62        19.02 o                         
   6   2   0        283.10        272.72        13.40 o                         
   7   2   0        168.03        182.43        21.59 o                         
   8   2   0        445.95        411.20        20.22 o                         
   9   2   0         34.53        109.05        45.24 o                         
  10   2   0        214.21        247.45        27.78 o                         
  11   2   0         73.83         45.41        37.24 o                         
  12   2   0         54.92         93.00        48.63 o                         
  13   2   0        113.62         54.59        61.08 o                         
  14   2   0         26.67        -56.43        56.43 o                         
   1   3   0          4.50          3.60         5.96 o                         
   2   3   0       2615.93       2647.36        74.72 o                         
   3   3   0       1757.66       1576.66        37.40 o                         
   4   3   0       1237.53       1198.04        32.52 o                         
   5   3   0      13634.10      13367.48       276.27 o                         
   6   3   0       7863.98       7735.52       162.97 o                         
   7   3   0       3490.78       3344.32        86.34 o                         
   8   3   0       2291.50       2460.52        68.11 o                         
   9   3   0        632.77        703.22        39.06 o                         
  10   3   0       1077.85       1136.53        54.15 o                         
  11   3   0        916.31        823.86        42.29 o                         
  12   3   0        213.97        188.20        35.65 o                         
  13   3   0        110.66        150.75        40.31 o                         
   0   4   0      29381.87      29334.59       919.14 o                         
   1   4   0      24873.13      24230.38       588.66 o                         
   2   4   0       4204.70       4034.24        92.21 o                         
   3   4   0       2367.81       2343.63        56.52 o                         
   4   4   0       8810.68       8644.93       180.45 o                         
   5   4   0       7609.11       7511.58       157.99 o                         
   6   4   0       1932.27       1914.66        64.70 o                         
   7   4   0       2502.19       2552.26        59.35 o                         
   8   4   0       5409.95       5748.92       127.77 o                         
   9   4   0       2591.58       2822.41        96.46 o                         
  10   4   0        428.57        438.24        30.58 o                         
  11   4   0        670.48        668.00        42.73 o                         
  12   4   0       4744.00       5035.18       188.79 o                         
   1   5   0        464.29        427.85        23.02 o                         
   2   5   0       1899.79       1790.96        47.33 o                         
   3   5   0       6222.74       6047.28       137.79 o                         
   4   5   0       5596.98       5554.56       140.63 o                         
   5   5   0       4801.96       4697.41       118.63 o                         
   6   5   0       5644.76       5790.19       137.53 o                         
   7   5   0       3463.94       3546.80        96.34 o                         
   8   5   0       5902.49       6153.53       137.28 o                         
   9   5   0       3671.83       3868.42       123.80 o                         
  10   5   0        834.16        779.21        48.44 o                         
  11   5   0        432.12        482.41        47.36 o                         
   0   6   0          4.26        -14.51        28.28 o                         
   1   6   0        810.29        735.37        32.38 o                         
   2   6   0        847.60        820.24        32.04 o                         
   3   6   0        466.91        464.11        24.07 o                         
   4   6   0        399.78        411.75        21.22 o                         
   5   6   0         17.93         33.49        18.12 o                         
   6   6   0          1.40         -4.15        19.83 o                         
   7   6   0         14.72         -5.51        22.31 o                         
   8   6   0          4.77          1.97        23.88 o                         
   9   6   0        263.59        238.55        29.40 o                         
  10   6   0        230.88        256.91        37.13 o                         
   1   7   0         65.92         40.69        27.35 o                         
   2   7   0       1555.31       1495.53        49.24 o                         
   3   7   0         19.81        -20.66        20.66 o                         
   4   7   0        504.47        470.27        25.66 o                         
   5   7   0       1103.98       1096.19        57.57 o                         
   6   7   0       1457.98       1452.16        57.76 o                         
   7   7   0       1935.74       2003.06        94.48 o                         
   8   7   0        301.94        293.25        31.30 o                         
   9   7   0        212.46        206.95        41.50 o                         
   0   8   0       8289.35       8337.93       272.10 o                         
   1   8   0       4968.06       5127.70       124.29 o                         
   2   8   0       1739.00       1752.46        85.58 o                         
   3   8   0       1083.65        947.76        70.67 o                         
   4   8   0       1337.03       1282.19        48.31 o                         
   5   8   0       1577.62       1544.22        66.47 o                         
   6   8   0        310.46        254.32        36.67 o                         
 -14   1   1         25.93        -38.82        39.70 o                         
 -13   1   1         36.96        -21.64        36.46 o                         
 -12   1   1       1653.07       1559.28        68.59 o                         
 -11   1   1       2713.20       2854.75       102.05 o                         
 -10   1   1       8422.39       8798.30       295.82 o                         
  -9   1   1       1427.76       1366.40        67.36 o                         
  -8   1   1        893.76        884.05        66.32 o                         
  -7   1   1       7530.04       7324.69       206.52 o                         
  -6   1   1       6711.67       6388.57       157.23 o                         
  -5   1   1      18278.62      17872.66       396.37 o                         
  -4   1   1         46.50         78.44        11.17 o                         
  -3   1   1       8385.24       8284.06       170.48 o                         
  -2   1   1       6688.01       6578.44       110.40 o                         
  -1   1   1         93.88         96.03         5.41 o                         
   0   1   1        811.66        763.56        12.75 o                         
   1   1   1      15660.56      14603.05       211.02 o                         
   2   1   1      25839.40      24713.14       505.91 o                         
   3   1   1      37377.47      36274.96       801.89 o                         
   4   1   1       6052.82       5834.75       130.90 o                         
   5   1   1        484.45        747.68       106.56 o                         
   6   1   1       6411.00       6380.52       157.92 o                         
   7   1   1       8624.68       8178.00       201.92 o                         
   8   1   1       4138.62       4147.99       107.30 o                         
   9   1   1         20.81         82.00        20.37 o                         
  10   1   1        588.82        572.69        43.79 o                         
  11   1   1        718.17        633.10        35.91 o                         
  12   1   1          2.58         19.78        31.38 o                         
  13   1   1         12.35        -35.08        35.08 o                         
  14   1   1        927.56        831.18        75.57 o                         
 -14   2   1       1924.32       1845.05        85.35 o                         
 -13   2   1       3165.73       3204.90       256.05 o                         
 -12   2   1       2088.04       2043.72       110.30 o                         
 -11   2   1        296.54        213.17        34.45 o                         
 -10   2   1         80.62        157.84        73.64 o                         
  -9   2   1         44.45         93.44        41.84 o                         
  -8   2   1       1008.86        970.54        51.63 o                         
  -7   2   1       1289.08       1310.18        40.32 o                         
  -6   2   1       9701.24       9299.30       209.53 o                         
  -5   2   1      22537.69      22012.85       451.88 o                         
  -4   2   1      14962.65      14790.19       284.97 o                         
  -3   2   1      25716.40      25523.87       523.21 o                         
  -2   2   1      23877.35      24332.62       539.35 o                         
  -1   2   1      34594.16      33494.04       740.55 o                         
   0   2   1      38182.71      37313.95       903.84 o                         
   1   2   1      11375.35      11311.57       203.98 o                         
   2   2   1       1614.15       1570.17        31.33 o                         
   3   2   1       2708.85       2695.56        58.27 o                         
   4   2   1        540.34        559.68        23.76 o                         
   5   2   1          7.63          7.87         9.30 o                         
   6   2   1       3766.15       3730.23        88.51 o                         
   7   2   1       5637.07       5386.69       156.78 o                         
   8   2   1      18842.00      19190.76       427.97 o                         
   9   2   1       6419.70       6618.48       192.27 o                         
  10   2   1       2913.21       2972.19        88.47 o                         
  11   2   1       3917.31       4161.58       118.30 o                         
  12   2   1       3576.02       3781.95       134.29 o                         
  13   2   1       4214.51       4431.60       252.52 o                         
 -13   3   1          8.51        -39.77        39.77 o                         
 -12   3   1       2074.49       1995.93        79.57 o                         
 -11   3   1       4995.75       5058.46       130.48 o                         
 -10   3   1       6369.40       6624.51       159.52 o                         
  -9   3   1       4721.46       4754.84       117.91 o                         
  -8   3   1        169.30        207.76        18.93 o                         
  -7   3   1       4759.00       4871.31       125.36 o                         
  -6   3   1       8293.38       7854.84       154.33 o                         
  -5   3   1       7735.82       7666.84       150.00 o                         
  -4   3   1       7274.43       7570.39       157.74 o                         
  -3   3   1       3030.45       2947.25        64.15 o                         
  -2   3   1       2729.80       2758.51        64.89 o                         
  -1   3   1       3766.43       4119.88       101.98 o                         
   0   3   1       5201.09       5419.37       120.92 o                         
   1   3   1       5132.69       5028.46       123.66 o                         
   2   3   1      17798.93      17411.56       385.95 o                         
   3   3   1      10288.23       9880.71       190.99 o                         
   4   3   1      11022.87      10937.14       226.33 o                         
   5   3   1       4692.25       4798.30       102.98 o                         
   6   3   1       5398.05       5478.15       117.82 o                         
   7   3   1      10127.37       9586.74       215.84 o                         
   8   3   1       2185.20       2357.53        88.64 o                         
   9   3   1        212.13        228.31        30.74 o                         
  10   3   1        410.67        367.71        28.34 o                         
  11   3   1        906.73        852.60        55.20 o                         
  12   3   1         38.31         30.48        35.72 o                         
  13   3   1         51.18         37.63        40.65 o                         
 -13   4   1        111.30         74.34        43.55 o                         
 -12   4   1         45.46        114.18        37.33 o                         
 -11   4   1        139.78        162.76        30.49 o                         
 -10   4   1         60.76         67.32        26.57 o                         
  -9   4   1        111.73        111.69        29.58 o                         
  -8   4   1        246.78        178.40        29.00 o                         
  -7   4   1          4.33        -18.97        30.70 o                         
  -6   4   1       2596.78       2627.87        58.91 o                         
  -5   4   1         84.52         71.07        12.05 o                         
  -4   4   1        621.10        610.98        21.98 o                         
  -3   4   1        497.61        504.35        17.95 o                         
  -2   4   1         16.44         21.95         8.87 o                         
  -1   4   1       2748.34       2724.66        70.46 o                         
   0   4   1          8.57         -0.51         7.86 o                         
   1   4   1         19.11          5.94         9.82 o                         
   2   4   1          4.42          4.20         9.09 o                         
   3   4   1        583.03        602.99        20.64 o                         
   4   4   1        268.77        279.74        14.94 o                         
   5   4   1        622.13        656.04        25.58 o                         
   6   4   1         21.72         31.14        14.81 o                         
   7   4   1        981.42        985.72        38.66 o                         
   8   4   1          0.79         18.13        24.01 o                         
   9   4   1          1.23          9.23        23.23 o                         
  10   4   1        722.79        725.86        35.38 o                         
  11   4   1        133.09        183.28        35.40 o                         
  12   4   1        122.31        152.14        41.57 o                         
 -12   5   1        204.78        128.34        41.78 o                         
 -11   5   1       1892.66       1847.11        77.71 o                         
 -10   5   1       2851.67       2845.21       101.31 o                         
  -9   5   1        319.91        301.60        27.99 o                         
  -8   5   1        542.36        502.12        25.10 o                         
  -7   5   1       2315.98       2285.37        86.80 o                         
  -6   5   1       2458.39       2483.79        88.02 o                         
  -5   5   1       3824.02       3750.12        91.30 o                         
  -4   5   1          4.87          5.75        13.12 o                         
  -3   5   1       3456.74       3433.81        88.05 o                         
  -2   5   1        458.97        439.78        18.80 o                         
  -1   5   1         87.03         81.37        16.43 o                         
   0   5   1        101.04        107.61        11.33 o                         
   1   5   1       1472.96       1371.82        44.10 o                         
   2   5   1       7353.90       6985.08       157.90 o                         
   3   5   1       9866.61       9419.90       211.38 o                         
   4   5   1       3367.41       3263.95        86.96 o                         
   5   5   1        261.96        242.96        17.94 o                         
   6   5   1       2066.38       2182.37        53.23 o                         
   7   5   1       1413.05       1491.84        48.31 o                         
   8   5   1        520.51        479.23        27.16 o                         
   9   5   1        111.27        113.96        41.83 o                         
  10   5   1        444.05        466.27        47.19 o                         
  11   5   1          1.87         67.03        37.36 o                         
 -10   6   1          2.17        -15.19        34.65 o                         
  -9   6   1         37.80         21.95        39.59 o                         
  -8   6   1        242.46        244.53        28.07 o                         
  -7   6   1       1420.16       1475.76        64.27 o                         
  -6   6   1       4843.03       4996.78       119.00 o                         
  -5   6   1       8651.23       8608.07       195.51 o                         
  -4   6   1       4969.14       4947.64       128.04 o                         
  -3   6   1       3002.32       3033.27        75.11 o                         
  -2   6   1       7903.90       7670.03       191.08 o                         
  -1   6   1      12209.22      12360.63       275.86 o                         
   0   6   1      10307.15      10232.95       229.38 o                         
   1   6   1       6244.34       6189.53       141.51 o                         
   2   6   1         83.58         81.24        21.57 o                         
   3   6   1        253.34        238.19        20.68 o                         
   4   6   1         17.79          2.54        16.98 o                         
   5   6   1        116.40         77.34        18.84 o                         
   6   6   1       1119.09       1066.80        38.84 o                         
   7   6   1       2824.53       3051.16        81.60 o                         
   8   6   1       5153.39       5248.69       188.72 o                         
   9   6   1       3622.04       3843.95       129.30 o                         
  10   6   1       1245.38       1214.38        64.85 o                         
  -9   7   1       1965.38       2256.72       186.88 o                         
  -8   7   1       1951.69       1879.73       131.06 o                         
  -7   7   1       2303.04       2361.87       101.12 o                         
  -6   7   1       2671.12       2655.44        81.44 o                         
  -5   7   1       1658.44       1577.69        71.60 o                         
  -4   7   1        259.48        233.35        22.21 o                         
  -3   7   1        299.26        250.52        29.15 o                         
  -2   7   1        453.51        372.62        23.96 o                         
  -1   7   1        114.24        116.56        26.50 o                         
   0   7   1        901.67        846.39        50.34 o                         
   1   7   1       2453.02       2470.90        66.96 o                         
   2   7   1       6832.76       6966.97       160.74 o                         
   3   7   1       9780.97       9610.96       218.22 o                         
   4   7   1       4881.46       4799.22       115.76 o                         
   5   7   1       2351.56       2406.10        69.72 o                         
   6   7   1       1673.35       1680.87        63.66 o                         
   7   7   1       1200.30       1200.42        52.44 o                         
   8   7   1       1288.22       1314.27        79.46 o                         
  -6   8   1        250.81        230.82        60.34 o                         
  -5   8   1        104.55         86.43        47.76 o                         
  -4   8   1        170.83        116.67        31.71 o                         
  -3   8   1        413.86        389.28        40.17 o                         
  -2   8   1       1649.72       1549.62        56.71 o                         
  -1   8   1        889.77        866.04        58.85 o                         
   0   8   1        182.31        169.12        39.18 o                         
   1   8   1          5.68        -26.17        26.17 o                         
   2   8   1         15.45         -0.80        42.56 o                         
   3   8   1        286.51        207.82        45.90 o                         
   4   8   1         99.25         91.71        36.53 o                         
   5   8   1         81.90         77.32        28.64 o                         
   6   8   1        604.90        530.34        41.85 o                         
 -14   0   2        102.77        -10.65        56.27 o                         
 -13   0   2         15.87        -19.45        47.89 o                         
 -12   0   2         16.82         -4.99       176.84 o                         
 -11   0   2          9.36        -16.83        55.89 o                         
 -10   0   2        350.67        272.81        27.24 o                         
  -9   0   2       7913.72       8008.19       260.54 o                         
  -8   0   2       9360.00       8645.30       389.37 o                         
  -7   0   2      22104.34      21097.68       663.96 o                         
  -6   0   2      12463.95      11696.83       370.36 o                         
  -5   0   2      10077.90       9641.81       305.48 o                         
  -4   0   2      53249.37      49657.07      1554.59 o                         
  -3   0   2      33539.89      31926.12       999.73 o                         
  -2   0   2      19184.50      19302.66       427.50 o                         
  -1   0   2        192.27        178.66         4.83 o                         
   0   0   2        648.35        631.83        17.61 o                         
   1   0   2         75.74         62.10         5.44 o                         
   2   0   2       1071.42       1011.57        43.42 o                         
   3   0   2        171.01        151.41        15.44 o                         
   4   0   2      34588.77      34849.86      1090.77 o                         
   5   0   2      21712.72      21878.34       685.89 o                         
   6   0   2      11809.55      11235.07       355.12 o                         
   7   0   2      12556.66      12423.68       478.30 o                         
   8   0   2       5600.57       5237.63       172.37 o                         
   9   0   2      10059.37      10217.75       403.12 o                         
  10   0   2       9602.78       9374.31       365.72 o                         
  11   0   2       1103.44       1026.48        73.76 o                         
  12   0   2         67.54         37.23        43.78 o                         
  13   0   2         50.58         92.56        50.96 o                         
 -14   1   2        178.82        124.77        40.38 o                         
 -13   1   2        822.84        697.38        48.07 o                         
 -12   1   2       2496.80       2666.94       101.12 o                         
 -11   1   2       3433.97       3447.87       117.85 o                         
 -10   1   2       6402.37       6542.11       170.67 o                         
  -9   1   2       2432.81       2369.63        91.78 o                         
  -8   1   2        936.61        899.29        30.37 o                         
  -7   1   2        996.43        991.88        29.65 o                         
  -6   1   2       3663.17       3441.61        81.91 o                         
  -5   1   2       1209.55       1319.08        42.18 o                         
  -4   1   2      10633.17      10594.62       218.29 o                         
  -3   1   2       4357.69       4370.64        80.35 o                         
  -2   1   2      46957.95      45319.25       817.98 o                         
  -1   1   2         73.67         88.68         3.09 o                         
   0   1   2         44.88         71.16         3.91 o                         
   1   1   2      60446.62      58796.24      1298.75 o                         
   2   1   2      13354.19      13388.00       296.30 o                         
   3   1   2      36683.14      37821.13       836.23 o                         
   4   1   2      12060.63      12496.49       277.50 o                         
   5   1   2        534.47        568.46        21.09 o                         
   6   1   2       1009.35        947.48        29.93 o                         
   7   1   2       1171.36       1094.21        53.51 o                         
   8   1   2         39.20         49.05        23.76 o                         
   9   1   2       1485.93       1512.02        48.33 o                         
  10   1   2       2378.72       2350.25        88.88 o                         
  11   1   2       2522.27       2657.91        96.27 o                         
  12   1   2        285.20        248.26        33.76 o                         
  13   1   2        269.80        320.20        46.22 o                         
 -14   2   2          3.44        -29.23       102.92 o                         
 -13   2   2          0.91        -52.65        52.65 o                         
 -12   2   2         33.57        -30.66        30.66 o                         
 -11   2   2          0.71        -26.23        26.23 o                         
 -10   2   2          2.31         63.96        74.33 o                         
  -9   2   2        124.03         52.07        76.58 o                         
  -8   2   2         63.75         30.98        44.16 o                         
  -7   2   2         22.94         21.62        16.23 o                         
  -6   2   2        918.60        906.30        26.59 o                         
  -5   2   2         15.88         22.64         8.29 o                         
  -4   2   2       1993.74       2081.71        44.23 o                         
  -3   2   2        204.89        220.04        10.25 o                         
  -2   2   2          1.83          2.06         5.86 o                         
  -1   2   2        133.50        154.95        10.12 o                         
   0   2   2       1157.95       1222.09        30.19 o                         
   1   2   2         18.26         -3.51         6.45 o                         
   2   2   2       1027.35       1043.60        25.16 o                         
   3   2   2       5143.56       5170.18       107.72 o                         
   4   2   2        162.72        180.34        18.17 o                         
   5   2   2        800.40        888.56        28.08 o                         
   6   2   2         15.28         44.56        11.78 o                         
   7   2   2       5058.76       5175.19       148.50 o                         
   8   2   2         34.98         17.66        17.46 o                         
   9   2   2         66.92         56.93        26.38 o                         
  10   2   2          7.18         28.66        24.43 o                         
  11   2   2        129.70        115.23        27.10 o                         
  12   2   2        258.73        218.00        35.12 o                         
  13   2   2          0.29         77.53        73.20 o                         
 -13   3   2        465.99        340.09        51.44 o                         
 -12   3   2       1880.33       1783.30        72.80 o                         
 -11   3   2       2804.27       2896.07        96.58 o                         
 -10   3   2       3089.18       3175.63        88.24 o                         
  -9   3   2        275.65        206.12        18.61 o                         
  -8   3   2        128.62         86.43        32.54 o                         
  -7   3   2        182.32        157.17        16.60 o                         
  -6   3   2        607.65        537.86        19.20 o                         
  -5   3   2       4506.40       4630.08        99.22 o                         
  -4   3   2       3802.75       3737.13        80.57 o                         
  -3   3   2       5211.34       5128.36       116.99 o                         
  -2   3   2      10869.77      11253.84       250.86 o                         
  -1   3   2      19121.94      19862.73       440.06 o                         
   0   3   2         18.80         25.51         7.21 o                         
   1   3   2       7448.79       7237.35       177.24 o                         
   2   3   2      13023.92      12844.28       264.05 o                         
   3   3   2       6038.24       5899.73       132.57 o                         
   4   3   2       3699.96       3601.71        78.21 o                         
   5   3   2        317.18        336.19        14.93 o                         
   6   3   2        245.67        243.27        16.48 o                         
   7   3   2        717.64        775.17        31.18 o                         
   8   3   2        539.47        556.90        25.73 o                         
   9   3   2       1374.18       1519.27        52.62 o                         
  10   3   2       3220.57       3326.49       131.95 o                         
  11   3   2        876.49        805.16        39.80 o                         
  12   3   2        288.66        378.68        98.19 o                         
  13   3   2        126.03        146.54        42.32 o                         
 -13   4   2         57.40        -40.12        41.61 o                         
 -12   4   2        269.19        242.43        37.75 o                         
 -11   4   2         22.38        -24.95        29.71 o                         
 -10   4   2       1058.18       1082.65        46.84 o                         
  -9   4   2       3943.17       4149.65        98.02 o                         
  -8   4   2      14810.57      14959.13       311.14 o                         
  -7   4   2       7730.79       7734.94       154.63 o                         
  -6   4   2       4108.18       4118.02        85.71 o                         
  -5   4   2       6401.62       6130.26       141.65 o                         
  -4   4   2      11919.13      11270.45       253.06 o                         
  -3   4   2      21920.97      21405.77       475.72 o                         
  -2   4   2      10094.57       9768.89       219.00 o                         
  -1   4   2       5493.09       5536.28       137.00 o                         
   0   4   2         36.55         42.05        13.48 o                         
   1   4   2        124.94        144.78        17.12 o                         
   2   4   2          4.15          0.39        10.14 o                         
   3   4   2       7031.02       6876.92       143.16 o                         
   4   4   2       6585.48       6351.45       157.33 o                         
   5   4   2      11390.55      10944.35       227.48 o                         
   6   4   2       7851.87       8013.06       169.41 o                         
   7   4   2       3576.21       3767.68        94.28 o                         
   8   4   2       6034.25       6218.35       145.47 o                         
   9   4   2       5581.14       6149.87       148.35 o                         
  10   4   2       5641.60       6284.51       167.92 o                         
  11   4   2       1544.15       1607.48       107.00 o                         
  12   4   2        135.38        151.74        40.27 o                         
 -12   5   2       2412.26       2505.87       134.50 o                         
 -11   5   2       4822.98       5109.12       198.61 o                         
 -10   5   2       2053.70       2184.89        80.24 o                         
  -9   5   2        715.78        700.84        30.39 o                         
  -8   5   2        326.65        343.60        22.23 o                         
  -7   5   2        874.43        860.48        50.93 o                         
  -6   5   2       2460.48       2375.19        64.65 o                         
  -5   5   2        155.67        153.19        22.27 o                         
  -4   5   2       4522.97       4260.64       131.34 o                         
  -3   5   2       9008.13       8617.32       214.06 o                         
  -2   5   2       3889.73       3922.55       111.55 o                         
  -1   5   2       5608.89       5537.60       138.36 o                         
   0   5   2       2831.81       2803.20        74.58 o                         
   1   5   2      12469.46      12581.18       397.88 o                         
   2   5   2      22226.36      21634.49       587.94 o                         
   3   5   2       3932.47       3781.43        97.97 o                         
   4   5   2       2745.20       2705.14        67.39 o                         
   5   5   2        231.86        220.44        19.49 o                         
   6   5   2        670.66        659.80        31.48 o                         
   7   5   2       1590.70       1651.49        51.76 o                         
   8   5   2         15.88          4.24        23.96 o                         
   9   5   2        703.51        672.30        34.02 o                         
  10   5   2       2832.57       3195.93       185.93 o                         
  11   5   2       1174.56       1183.72       124.85 o                         
 -10   6   2         52.43         72.14        37.16 o                         
  -9   6   2          2.94        -42.61        45.01 o                         
  -8   6   2        272.22        298.54        29.99 o                         
  -7   6   2        735.22        684.15        47.27 o                         
  -6   6   2        367.19        397.36        43.94 o                         
  -5   6   2       1517.92       1420.59        64.92 o                         
  -4   6   2          4.98        -24.31        37.48 o                         
  -3   6   2        216.60        176.21        20.65 o                         
  -2   6   2       1131.46       1140.39        41.79 o                         
  -1   6   2          1.55        -17.84        17.84 o                         
   0   6   2        314.23        279.98        20.33 o                         
   1   6   2         31.86          5.19        20.70 o                         
   2   6   2        270.94        237.51        18.36 o                         
   3   6   2         19.12          7.57        36.00 o                         
   4   6   2        139.30        109.86        26.50 o                         
   5   6   2        628.54        580.03        24.84 o                         
   6   6   2       1069.32       1094.36        38.56 o                         
   7   6   2        508.52        572.41        35.87 o                         
   8   6   2         57.72         51.22        27.78 o                         
   9   6   2          6.46         24.86        34.38 o                         
  10   6   2         58.23         48.77        50.26 o                         
  -9   7   2        184.82        205.03        65.45 o                         
  -8   7   2         10.03         14.35        37.34 o                         
  -7   7   2         69.38         95.86        34.09 o                         
  -6   7   2        570.84        578.12        40.25 o                         
  -5   7   2          1.30         16.02        28.26 o                         
  -4   7   2        231.11        224.59        26.64 o                         
  -3   7   2       2262.37       2259.59        71.85 o                         
  -2   7   2       1998.55       1995.83        71.73 o                         
  -1   7   2         29.06         31.77        33.64 o                         
   0   7   2        286.62        250.54        34.30 o                         
   1   7   2       1400.10       1380.35        77.84 o                         
   2   7   2       3697.03       3699.41       114.85 o                         
   3   7   2       2963.09       2796.44        84.98 o                         
   4   7   2        216.63        236.69        27.33 o                         
   5   7   2          9.89          1.27        23.15 o                         
   6   7   2          1.89          7.44        25.42 o                         
   7   7   2        275.92        323.95        40.81 o                         
   8   7   2        172.21        200.30        32.65 o                         
  -6   8   2       1863.54       1916.38       134.95 o                         
  -5   8   2       2022.74       2013.67        93.17 o                         
  -4   8   2       4837.51       4768.71       131.50 o                         
  -3   8   2       4194.88       4103.50       116.20 o                         
  -2   8   2       1659.53       1527.47        64.03 o                         
  -1   8   2        807.63        716.93        37.91 o                         
   0   8   2         13.43        -17.88        55.37 o                         
   1   8   2          1.76        -37.42        37.42 o                         
   2   8   2         63.74        -13.59        58.14 o                         
   3   8   2        914.25        769.46        38.65 o                         
   4   8   2       2098.25       2021.32        76.45 o                         
   5   8   2       2488.33       2403.26       106.39 o                         
 -14   1   3       1443.54       1213.97        65.44 o                         
 -13   1   3       1664.59       1486.92        72.15 o                         
 -12   1   3       1397.72       1383.48        55.65 o                         
 -11   1   3        591.01        545.44        28.71 o                         
 -10   1   3        116.64         57.31        21.28 o                         
  -9   1   3         16.69        -17.80        17.80 o                         
  -8   1   3        539.88        516.24        21.82 o                         
  -7   1   3        407.05        382.75        16.34 o                         
  -6   1   3       1542.95       1463.68        39.84 o                         
  -5   1   3       6313.42       6373.16       144.47 o                         
  -4   1   3      27302.63      27125.24       556.57 o                         
  -3   1   3       8054.82       8202.87       169.36 o                         
  -2   1   3      17127.15      17163.94       310.28 o                         
  -1   1   3       7876.78       8260.15       169.50 o                         
   0   1   3       6246.35       6490.43       124.62 o                         
   1   1   3      10876.27      11203.07       272.10 o                         
   2   1   3       2869.13       3089.49        69.90 o                         
   3   1   3      13993.69      14316.89       317.44 o                         
   4   1   3          8.65          4.07        13.05 o                         
   5   1   3         47.23         28.26        10.00 o                         
   6   1   3       1596.57       1551.61        42.83 o                         
   7   1   3       6993.03       7043.17       160.45 o                         
   8   1   3        421.28        386.70        19.93 o                         
   9   1   3       2573.54       2612.17        70.75 o                         
  10   1   3       1718.47       1751.88        69.84 o                         
  11   1   3       2012.56       2057.65        70.72 o                         
  12   1   3       2296.67       2185.61       140.57 o                         
  13   1   3        661.46        664.13        45.92 o                         
 -14   2   3       1509.97       1347.77        71.00 o                         
 -13   2   3       1244.52       1215.98        62.77 o                         
 -12   2   3        284.64        269.47        28.38 o                         
 -11   2   3       1120.12       1161.77        46.23 o                         
 -10   2   3       2932.78       3143.03       106.39 o                         
  -9   2   3      24916.17      26199.39       583.34 o                         
  -8   2   3      24961.09      24528.74       546.18 o                         
  -7   2   3       6816.17       6788.46       144.57 o                         
  -6   2   3       3816.58       3787.43        91.22 o                         
  -5   2   3        195.23        168.12        14.13 o                         
  -4   2   3       9002.46       8245.68       193.58 o                         
  -3   2   3      24519.51      23766.91       526.83 o                         
  -2   2   3       2377.75       2605.53        60.57 o                         
  -1   2   3       7312.75       6731.40       150.12 o                         
   0   2   3      15707.31      16265.49       360.42 o                         
   1   2   3      14825.72      15754.36       382.54 o                         
   2   2   3       9751.50      10297.54       211.99 o                         
   3   2   3      10800.69      11122.56       247.22 o                         
   4   2   3      30923.90      31093.98       688.61 o                         
   5   2   3      28914.65      28525.10       632.22 o                         
   6   2   3       6839.13       7069.54       176.63 o                         
   7   2   3       1297.90       1364.41        42.99 o                         
   8   2   3       3248.03       3310.45        83.90 o                         
   9   2   3       4495.52       4683.65       125.13 o                         
  10   2   3       3622.82       3525.75       105.92 o                         
  11   2   3         33.27         41.98        37.04 o                         
  12   2   3       2848.57       2730.04       238.92 o                         
  13   2   3       1621.48       1596.60        77.66 o                         
 -13   3   3       1447.74       1521.69        70.82 o                         
 -12   3   3       1269.95       1317.17        80.45 o                         
 -11   3   3       1446.60       1472.58        52.92 o                         
 -10   3   3        214.82        162.27        20.96 o                         
  -9   3   3        866.60        812.48        33.87 o                         
  -8   3   3         16.26         31.34        17.45 o                         
  -7   3   3       1495.75       1509.79        68.17 o                         
  -6   3   3       1821.39       1802.34        56.60 o                         
  -5   3   3      11501.46      11009.05       228.83 o                         
  -4   3   3       5594.58       5486.31       125.43 o                         
  -3   3   3      11146.29      10938.29       244.37 o                         
  -2   3   3      12053.12      12080.73       268.53 o                         
  -1   3   3       8209.10       8237.24       183.28 o                         
   0   3   3      20908.00      21634.69       479.20 o                         
   1   3   3       7407.76       7698.41       171.76 o                         
   2   3   3       7190.59       7106.12       174.26 o                         
   3   3   3       1831.04       1748.37        43.58 o                         
   4   3   3         26.69         34.67        10.14 o                         
   5   3   3         18.69         13.16        13.72 o                         
   6   3   3        899.19        913.76        39.33 o                         
   7   3   3       1544.03       1662.83        69.09 o                         
   8   3   3       3102.33       3234.88        94.75 o                         
   9   3   3       3227.20       3430.89       117.69 o                         
  10   3   3       2727.14       2839.44        82.59 o                         
  11   3   3       1973.10       2131.48       110.96 o                         
  12   3   3       1397.43       1464.30        67.57 o                         
 -13   4   3         28.66        -10.38        66.16 o                         
 -12   4   3          5.14        -29.76        46.28 o                         
 -11   4   3        122.20        136.71        27.38 o                         
 -10   4   3        274.16        261.13        24.66 o                         
  -9   4   3         64.14         30.46        20.44 o                         
  -8   4   3       1585.50       1410.44        83.38 o                         
  -7   4   3          1.21        -15.68        26.24 o                         
  -6   4   3         18.08         38.10        27.37 o                         
  -5   4   3        919.28        869.76        31.62 o                         
  -4   4   3         48.43         48.59        12.84 o                         
  -3   4   3        439.51        429.42        18.68 o                         
  -2   4   3        137.81        120.48        24.06 o                         
  -1   4   3         52.43         66.17        10.22 o                         
   0   4   3         81.47         85.80        11.63 o                         
   1   4   3          1.31         10.48        14.53 o                         
   2   4   3        106.30        117.54        12.52 o                         
   3   4   3       2925.49       2905.05        75.54 o                         
   4   4   3        761.95        736.45        26.58 o                         
   5   4   3        323.87        290.81        17.51 o                         
   6   4   3         62.39         61.50        38.97 o                         
   7   4   3         24.69          8.21        39.45 o                         
   8   4   3        276.16        253.04        32.09 o                         
   9   4   3         86.94         72.98        26.75 o                         
  10   4   3          3.30        -31.07        31.07 o                         
  11   4   3         39.13         87.06        42.45 o                         
  12   4   3         10.48         17.14        40.56 o                         
 -12   5   3        153.04        119.36        36.22 o                         
 -11   5   3        293.65        303.66        31.17 o                         
 -10   5   3        226.66        254.26        27.73 o                         
  -9   5   3         52.36         34.93        23.27 o                         
  -8   5   3         53.91         79.12        20.20 o                         
  -7   5   3        681.74        774.69        52.58 o                         
  -6   5   3       1091.86       1060.25        40.53 o                         
  -5   5   3        419.58        371.01        22.04 o                         
  -4   5   3       3425.35       3341.81        91.85 o                         
  -3   5   3       3143.32       2967.76        82.23 o                         
  -2   5   3       3944.53       3840.83        92.88 o                         
  -1   5   3       6989.78       6851.59       170.19 o                         
   0   5   3       1909.99       1864.79        55.03 o                         
   1   5   3        603.96        538.41        27.25 o                         
   2   5   3       1285.84       1332.89        44.76 o                         
   3   5   3        675.82        696.23        30.26 o                         
   4   5   3         81.91        189.59        64.27 o                         
   5   5   3         23.10         14.02        18.22 o                         
   6   5   3        405.23        417.37        23.04 o                         
   7   5   3        769.30        802.89        32.91 o                         
   8   5   3        328.87        353.04        27.94 o                         
   9   5   3       1076.98       1055.88        61.53 o                         
  10   5   3       1576.45       1646.22        71.82 o                         
  11   5   3        901.85        838.41        60.79 o                         
 -11   6   3        264.36        259.07        43.94 o                         
 -10   6   3       1646.92       1756.65        84.46 o                         
  -9   6   3       6812.08       7389.17       244.68 o                         
  -8   6   3       7157.29       7801.93       221.92 o                         
  -7   6   3       2859.09       3052.26        89.99 o                         
  -6   6   3       2300.76       2330.01       119.10 o                         
  -5   6   3       2091.77       1985.48        95.27 o                         
  -4   6   3       6579.73       6242.29       168.95 o                         
  -3   6   3       5005.38       4936.22       127.12 o                         
  -2   6   3        690.50        723.35        31.94 o                         
  -1   6   3       5042.90       4935.06       138.77 o                         
   0   6   3       4827.27       4866.81       144.14 o                         
   1   6   3        917.97        958.54        50.10 o                         
   2   6   3        486.04        486.01        35.46 o                         
   3   6   3       4083.58       4165.65       134.25 o                         
   4   6   3      14827.00      14778.08       305.51 o                         
   5   6   3      13700.43      13723.21       413.51 o                         
   6   6   3       2929.62       2974.48        99.75 o                         
   7   6   3       1265.66       1270.86        47.75 o                         
   8   6   3        555.96        524.07        33.53 o                         
   9   6   3       1842.89       1779.51       118.01 o                         
  -9   7   3         57.75        145.57        40.90 o                         
  -8   7   3          2.67         -9.85        36.92 o                         
  -7   7   3        286.24        286.96        33.65 o                         
  -6   7   3       1232.49       1347.56        68.57 o                         
  -5   7   3       1891.13       1822.72        63.76 o                         
  -4   7   3       4024.93       3968.54       109.47 o                         
  -3   7   3       4886.85       4906.30       129.65 o                         
  -2   7   3       4723.47       4985.45       131.18 o                         
  -1   7   3       6182.68       6288.13       210.05 o                         
   0   7   3       4792.27       4946.66       217.69 o                         
   1   7   3       3478.37       3448.31       115.66 o                         
   2   7   3       1865.46       1836.16        91.75 o                         
   3   7   3        178.01        128.35        44.48 o                         
   4   7   3          3.99         -9.89        29.19 o                         
   5   7   3          0.95        -13.68        30.08 o                         
   6   7   3         54.71         23.63        26.33 o                         
   7   7   3        525.20        424.09        35.40 o                         
   8   7   3       1540.70       1557.52        66.34 o                         
  -6   8   3        520.89        542.63        41.69 o                         
  -5   8   3        446.37        469.44        53.55 o                         
  -4   8   3        120.85         84.82        36.11 o                         
  -3   8   3         31.68         10.71        31.50 o                         
  -2   8   3         20.04        -30.56        30.56 o                         
  -1   8   3        118.76        -15.78        42.81 o                         
   0   8   3         49.62        -38.67        38.70 o                         
   1   8   3        274.91        207.28        55.69 o                         
   2   8   3        178.83        147.48        44.18 o                         
   3   8   3        243.16        227.34        37.30 o                         
   4   8   3        599.70        520.85        66.74 o                         
   5   8   3        273.20        174.92        40.01 o                         
 -14   0   4       3698.86       3999.10       267.68 o                         
 -13   0   4       1799.63       1972.26       109.67 o                         
 -12   0   4       3795.71       4054.04       151.74 o                         
 -11   0   4       6518.84       7109.34       240.67 o                         
 -10   0   4       6601.96       6873.29       230.57 o                         
  -9   0   4      17190.23      17405.96       552.56 o                         
  -8   0   4       4283.17       4075.53       146.29 o                         
  -7   0   4       1076.53       1030.37        55.74 o                         
  -6   0   4        127.37         98.49        13.19 o                         
  -5   0   4        884.46        615.66       147.79 o                         
  -4   0   4       2549.49       2675.01        90.68 o                         
  -3   0   4       4217.18       4516.05       125.20 o                         
  -2   0   4       6818.54       7318.24       198.63 o                         
  -1   0   4      57986.10      60482.15      1464.01 o                         
   0   0   4      37056.19      37548.86      1174.88 o                         
   1   0   4      12317.66      13284.77       417.03 o                         
   2   0   4      35845.45      36551.45      1143.89 o                         
   3   0   4      14613.17      14435.27       453.13 o                         
   4   0   4      19598.17      19557.97       612.96 o                         
   5   0   4      13982.71      13806.16       433.92 o                         
   6   0   4       1259.53       1287.25        52.31 o                         
   7   0   4        184.82        191.30        21.89 o                         
   8   0   4        245.97        212.05        29.59 o                         
   9   0   4          0.42         12.61        31.85 o                         
  10   0   4        101.91         40.24        50.66 o                         
  11   0   4       1642.39       1583.77        86.70 o                         
  12   0   4       5496.10       5381.44       862.11 o                         
  13   0   4       2527.02       2365.26       242.53 o                         
 -14   1   4       2116.34       2106.18       179.01 o                         
 -13   1   4       1304.01       1209.26        78.94 o                         
 -12   1   4         23.03        -26.30        26.30 o                         
 -11   1   4       1300.16       1169.52        47.12 o                         
 -10   1   4        150.38         89.85        36.77 o                         
  -9   1   4        852.82        771.69        30.24 o                         
  -8   1   4       1381.46       1416.22        63.43 o                         
  -7   1   4       2650.93       2486.20        63.67 o                         
  -6   1   4      22635.32      22030.87       489.57 o                         
  -5   1   4       7384.24       7157.34       162.12 o                         
  -4   1   4       4981.28       5069.22       115.85 o                         
  -3   1   4      15985.09      16428.27       315.20 o                         
  -2   1   4      14318.07      15188.02       311.45 o                         
  -1   1   4      24016.20      24680.53       505.56 o                         
   0   1   4       6904.78       7273.84       161.65 o                         
   1   1   4        247.30        252.81        11.07 o                         
   2   1   4      11036.47      11297.21       250.70 o                         
   3   1   4       1108.97       1159.20        60.40 o                         
   4   1   4         34.94         41.54         9.51 o                         
   5   1   4       2734.78       2743.81        65.79 o                         
   6   1   4       2566.19       2437.47        75.82 o                         
   7   1   4      11417.94      11369.85       255.35 o                         
   8   1   4       8789.50       8988.25       204.44 o                         
   9   1   4       1231.90       1161.77        44.92 o                         
  10   1   4       1551.96       1461.67        54.13 o                         
  11   1   4       2008.07       1897.43        63.51 o                         
  12   1   4       1440.73       1225.99        86.58 o                         
  13   1   4        476.63        398.01        42.55 o                         
 -14   2   4         22.77        -57.34        57.34 o                         
 -13   2   4         94.05         42.24        64.45 o                         
 -12   2   4          6.56        -23.27        46.42 o                         
 -11   2   4         17.68        -36.85        44.03 o                         
 -10   2   4          0.36        -26.36        26.36 o                         
  -9   2   4          0.81         26.00        25.16 o                         
  -8   2   4        908.75        807.05        52.38 o                         
  -7   2   4         32.02         50.76        15.32 o                         
  -6   2   4        922.75        873.35        26.18 o                         
  -5   2   4        399.00        470.63        20.67 o                         
  -4   2   4       1532.20       1403.70        43.97 o                         
  -3   2   4       2010.60       2059.70        50.17 o                         
  -2   2   4       2467.16       2438.80        55.96 o                         
  -1   2   4        977.71       1084.28        27.44 o                         
   0   2   4         17.89         19.99         7.10 o                         
   1   2   4       1723.53       1750.51        46.30 o                         
   2   2   4          5.75         -0.37        10.36 o                         
   3   2   4       1685.37       1758.83        43.40 o                         
   4   2   4         20.65         15.74        10.43 o                         
   5   2   4        227.95        224.73        13.74 o                         
   6   2   4        532.06        476.66        21.11 o                         
   7   2   4          9.62        -17.24        17.24 o                         
   8   2   4        520.11        484.27        32.72 o                         
   9   2   4        135.90        131.31        22.50 o                         
  10   2   4        143.62        133.41        25.63 o                         
  11   2   4        171.35        165.41        30.45 o                         
  12   2   4        143.10        148.60        35.15 o                         
 -13   3   4        150.59         71.27        49.08 o                         
 -12   3   4        343.72        301.08        31.35 o                         
 -11   3   4        116.77         73.64        25.41 o                         
 -10   3   4         97.93         77.28        22.25 o                         
  -9   3   4        353.28        311.98        19.96 o                         
  -8   3   4        211.86        207.03        22.56 o                         
  -7   3   4       8051.55       8021.62       170.38 o                         
  -6   3   4      10735.99      10564.56       294.58 o                         
  -5   3   4      15964.38      15293.36       340.99 o                         
  -4   3   4       2776.97       2685.10        65.43 o                         
  -3   3   4        355.44        310.72        14.47 o                         
  -2   3   4       3242.12       2932.45        67.75 o                         
  -1   3   4       1664.32       1475.02        36.94 o                         
   0   3   4       7335.59       7612.15       169.91 o                         
   1   3   4        358.54        430.69        28.42 o                         
   2   3   4        209.12        189.27        13.13 o                         
   3   3   4          9.54         37.44         9.65 o                         
   4   3   4       1274.56       1351.46        39.85 o                         
   5   3   4        481.77        478.81        30.37 o                         
   6   3   4       8306.37       8447.89       211.14 o                         
   7   3   4       6815.86       7190.37       166.32 o                         
   8   3   4       2237.94       2366.34        68.29 o                         
   9   3   4       1203.25       1245.38        48.45 o                         
  10   3   4          7.62        -13.98        28.51 o                         
  11   3   4       1452.41       1369.79        93.82 o                         
  12   3   4       1489.58       1359.47        86.88 o                         
 -13   4   4       2179.28       2203.16       117.64 o                         
 -12   4   4       2183.26       2264.96       124.80 o                         
 -11   4   4       3040.51       3276.29        89.51 o                         
 -10   4   4       5388.85       5722.44       131.07 o                         
  -9   4   4       7267.58       7658.30       167.76 o                         
  -8   4   4       5937.94       5914.48       157.40 o                         
  -7   4   4       2226.18       2247.56        70.27 o                         
  -6   4   4        119.46        125.65        15.73 o                         
  -5   4   4         98.55         76.65        16.04 o                         
  -4   4   4        255.42        220.61        21.47 o                         
  -3   4   4       2586.38       2452.87        62.61 o                         
  -2   4   4       1400.89       1220.08        42.39 o                         
  -1   4   4      17180.17      17324.01       384.77 o                         
   0   4   4      26499.49      26950.61       597.31 o                         
   1   4   4       5633.45       5469.21       124.19 o                         
   2   4   4      15248.45      14973.05       408.04 o                         
   3   4   4      12200.11      12473.53       340.33 o                         
   4   4   4       8114.48       8007.25       180.46 o                         
   5   4   4       9129.46       9396.41       251.23 o                         
   6   4   4       1287.15       1330.60        43.58 o                         
   7   4   4         42.56         53.61        21.19 o                         
   8   4   4         59.15         40.33        24.34 o                         
   9   4   4         84.98         96.40        28.19 o                         
  10   4   4        240.64        315.01        57.53 o                         
  11   4   4       1822.75       1841.15        76.68 o                         
 -12   5   4          1.62        -37.54        37.54 o                         
 -11   5   4        258.71        239.07        32.77 o                         
 -10   5   4        395.00        438.76        34.36 o                         
  -9   5   4         38.60         66.40        28.33 o                         
  -8   5   4        733.41        764.85        35.07 o                         
  -7   5   4       6798.58       6712.02       167.02 o                         
  -6   5   4       8729.50       8340.98       192.10 o                         
  -5   5   4      10447.56      10451.21       257.28 o                         
  -4   5   4       3597.53       3463.67        95.27 o                         
  -3   5   4       2927.64       2851.94        73.18 o                         
  -2   5   4       7607.82       7631.01       174.16 o                         
  -1   5   4       7449.77       7448.96       168.07 o                         
   0   5   4       2429.85       2497.82        62.06 o                         
   1   5   4        140.75        153.85        20.17 o                         
   2   5   4         66.75         41.51        17.15 o                         
   3   5   4        658.01        700.64        35.60 o                         
   4   5   4         43.00         47.23        23.67 o                         
   5   5   4       1272.81       1324.25        51.34 o                         
   6   5   4       9779.60       9911.23       233.74 o                         
   7   5   4       5238.86       5564.99       135.08 o                         
   8   5   4       4383.94       4902.38       161.47 o                         
   9   5   4       1249.08       1282.09        68.45 o                         
  10   5   4        442.75        472.99        59.36 o                         
 -11   6   4        217.01        217.41        69.47 o                         
 -10   6   4        426.20        430.29        54.49 o                         
  -9   6   4        147.32        150.86        33.93 o                         
  -8   6   4         50.63         19.21        28.97 o                         
  -7   6   4        204.35        213.70        29.00 o                         
  -6   6   4          1.29         12.47        25.51 o                         
  -5   6   4        200.46        150.40        24.95 o                         
  -4   6   4         37.19         23.05        20.53 o                         
  -3   6   4        540.99        511.24        32.11 o                         
  -2   6   4        183.32        186.29        21.61 o                         
  -1   6   4        714.40        676.74        30.10 o                         
   0   6   4        463.36        441.80        27.59 o                         
   1   6   4         38.27         39.95        28.08 o                         
   2   6   4        966.21        950.04        35.21 o                         
   3   6   4        819.26        808.81        33.27 o                         
   4   6   4        465.43        430.22        38.75 o                         
   5   6   4        237.14        216.71        29.94 o                         
   6   6   4          0.47         -8.11        23.44 o                         
   7   6   4         42.79         23.60        27.03 o                         
   8   6   4         91.06        185.42        31.52 o                         
   9   6   4          0.60        -35.18        36.44 o                         
  -9   7   4          0.63         35.97        39.80 o                         
  -8   7   4         43.06         58.44        46.52 o                         
  -7   7   4        984.02        992.76        50.88 o                         
  -6   7   4       2476.51       2545.24        83.42 o                         
  -5   7   4       1447.31       1446.25        66.75 o                         
  -4   7   4        142.15        144.25        27.32 o                         
  -3   7   4       1010.20        954.34        42.75 o                         
  -2   7   4       1682.79       1646.37        60.62 o                         
  -1   7   4        844.15        786.26        37.01 o                         
   0   7   4        657.75        606.03        78.22 o                         
   1   7   4        254.33        196.64        38.25 o                         
   2   7   4        422.50        377.51        32.48 o                         
   3   7   4        136.48        132.84        51.31 o                         
   4   7   4          1.60        -12.21        31.00 o                         
   5   7   4        463.29        431.58        33.70 o                         
   6   7   4       1120.01       1081.50        50.59 o                         
   7   7   4       2071.02       2089.86       178.67 o                         
  -6   8   4         58.30         91.61        51.60 o                         
  -5   8   4         18.49        -39.20        39.20 o                         
  -4   8   4         40.12         43.25        39.57 o                         
  -3   8   4         50.48         51.56        32.38 o                         
  -2   8   4       1790.40       1919.25        81.61 o                         
  -1   8   4       3622.52       3752.06       158.80 o                         
   0   8   4       4559.44       4704.61       192.13 o                         
   1   8   4       3438.35       3577.31       120.89 o                         
   2   8   4       1492.50       1559.59        87.01 o                         
   3   8   4       3535.57       3499.15       190.76 o                         
   4   8   4       4201.36       4142.97       169.37 o                         
 -14   1   5        454.18        299.01        73.67 o                         
 -13   1   5        264.72        226.71        32.39 o                         
 -12   1   5       1121.75       1124.64        63.69 o                         
 -11   1   5       2550.65       2493.94        71.99 o                         
 -10   1   5       1721.57       1732.49        51.46 o                         
  -9   1   5        295.21        269.97        17.90 o                         
  -8   1   5       6431.20       6557.47       165.11 o                         
  -7   1   5      11381.99      10972.34       247.82 o                         
  -6   1   5      10944.04      10710.53       241.28 o                         
  -5   1   5       6050.96       5876.88       134.56 o                         
  -4   1   5       1369.17       1394.95        37.80 o                         
  -3   1   5        690.49        791.55        20.39 o                         
  -2   1   5       4876.50       5118.46       105.71 o                         
  -1   1   5       1439.08       1425.23        31.13 o                         
   0   1   5       5565.82       6303.78       154.05 o                         
   1   1   5       3996.50       4111.26       101.56 o                         
   2   1   5       7216.92       6993.65       156.07 o                         
   3   1   5       2986.84       2908.69        67.41 o                         
   4   1   5       1270.06       1266.79        34.84 o                         
   5   1   5       7120.12       7126.08       160.69 o                         
   6   1   5      11977.15      11943.95       293.15 o                         
   7   1   5       8995.56       8897.71       202.61 o                         
   8   1   5       1487.17       1474.40        62.05 o                         
   9   1   5        225.83        164.75        32.37 o                         
  10   1   5          2.21         -8.61        25.86 o                         
  11   1   5        319.96        288.04        30.22 o                         
  12   1   5        638.91        546.25        42.25 o                         
 -14   2   5       1213.47       1210.34        53.95 o                         
 -13   2   5       3522.83       3974.82       114.42 o                         
 -12   2   5       6197.77       6916.40       202.53 o                         
 -11   2   5       4766.84       5242.92       134.34 o                         
 -10   2   5       2122.81       2098.65        63.79 o                         
  -9   2   5          3.95        -23.38        23.38 o                         
  -8   2   5          6.45        -15.22        15.22 o                         
  -7   2   5        638.65        574.39        40.92 o                         
  -6   2   5        943.24        849.86        32.76 o                         
  -5   2   5       3202.70       3071.55        83.88 o                         
  -4   2   5      15004.38      14320.61       295.67 o                         
  -3   2   5      29812.63      29843.16       660.98 o                         
  -2   2   5      16239.56      16663.08       369.61 o                         
  -1   2   5      23118.77      23940.35       530.70 o                         
   0   2   5      15166.66      15797.88       384.20 o                         
   1   2   5      28162.83      28696.23       696.56 o                         
   2   2   5      16075.20      16158.95       393.12 o                         
   3   2   5       2154.38       2262.43        59.31 o                         
   4   2   5       2274.83       2261.43        55.50 o                         
   5   2   5        506.03        483.02        21.44 o                         
   6   2   5        218.28        216.05        25.39 o                         
   7   2   5          5.93        -24.06        24.06 o                         
   8   2   5       3436.01       3572.19        90.99 o                         
   9   2   5       4389.86       4465.79       111.89 o                         
  10   2   5       6638.91       6751.34       161.67 o                         
  11   2   5       2945.09       3070.00       128.75 o                         
  12   2   5       1511.55       1535.81        68.04 o                         
 -13   3   5        154.03         21.91        49.71 o                         
 -12   3   5       1972.77       2015.32        90.24 o                         
 -11   3   5       1705.54       1639.60        57.08 o                         
 -10   3   5       2567.38       2632.70        76.48 o                         
  -9   3   5        606.24        623.85        27.07 o                         
  -8   3   5       2844.64       2881.44        78.90 o                         
  -7   3   5      17873.16      17676.61       395.92 o                         
  -6   3   5      10786.21      10388.46       255.78 o                         
  -5   3   5      10739.12      10548.29       236.67 o                         
  -4   3   5       1797.60       1678.24        44.88 o                         
  -3   3   5        120.79        173.54        10.72 o                         
  -2   3   5       2737.74       2709.38        63.40 o                         
  -1   3   5       1210.95       1338.41        34.87 o                         
   0   3   5        202.09        206.58        11.77 o                         
   1   3   5       4909.70       5038.71       125.10 o                         
   2   3   5       7338.40       7247.84       178.39 o                         
   3   3   5       6304.75       6327.73       157.19 o                         
   4   3   5       3164.31       3230.97        77.05 o                         
   5   3   5       4721.21       4966.22       116.02 o                         
   6   3   5      12974.45      13278.62       299.45 o                         
   7   3   5       6854.31       7210.47       167.02 o                         
   8   3   5       2186.60       2358.02        69.31 o                         
   9   3   5        368.18        391.36        29.55 o                         
  10   3   5        101.66         63.28        30.60 o                         
  11   3   5        569.61        471.01        56.42 o                         
 -13   4   5         38.81        -72.80        79.42 o                         
 -12   4   5         20.15        -19.96        52.31 o                         
 -11   4   5        254.44        179.22        29.06 o                         
 -10   4   5        143.57        122.70        40.11 o                         
  -9   4   5         93.47         50.84        43.92 o                         
  -8   4   5         18.05         29.04        21.44 o                         
  -7   4   5        115.08         67.92        17.13 o                         
  -6   4   5        439.92        369.83        19.18 o                         
  -5   4   5        270.34        228.54        22.87 o                         
  -4   4   5       1730.95       1730.63        49.76 o                         
  -3   4   5        516.34        481.38        21.52 o                         
  -2   4   5       2885.05       2815.95        83.88 o                         
  -1   4   5        656.35        648.77        33.19 o                         
   0   4   5         19.24         40.53        13.98 o                         
   1   4   5         50.44         57.12        16.77 o                         
   2   4   5          3.76          0.86        15.41 o                         
   3   4   5        209.86        230.86        19.13 o                         
   4   4   5        241.90        275.09        18.41 o                         
   5   4   5        496.79        475.05        25.56 o                         
   6   4   5          0.07        -22.81        22.81 o                         
   7   4   5         73.69         62.70        22.88 o                         
   8   4   5        211.77        234.20        27.43 o                         
   9   4   5        364.20        374.16        37.24 o                         
  10   4   5         61.82         82.79        34.17 o                         
  11   4   5         28.04         54.72        39.96 o                         
 -12   5   5        547.89        531.90        49.51 o                         
 -11   5   5       1578.58       1726.56        92.13 o                         
 -10   5   5        723.05        688.87        43.97 o                         
  -9   5   5         19.86         25.21        28.15 o                         
  -8   5   5       2159.32       2158.93        81.66 o                         
  -7   5   5       2424.47       2228.78        73.72 o                         
  -6   5   5       4247.21       4113.41       114.17 o                         
  -5   5   5       4210.76       4153.28       113.24 o                         
  -4   5   5         84.02         28.63        30.29 o                         
  -3   5   5        329.81        298.21        19.00 o                         
  -2   5   5        630.40        639.76        28.53 o                         
  -1   5   5        243.56        214.82        15.79 o                         
   0   5   5          3.18         15.31        14.50 o                         
   1   5   5       2110.39       2140.57        62.31 o                         
   2   5   5       2423.03       2445.54        69.82 o                         
   3   5   5       2021.48       2029.68        62.98 o                         
   4   5   5        440.36        500.46        27.60 o                         
   5   5   5       1772.74       1745.82        67.04 o                         
   6   5   5       4005.26       4294.10       164.46 o                         
   7   5   5       2098.84       2292.17        79.09 o                         
   8   5   5       1143.90       1188.47        51.25 o                         
   9   5   5          6.15         -6.29        34.69 o                         
  10   5   5          0.75         -5.23        38.36 o                         
 -10   6   5       1558.10       1610.86       117.13 o                         
  -9   6   5         39.36         46.53        40.84 o                         
  -8   6   5         28.33         30.37        30.62 o                         
  -7   6   5          1.18          6.02        27.30 o                         
  -6   6   5        377.26        381.35        28.13 o                         
  -5   6   5       2551.16       2449.27        70.52 o                         
  -4   6   5       5000.53       4970.92       122.43 o                         
  -3   6   5       6018.66       6095.49       145.09 o                         
  -2   6   5       5044.91       5163.59       190.13 o                         
  -1   6   5       4332.72       4325.42       150.59 o                         
   0   6   5      10785.63      10507.47       399.36 o                         
   1   6   5      12018.47      12076.33       327.68 o                         
   2   6   5       5478.38       5532.26       129.84 o                         
   3   6   5       1566.72       1623.96        80.29 o                         
   4   6   5          4.57        -21.28        27.62 o                         
   5   6   5          6.35         25.62        30.37 o                         
   6   6   5          9.03         -0.59        25.13 o                         
   7   6   5         96.39        129.30        28.86 o                         
   8   6   5       1098.45       1096.55        56.18 o                         
  -9   7   5       1118.30       1196.81       124.35 o                         
  -8   7   5       2197.73       2421.63       142.81 o                         
  -7   7   5       4078.43       3963.93       203.69 o                         
  -6   7   5       4478.93       4555.58       125.27 o                         
  -5   7   5       3227.11       3307.34       103.08 o                         
  -4   7   5        747.13        708.58        34.97 o                         
  -3   7   5        420.20        388.50        34.60 o                         
  -2   7   5       1292.37       1315.05        76.03 o                         
  -1   7   5        439.86        454.81        29.78 o                         
   0   7   5        176.66        183.86        31.94 o                         
   1   7   5       2343.85       2528.76        98.45 o                         
   2   7   5       4640.80       4978.79       134.23 o                         
   3   7   5       2128.78       2084.73        66.53 o                         
   4   7   5       1026.77       1080.42        64.53 o                         
   5   7   5       3135.60       3338.79       128.00 o                         
   6   7   5       4077.27       4172.67       186.08 o                         
   7   7   5       3798.26       4018.69       404.63 o                         
  -6   8   5         34.62          2.83        37.72 o                         
  -5   8   5         34.95         23.33        35.94 o                         
  -4   8   5        329.55        341.18        36.52 o                         
  -3   8   5        619.23        632.66        39.13 o                         
  -2   8   5        350.33        383.98        35.43 o                         
  -1   8   5        312.52        345.56        46.42 o                         
   0   8   5        178.97        198.80        37.83 o                         
   1   8   5        479.67        470.25        40.33 o                         
   2   8   5       1242.22       1144.56        67.00 o                         
   3   8   5        488.67        434.03        41.53 o                         
   4   8   5          4.37        -39.42        40.72 o                         
 -14   0   6         23.15        -82.32        82.32 o                         
 -13   0   6       1477.78       1682.26        90.57 o                         
 -12   0   6       6090.77       6781.02       236.83 o                         
 -11   0   6       1822.10       1843.01        80.63 o                         
 -10   0   6        263.08        237.62        27.38 o                         
  -9   0   6       3938.15       3889.40       139.05 o                         
  -8   0   6       9507.55       9400.53       304.65 o                         
  -7   0   6       1990.86       2050.03        78.06 o                         
  -6   0   6       6690.21       6675.98       217.12 o                         
  -5   0   6      28429.31      28649.98       899.79 o                         
  -4   0   6      24373.50      24527.53       667.17 o                         
  -3   0   6      16070.77      16128.08       437.76 o                         
  -2   0   6       7878.28       8311.05       226.26 o                         
  -1   0   6      15040.95      16932.32       750.00 o                         
   0   0   6      17779.85      20225.61       633.63 o                         
   1   0   6      29857.97      30398.23       951.60 o                         
   2   0   6        780.86        727.45        30.28 o                         
   3   0   6      11137.32      11430.36       359.66 o                         
   4   0   6       3861.43       3712.79       120.75 o                         
   5   0   6       7196.67       7096.31       260.78 o                         
   6   0   6         94.17        112.78        23.69 o                         
   7   0   6       1627.07       1588.86        89.51 o                         
   8   0   6      12413.82      12029.38       470.36 o                         
   9   0   6      11092.14      10873.87       350.15 o                         
  10   0   6       8216.05       7945.24       263.99 o                         
  11   0   6        637.60        564.24       107.54 o                         
  12   0   6        358.74        363.24        79.58 o                         
 -14   1   6        409.06        363.12        80.27 o                         
 -13   1   6       2306.07       2472.12        98.86 o                         
 -12   1   6       1334.82       1348.53        50.95 o                         
 -11   1   6       2380.07       2380.94        67.63 o                         
 -10   1   6       4147.66       4499.63       113.55 o                         
  -9   1   6       2227.38       2295.87        72.49 o                         
  -8   1   6       7550.75       7680.71       178.62 o                         
  -7   1   6       4356.66       4103.20       130.73 o                         
  -6   1   6       6629.50       6695.05       154.02 o                         
  -5   1   6       1687.71       1707.25        46.29 o                         
  -4   1   6       1463.72       1514.01        37.15 o                         
  -3   1   6         91.31        114.33         6.89 o                         
  -2   1   6      13221.57      14307.51       293.75 o                         
  -1   1   6       2837.20       2880.28        65.64 o                         
   0   1   6       1657.75       1754.79        46.03 o                         
   1   1   6      13076.38      13641.64       332.05 o                         
   2   1   6       1827.80       1792.00        43.55 o                         
   3   1   6      14474.63      14846.74       329.71 o                         
   4   1   6      14260.42      14265.12       317.43 o                         
   5   1   6       6672.73       6433.25       159.84 o                         
   6   1   6       6297.61       6311.45       144.62 o                         
   7   1   6        185.20        158.81        18.59 o                         
   8   1   6         12.31         28.25        20.49 o                         
   9   1   6         24.25        -31.71        31.71 o                         
  10   1   6        132.37         49.49        27.41 o                         
  11   1   6         10.31        -19.32        33.10 o                         
  12   1   6        389.31        345.99        48.71 o                         
 -14   2   6          3.46         19.26        37.57 o                         
 -13   2   6          9.70        -30.22        37.52 o                         
 -12   2   6         25.96         15.14        49.39 o                         
 -11   2   6          0.18        -25.21        25.21 o                         
 -10   2   6         85.31         46.13        21.27 o                         
  -9   2   6          0.51        -18.12        18.12 o                         
  -8   2   6        288.47        260.65        18.53 o                         
  -7   2   6         10.72          9.39        13.23 o                         
  -6   2   6         85.71         77.24        19.24 o                         
  -5   2   6        476.67        462.02        23.16 o                         
  -4   2   6         18.42          6.33         9.74 o                         
  -3   2   6        194.83        216.23        12.56 o                         
  -2   2   6        394.59        393.05        14.98 o                         
  -1   2   6       1235.79       1362.80        37.65 o                         
   0   2   6         80.16         89.68        10.98 o                         
   1   2   6       1381.66       1459.67        41.00 o                         
   2   2   6         31.42         29.71        11.60 o                         
   3   2   6        540.31        497.02        20.19 o                         
   4   2   6        181.30        156.65        16.49 o                         
   5   2   6        885.51        838.91        31.14 o                         
   6   2   6         60.13         49.46        16.44 o                         
   7   2   6          5.36        -19.12        19.12 o                         
   8   2   6         43.14         -2.58        23.73 o                         
   9   2   6          3.24        -26.90        26.90 o                         
  10   2   6          0.20         -6.86        28.80 o                         
  11   2   6         84.06         59.43        32.99 o                         
 -13   3   6        649.29        612.48        49.62 o                         
 -12   3   6        918.89        966.37        53.91 o                         
 -11   3   6       3054.97       3279.30        95.31 o                         
 -10   3   6       2649.54       2653.26        79.58 o                         
  -9   3   6       1778.94       1751.68        59.91 o                         
  -8   3   6       1216.52       1174.17        41.72 o                         
  -7   3   6       1445.12       1416.50        47.12 o                         
  -6   3   6       3863.69       3757.63        94.25 o                         
  -5   3   6        109.88         69.79        14.21 o                         
  -4   3   6        689.35        696.12        25.45 o                         
  -3   3   6        945.18        915.57        28.15 o                         
  -2   3   6       3241.81       3191.56        74.15 o                         
  -1   3   6         92.07         81.21        11.62 o                         
   0   3   6       8190.63       8263.06       202.67 o                         
   1   3   6       4150.92       4151.65       104.62 o                         
   2   3   6       5772.15       5578.65       180.76 o                         
   3   3   6       5834.43       6074.46       169.75 o                         
   4   3   6       3292.03       3395.30        81.28 o                         
   5   3   6       3233.46       3251.52        80.22 o                         
   6   3   6       1003.00       1061.31        38.27 o                         
   7   3   6       1473.22       1567.53        52.84 o                         
   8   3   6          5.47         -1.63        24.30 o                         
   9   3   6          6.27        -34.13        34.13 o                         
  10   3   6          0.64        -32.16        32.16 o                         
  11   3   6        288.54        333.23        73.68 o                         
 -13   4   6       1201.60       1142.96        74.57 o                         
 -12   4   6       2607.82       2620.68        87.54 o                         
 -11   4   6        878.44        829.71        79.43 o                         
 -10   4   6        941.56        883.06        67.19 o                         
  -9   4   6       4216.94       4283.47       113.36 o                         
  -8   4   6       1136.16       1050.10        47.61 o                         
  -7   4   6       1200.20       1094.25        38.38 o                         
  -6   4   6       1233.89       1141.22        42.11 o                         
  -5   4   6      11754.67      11150.11       275.90 o                         
  -4   4   6      36378.79      34977.27       847.64 o                         
  -3   4   6      14613.85      14623.39       325.31 o                         
  -2   4   6       6141.62       6058.74       137.30 o                         
  -1   4   6       2737.86       2565.00        76.53 o                         
   0   4   6       4275.48       4113.77        95.59 o                         
   1   4   6       7704.86       7752.94       191.63 o                         
   2   4   6       2392.54       2474.27        81.60 o                         
   3   4   6        835.20        839.55        40.55 o                         
   4   4   6       7523.30       7751.49       216.46 o                         
   5   4   6        999.00        988.54        36.55 o                         
   6   4   6        793.79        804.58        48.63 o                         
   7   4   6       2328.81       2404.84        71.41 o                         
   8   4   6       4107.92       4378.36       129.82 o                         
   9   4   6      11442.97      12654.56       368.06 o                         
  10   4   6       4067.87       4389.27       170.84 o                         
 -12   5   6       1353.07       1441.56        93.26 o                         
 -11   5   6       1363.22       1406.79       146.68 o                         
 -10   5   6       2791.58       2916.30       148.27 o                         
  -9   5   6       5380.46       5707.38       178.51 o                         
  -8   5   6       3650.98       3783.38       110.92 o                         
  -7   5   6       2994.89       2911.61        90.43 o                         
  -6   5   6        467.26        455.62        27.11 o                         
  -5   5   6         75.84         30.55        27.16 o                         
  -4   5   6        505.84        473.22        24.69 o                         
  -3   5   6         15.93        -17.46        17.46 o                         
  -2   5   6        643.71        627.55        27.09 o                         
  -1   5   6       3210.63       3370.82        89.69 o                         
   0   5   6       6694.46       6971.42       195.24 o                         
   1   5   6       7765.72       8046.09       182.52 o                         
   2   5   6       6094.00       6213.80       157.35 o                         
   3   5   6       6011.83       6268.40       159.17 o                         
   4   5   6       5091.22       5326.88       139.17 o                         
   5   5   6       2591.11       2787.85       113.87 o                         
   6   5   6       2562.62       2744.41        83.49 o                         
   7   5   6       1009.11       1119.13        47.73 o                         
   8   5   6        198.78        161.40        32.00 o                         
   9   5   6         49.77        -17.17        42.72 o                         
 -10   6   6         14.15         27.07        37.72 o                         
  -9   6   6          0.30        -15.70        61.02 o                         
  -8   6   6          5.48         -2.99        44.83 o                         
  -7   6   6        365.58        395.47        29.76 o                         
  -6   6   6        172.94        106.70        25.23 o                         
  -5   6   6        338.72        354.99        29.38 o                         
  -4   6   6        830.70        860.92        39.23 o                         
  -3   6   6       1233.34       1128.44        44.23 o                         
  -2   6   6        299.49        301.70        23.80 o                         
  -1   6   6         73.86         78.40        19.86 o                         
   0   6   6        333.36        386.98        24.86 o                         
   1   6   6         12.92          6.35        22.47 o                         
   2   6   6        303.90        283.29        24.59 o                         
   3   6   6        121.97        126.66        28.48 o                         
   4   6   6        500.71        528.75        34.48 o                         
   5   6   6          1.16         18.27        32.76 o                         
   6   6   6        221.88        283.50        37.91 o                         
   7   6   6        384.01        388.01        37.35 o                         
   8   6   6         46.34         48.83        40.19 o                         
  -8   7   6        342.58        315.00        57.17 o                         
  -7   7   6        244.54        229.43        33.70 o                         
  -6   7   6        315.01        297.93        32.83 o                         
  -5   7   6        258.83        250.96        30.91 o                         
  -4   7   6          8.05         31.12        28.81 o                         
  -3   7   6         49.15         74.19        27.48 o                         
  -2   7   6        486.34        530.87        32.03 o                         
  -1   7   6        423.52        480.19        41.95 o                         
   0   7   6        176.82        206.23        28.11 o                         
   1   7   6       1712.83       1762.69        74.32 o                         
   2   7   6       1500.20       1382.84        51.70 o                         
   3   7   6       1063.56       1017.45        47.31 o                         
   4   7   6        656.64        577.00        40.30 o                         
   5   7   6        213.98        160.49        39.61 o                         
   6   7   6        378.43        308.12        44.68 o                         
  -5   8   6       3187.63       3444.19       119.73 o                         
  -4   8   6       7097.90       7367.45       294.06 o                         
  -3   8   6       5175.41       5471.90       181.21 o                         
  -2   8   6       1653.94       1733.02        72.04 o                         
  -1   8   6        670.87        690.33        45.41 o                         
   0   8   6        967.68        966.24        75.65 o                         
   1   8   6       3083.80       3147.71       198.56 o                         
   2   8   6        768.19        661.67        44.87 o                         
   3   8   6        462.41        395.67        53.93 o                         
 -14   1   7       2599.49       2763.24       118.35 o                         
 -13   1   7       1041.45       1096.98        59.61 o                         
 -12   1   7        152.98         81.45        25.72 o                         
 -11   1   7       1563.54       1693.05        54.46 o                         
 -10   1   7       3107.10       3329.37        89.17 o                         
  -9   1   7       5381.60       5364.46       131.50 o                         
  -8   1   7        675.72        640.17        27.45 o                         
  -7   1   7       1444.17       1433.56        40.67 o                         
  -6   1   7          1.42         22.54        12.73 o                         
  -5   1   7       1414.05       1401.11        41.02 o                         
  -4   1   7        430.47        454.97        18.98 o                         
  -3   1   7       5401.14       5762.42       119.33 o                         
  -2   1   7      18653.88      19500.69       400.08 o                         
  -1   1   7       5929.41       5956.12       133.42 o                         
   0   1   7       8890.69       9197.09       224.74 o                         
   1   1   7       1666.58       1756.54        47.89 o                         
   2   1   7      10440.81      10798.66       240.57 o                         
   3   1   7       9903.47       9767.24       218.26 o                         
   4   1   7       1901.16       1807.72        58.12 o                         
   5   1   7       1200.25       1112.37        53.01 o                         
   6   1   7       1362.42       1271.85        59.17 o                         
   7   1   7        109.39         99.35        22.88 o                         
   8   1   7         15.31         -0.74        22.42 o                         
   9   1   7        277.63        243.65        27.68 o                         
  10   1   7        747.45        657.17        35.55 o                         
  11   1   7       2462.06       2276.04        85.76 o                         
 -14   2   7          1.79        -47.37        49.95 o                         
 -13   2   7        176.90        200.60        47.50 o                         
 -12   2   7         12.38          3.83        44.67 o                         
 -11   2   7        374.35        338.87        28.20 o                         
 -10   2   7       4003.89       4069.09       118.35 o                         
  -9   2   7      14276.82      14158.10       321.19 o                         
  -8   2   7       6942.70       6809.65       181.49 o                         
  -7   2   7       6549.14       6443.56       151.67 o                         
  -6   2   7      10999.25      10559.86       239.61 o                         
  -5   2   7      10112.67       9793.54       204.82 o                         
  -4   2   7      20515.82      20543.10       456.39 o                         
  -3   2   7      12951.64      13241.01       322.33 o                         
  -2   2   7        135.57        149.57         9.61 o                         
  -1   2   7        660.24        664.14        21.84 o                         
   0   2   7       1163.27       1264.20        37.42 o                         
   1   2   7        444.64        479.37        22.43 o                         
   2   2   7       2449.92       2535.76        67.25 o                         
   3   2   7      12628.20      12809.97       380.44 o                         
   4   2   7      17807.48      17920.67       398.59 o                         
   5   2   7       6285.92       6482.19       148.12 o                         
   6   2   7       2960.44       3135.43        79.20 o                         
   7   2   7       6194.25       6313.97       147.80 o                         
   8   2   7       7338.72       7587.03       176.71 o                         
   9   2   7       5582.86       5678.58       139.30 o                         
  10   2   7       2223.47       2034.91        78.70 o                         
  11   2   7         25.39        -35.24        35.24 o                         
 -13   3   7       1175.15       1202.50        95.98 o                         
 -12   3   7       1187.60       1217.36        97.02 o                         
 -11   3   7       1916.42       2065.12        81.65 o                         
 -10   3   7       4276.61       4353.46       131.38 o                         
  -9   3   7       4284.81       4226.29       111.24 o                         
  -8   3   7        137.99        126.96        21.28 o                         
  -7   3   7        493.76        443.47        29.44 o                         
  -6   3   7       1161.82       1073.50        33.48 o                         
  -5   3   7         94.67        109.45        13.62 o                         
  -4   3   7         16.36         27.17        14.29 o                         
  -3   3   7       4509.96       4195.16        96.51 o                         
  -2   3   7      14259.47      14325.44       318.75 o                         
  -1   3   7      19372.92      19881.43       483.61 o                         
   0   3   7       9895.59       9820.65       268.81 o                         
   1   3   7       2587.52       2726.27       100.09 o                         
   2   3   7       4172.97       4256.94       108.19 o                         
   3   3   7       8155.35       8354.39       206.30 o                         
   4   3   7       5024.97       5188.04       132.38 o                         
   5   3   7        850.15        803.23        34.38 o                         
   6   3   7        273.76        240.35        21.55 o                         
   7   3   7        964.31        998.74        42.89 o                         
   8   3   7         30.00         43.86        26.83 o                         
   9   3   7        102.86         90.15        30.79 o                         
  10   3   7       1039.78       1055.97        66.28 o                         
 -12   4   7         21.02        -41.73        57.87 o                         
 -11   4   7        411.80        404.33        38.29 o                         
 -10   4   7         40.19         45.78        47.22 o                         
  -9   4   7         12.24         12.54        24.45 o                         
  -8   4   7        124.62         96.30        21.90 o                         
  -7   4   7         85.96         80.24        24.70 o                         
  -6   4   7       3802.51       3626.27       102.62 o                         
  -5   4   7        171.93        124.00        16.00 o                         
  -4   4   7        124.80         75.96        15.72 o                         
  -3   4   7         40.89         37.52        20.80 o                         
  -2   4   7         51.42         37.56        16.14 o                         
  -1   4   7        667.95        650.71        28.39 o                         
   0   4   7        636.95        710.87        39.57 o                         
   1   4   7         79.73         99.05        19.60 o                         
   2   4   7        231.80        217.87        21.34 o                         
   3   4   7        182.51        187.29        27.45 o                         
   4   4   7        508.77        474.63        26.78 o                         
   5   4   7        157.16        143.55        27.85 o                         
   6   4   7        204.00        222.72        23.88 o                         
   7   4   7        182.54        206.10        27.17 o                         
   8   4   7         31.95         70.26        30.22 o                         
   9   4   7         25.01         18.69        40.44 o                         
  10   4   7         37.15        -28.54        51.86 o                         
 -11   5   7        350.54        319.74        64.36 o                         
 -10   5   7       1135.75       1156.47        82.62 o                         
  -9   5   7       1552.12       1596.90        63.51 o                         
  -8   5   7        134.01        143.30        26.80 o                         
  -7   5   7        216.90        208.67        26.49 o                         
  -6   5   7          0.41        -11.20        20.08 o                         
  -5   5   7          4.63          2.93        19.02 o                         
  -4   5   7        766.25        764.32        43.17 o                         
  -3   5   7       2623.80       2617.87        67.10 o                         
  -2   5   7       6955.75       6988.20       159.43 o                         
  -1   5   7       4479.26       4554.99       107.25 o                         
   0   5   7        143.14        196.54        22.40 o                         
   1   5   7        365.60        391.78        31.94 o                         
   2   5   7       1973.59       2056.17        65.56 o                         
   3   5   7       3433.95       3596.89       100.06 o                         
   4   5   7       2848.58       2859.98       109.91 o                         
   5   5   7        187.02        184.19        32.88 o                         
   6   5   7        275.01        260.71        37.99 o                         
   7   5   7        324.08        347.24        31.44 o                         
   8   5   7         21.47         17.94        35.02 o                         
   9   5   7        104.15        134.36        43.72 o                         
 -10   6   7       1851.30       1910.93       130.48 o                         
  -9   6   7       3345.89       3416.74       167.42 o                         
  -8   6   7       2719.36       2809.24       100.10 o                         
  -7   6   7       4376.77       4314.07       113.93 o                         
  -6   6   7       4080.08       4072.10       113.12 o                         
  -5   6   7       5602.15       5583.53       173.76 o                         
  -4   6   7       7784.36       7791.10       195.41 o                         
  -3   6   7       2355.13       2465.33        73.37 o                         
  -2   6   7       1067.94       1038.28        39.79 o                         
  -1   6   7        125.93        110.39        21.15 o                         
   0   6   7          2.44         10.08        23.67 o                         
   1   6   7         34.92         -6.30        23.84 o                         
   2   6   7       1428.61       1374.70        76.96 o                         
   3   6   7       3807.33       4043.32       152.46 o                         
   4   6   7       5162.95       5508.11       150.07 o                         
   5   6   7       2864.28       3089.55       171.40 o                         
   6   6   7       2189.53       2385.28        85.73 o                         
   7   6   7       2450.94       2523.97       135.14 o                         
  -8   7   7        638.38        617.51       116.54 o                         
  -7   7   7          0.11         16.47        35.02 o                         
  -6   7   7        458.71        446.24        35.33 o                         
  -5   7   7        340.58        353.42        33.10 o                         
  -4   7   7        447.33        404.22        32.38 o                         
  -3   7   7       2209.30       2194.16       126.02 o                         
  -2   7   7       5140.27       5254.70       224.08 o                         
  -1   7   7       6990.41       7013.79       345.92 o                         
   0   7   7       3448.85       3766.63       180.86 o                         
   1   7   7       1377.16       1351.09        52.52 o                         
   2   7   7       1824.07       1852.08        88.77 o                         
   3   7   7       3700.39       3654.08       232.65 o                         
   4   7   7       3088.10       3073.55       178.77 o                         
   5   7   7        476.66        515.61        56.19 o                         
  -4   8   7        279.74        266.56        38.41 o                         
  -3   8   7        125.61         60.78        36.17 o                         
  -2   8   7         93.97         62.25        50.60 o                         
  -1   8   7        109.54        121.82        41.42 o                         
   0   8   7          1.54          2.15        49.36 o                         
   1   8   7        105.51        138.26        44.16 o                         
 -14   0   8         55.04         62.99        50.02 o                         
 -13   0   8       1616.16       1808.38        91.86 o                         
 -12   0   8      10414.78      11861.36       394.18 o                         
 -11   0   8       4096.10       4516.58       167.17 o                         
 -10   0   8       3922.00       4000.89       147.72 o                         
  -9   0   8       4955.20       5174.80       180.54 o                         
  -8   0   8       8820.83       8959.45       292.57 o                         
  -7   0   8      14790.56      15033.83       478.27 o                         
  -6   0   8       4659.60       4523.57       171.24 o                         
  -5   0   8       5995.75       6166.55       173.74 o                         
  -4   0   8         50.72         40.34        10.28 o                         
  -3   0   8       2486.83       2816.89        79.68 o                         
  -2   0   8       1487.88       1500.09        45.76 o                         
  -1   0   8      13757.63      15110.50       474.16 o                         
   0   0   8       6988.64       7379.18       232.76 o                         
   1   0   8      24917.65      25651.45       803.55 o                         
   2   0   8      17562.54      17153.64       538.33 o                         
   3   0   8       4247.70       4109.36       162.08 o                         
   4   0   8       9172.89       9493.06       369.55 o                         
   5   0   8       9503.48       9617.21       305.55 o                         
   6   0   8       7521.48       7967.88       255.91 o                         
   7   0   8       4548.42       4443.56       153.63 o                         
   8   0   8       1918.90       1716.58       102.29 o                         
   9   0   8        128.19        151.68        41.78 o                         
  10   0   8         54.44        -44.67        44.67 o                         
  11   0   8         91.20         45.86        50.37 o                         
 -14   1   8       1929.46       2135.35        75.11 o                         
 -13   1   8        297.47        278.60        49.06 o                         
 -12   1   8        200.00        167.43        52.62 o                         
 -11   1   8        210.80        212.97        23.15 o                         
 -10   1   8       1024.29        936.61        38.68 o                         
  -9   1   8        810.74        749.19        32.60 o                         
  -8   1   8       1744.57       1695.68        48.32 o                         
  -7   1   8       4921.04       4779.05       139.44 o                         
  -6   1   8       5431.52       5336.64       126.69 o                         
  -5   1   8       3160.91       3161.17        72.40 o                         
  -4   1   8       2953.44       2944.96        64.90 o                         
  -3   1   8      12438.59      12454.77       256.21 o                         
  -2   1   8      17536.37      18810.50       386.24 o                         
  -1   1   8      15332.55      16071.93       437.31 o                         
   0   1   8       1141.33       1055.12        33.40 o                         
   1   1   8        474.48        510.62        23.28 o                         
   2   1   8       3016.17       3039.28        98.66 o                         
   3   1   8        616.88        633.07        25.25 o                         
   4   1   8       1415.09       1328.40        39.76 o                         
   5   1   8       2396.14       2343.13        61.13 o                         
   6   1   8       6303.70       6125.52       142.09 o                         
   7   1   8        923.05        843.99        34.65 o                         
   8   1   8       1569.28       1512.26        59.37 o                         
   9   1   8        556.04        469.07        31.78 o                         
  10   1   8       2231.28       2115.22        80.58 o                         
  11   1   8       4033.44       3812.24       123.53 o                         
 -14   2   8          0.08        -41.94        41.94 o                         
 -13   2   8         15.32         37.60        91.14 o                         
 -12   2   8         73.52         93.59        30.35 o                         
 -11   2   8        315.34        275.13        27.46 o                         
 -10   2   8         85.66         78.14        24.09 o                         
  -9   2   8        110.52         94.49        20.97 o                         
  -8   2   8        180.54        151.69        18.91 o                         
  -7   2   8         76.46         43.06        15.49 o                         
  -6   2   8        153.12        126.57        19.07 o                         
  -5   2   8        489.80        486.97        24.86 o                         
  -4   2   8        534.60        526.22        20.39 o                         
  -3   2   8         15.17         18.36         9.56 o                         
  -2   2   8         84.24        117.51        10.01 o                         
  -1   2   8       1104.21       1133.67        31.57 o                         
   0   2   8        233.97        253.25        15.09 o                         
   1   2   8        425.88        484.10        31.16 o                         
   2   2   8        675.17        680.35        29.52 o                         
   3   2   8        970.57        921.60        58.54 o                         
   4   2   8          5.02        -21.51        21.51 o                         
   5   2   8          0.38        -18.33        24.44 o                         
   6   2   8        257.75        218.93        21.48 o                         
   7   2   8        820.40        729.43        50.75 o                         
   8   2   8          1.36        -29.38        29.38 o                         
   9   2   8          3.71        -21.34        29.64 o                         
  10   2   8         66.65         11.94        33.61 o                         
 -13   3   8        423.70        418.05        69.05 o                         
 -12   3   8         33.96        -16.96        54.01 o                         
 -11   3   8        266.98        259.00        56.91 o                         
 -10   3   8        791.03        862.00        45.70 o                         
  -9   3   8         72.72         65.31        22.91 o                         
  -8   3   8        170.32        136.42        21.08 o                         
  -7   3   8       4204.39       4002.06       103.48 o                         
  -6   3   8       4373.67       4178.67        96.19 o                         
  -5   3   8        490.74        473.28        23.08 o                         
  -4   3   8        864.39        832.17        28.82 o                         
  -3   3   8       9775.46       9579.71       215.40 o                         
  -2   3   8      12233.17      12127.98       271.42 o                         
  -1   3   8       4779.58       4834.78       135.55 o                         
   0   3   8       2658.91       2663.41        71.56 o                         
   1   3   8        960.04        953.22        40.44 o                         
   2   3   8        497.49        462.82        24.57 o                         
   3   3   8       6320.00       6296.87       157.96 o                         
   4   3   8          3.81        -21.95        21.95 o                         
   5   3   8        375.57        335.38        26.99 o                         
   6   3   8       3352.68       3514.51        89.96 o                         
   7   3   8       3425.58       3659.01        96.26 o                         
   8   3   8        219.73        216.96        30.08 o                         
   9   3   8        238.18        195.33        33.78 o                         
  10   3   8       1293.78       1219.19        62.66 o                         
 -12   4   8       3060.41       2997.89       191.22 o                         
 -11   4   8       2969.69       3187.56       159.90 o                         
 -10   4   8       2476.85       2526.23       100.59 o                         
  -9   4   8       5343.74       5201.57       133.92 o                         
  -8   4   8       8405.80       8394.20       216.15 o                         
  -7   4   8       9826.31       9333.68       214.42 o                         
  -6   4   8       3808.42       3681.74        93.35 o                         
  -5   4   8        243.21        242.67        18.87 o                         
  -4   4   8        101.22         36.13        54.11 o                         
  -3   4   8         36.71         22.82        21.37 o                         
  -2   4   8        466.35        465.47        24.20 o                         
  -1   4   8        713.94        705.93        35.89 o                         
   0   4   8       8106.56       8219.48       203.73 o                         
   1   4   8       9102.40       9217.10       227.98 o                         
   2   4   8      11339.79      11843.64       291.37 o                         
   3   4   8       5634.20       5926.94       169.72 o                         
   4   4   8       5034.51       5298.37       150.06 o                         
   5   4   8       8049.73       8609.08       217.05 o                         
   6   4   8       5242.06       5440.69       131.56 o                         
   7   4   8       2836.60       3049.31       105.40 o                         
   8   4   8        388.05        397.41        34.52 o                         
   9   4   8         43.59         68.50        37.57 o                         
 -11   5   8        411.90        290.73        43.01 o                         
 -10   5   8        747.01        698.58        46.16 o                         
  -9   5   8         28.16          6.01        39.06 o                         
  -8   5   8        508.27        417.20        51.83 o                         
  -7   5   8       1736.60       1661.72        56.50 o                         
  -6   5   8       3837.67       3904.12       101.23 o                         
  -5   5   8       1893.79       1841.12        58.03 o                         
  -4   5   8       3992.41       3869.90        98.92 o                         
  -3   5   8       9235.91       9136.42       206.81 o                         
  -2   5   8       8222.54       8315.38       189.02 o                         
  -1   5   8       5483.11       5844.56       135.50 o                         
   0   5   8       2912.26       2929.37        83.19 o                         
   1   5   8       1117.39       1099.75        52.61 o                         
   2   5   8        625.72        586.16        30.73 o                         
   3   5   8       1723.54       1647.03        77.47 o                         
   4   5   8          0.47          2.17        31.20 o                         
   5   5   8       1370.47       1493.90        70.24 o                         
   6   5   8       1290.29       1176.46        84.59 o                         
   7   5   8       2525.28       2875.23       111.11 o                         
   8   5   8        695.07        673.94        70.93 o                         
 -10   6   8        341.37        334.66        43.49 o                         
  -9   6   8        129.03        113.71        40.55 o                         
  -8   6   8         48.10         84.34        33.42 o                         
  -7   6   8        283.17        185.33        29.12 o                         
  -6   6   8        925.93        914.73        45.77 o                         
  -5   6   8        137.77        117.00        32.13 o                         
  -4   6   8         30.01         44.62        36.11 o                         
  -3   6   8        284.70        226.29        29.45 o                         
  -2   6   8        152.37        135.74        22.85 o                         
  -1   6   8        267.71        252.74        31.08 o                         
   0   6   8        101.94        108.83        28.84 o                         
   1   6   8        270.45        313.27        31.08 o                         
   2   6   8        677.77        695.68        37.39 o                         
   3   6   8        689.18        725.29        55.48 o                         
   4   6   8         90.95         49.45        34.86 o                         
   5   6   8        228.78        244.27        39.37 o                         
   6   6   8        299.02        310.78        44.28 o                         
  -7   7   8        711.52        699.97        67.98 o                         
  -6   7   8        943.59        857.13        50.25 o                         
  -5   7   8        529.34        545.67        36.94 o                         
  -4   7   8        374.90        369.34        41.08 o                         
  -3   7   8       1340.28       1349.78       103.03 o                         
  -2   7   8       1422.80       1540.22        81.90 o                         
  -1   7   8       1517.01       1606.58        84.71 o                         
   0   7   8        140.74        171.06        31.49 o                         
   1   7   8          1.40        -19.12        35.03 o                         
   2   7   8        373.75        363.15        39.20 o                         
   3   7   8        339.01        331.39        40.89 o                         
   4   7   8        171.22        147.77        41.77 o                         
 -14   1   9        284.07        209.96        52.82 o                         
 -13   1   9        204.45        147.99        42.12 o                         
 -12   1   9         17.47         -3.62        46.60 o                         
 -11   1   9        951.21       1026.50        70.78 o                         
 -10   1   9       1136.39       1161.07        43.67 o                         
  -9   1   9       1085.63       1062.62        39.32 o                         
  -8   1   9       1655.93       1714.66        57.03 o                         
  -7   1   9       1891.86       1794.69        67.23 o                         
  -6   1   9       6530.44       6408.41       147.62 o                         
  -5   1   9      13967.27      13811.80       310.42 o                         
  -4   1   9       6980.92       6944.95       155.60 o                         
  -3   1   9       3730.77       3767.90        79.99 o                         
  -2   1   9       2975.21       3125.19        72.74 o                         
  -1   1   9          5.37         12.08        12.22 o                         
   0   1   9        341.82        381.70        27.00 o                         
   1   1   9         38.28         40.39        13.73 o                         
   2   1   9        354.79        322.64        16.01 o                         
   3   1   9        157.52        148.41        14.76 o                         
   4   1   9       1718.61       1687.25        54.34 o                         
   5   1   9       4315.66       4191.67       100.57 o                         
   6   1   9       5787.26       5703.29       134.19 o                         
   7   1   9       2862.36       2839.77        78.22 o                         
   8   1   9       1804.26       1709.28        61.51 o                         
   9   1   9        747.10        621.79        40.86 o                         
  10   1   9        548.90        420.24        49.60 o                         
 -13   2   9       5573.93       5988.16       176.00 o                         
 -12   2   9       7573.24       8212.46       225.24 o                         
 -11   2   9       3478.84       3575.42       132.97 o                         
 -10   2   9       1767.98       1818.12        75.94 o                         
  -9   2   9       1093.99       1077.38        46.30 o                         
  -8   2   9       7927.07       7657.61       181.08 o                         
  -7   2   9       6108.48       6162.19       158.31 o                         
  -6   2   9         79.31         70.73        12.69 o                         
  -5   2   9       3233.35       3222.01        75.64 o                         
  -4   2   9       8693.55       8661.90       181.19 o                         
  -3   2   9        433.11        407.91        31.54 o                         
  -2   2   9        532.96        520.12        29.80 o                         
  -1   2   9      10325.99      10360.59       272.70 o                         
   0   2   9      29061.73      30330.15       823.98 o                         
   1   2   9      37795.40      39164.13       950.56 o                         
   2   2   9       5475.66       5546.39       139.22 o                         
   3   2   9       1104.20       1092.35        42.34 o                         
   4   2   9       2021.24       1991.56        77.57 o                         
   5   2   9       4671.07       4655.20       110.83 o                         
   6   2   9       6631.55       6639.18       154.98 o                         
   7   2   9         57.48         19.43        25.08 o                         
   8   2   9       1989.85       1967.86        71.11 o                         
   9   2   9       1768.36       1672.86        97.52 o                         
  10   2   9        383.27        295.18        60.04 o                         
 -13   3   9          9.25         41.97        43.29 o                         
 -12   3   9         24.77         -6.52        37.93 o                         
 -11   3   9        252.78        250.55        34.98 o                         
 -10   3   9        745.34        707.01        42.04 o                         
  -9   3   9        936.81        867.37        47.77 o                         
  -8   3   9       4994.80       4798.50       123.86 o                         
  -7   3   9       3564.19       3392.18        94.29 o                         
  -6   3   9       5001.89       4871.13       120.15 o                         
  -5   3   9      10687.82      10560.32       288.65 o                         
  -4   3   9       6140.78       6058.53       138.10 o                         
  -3   3   9       5748.53       5759.34       143.88 o                         
  -2   3   9       4264.04       4545.98       115.11 o                         
  -1   3   9        266.57        262.77        23.11 o                         
   0   3   9         49.36         38.01        16.77 o                         
   1   3   9        301.73        325.26        19.66 o                         
   2   3   9        651.06        680.23        31.62 o                         
   3   3   9        871.23        852.51        64.05 o                         
   4   3   9       1769.22       1797.85        60.90 o                         
   5   3   9       5574.56       5927.92       154.15 o                         
   6   3   9       2744.44       2838.79        93.54 o                         
   7   3   9       3206.56       3513.60        95.04 o                         
   8   3   9       3082.30       3160.94       123.10 o                         
   9   3   9       1618.39       1630.91        66.40 o                         
 -12   4   9         51.80        -14.78        41.35 o                         
 -11   4   9         78.75         41.75        36.43 o                         
 -10   4   9         62.55         -4.07        40.76 o                         
  -9   4   9        189.34        178.08        28.02 o                         
  -8   4   9         48.40         39.03        25.02 o                         
  -7   4   9          1.71        -19.70        19.70 o                         
  -6   4   9        264.93        288.21        21.68 o                         
  -5   4   9          5.38          6.66        20.61 o                         
  -4   4   9         11.17         16.77        15.86 o                         
  -3   4   9        203.77        199.12        17.48 o                         
  -2   4   9       1334.93       1357.29        42.55 o                         
  -1   4   9        162.90        143.47        25.65 o                         
   0   4   9          4.09         -2.54        20.16 o                         
   1   4   9         95.01         52.63        41.62 o                         
   2   4   9        298.41        266.00        37.47 o                         
   3   4   9        327.45        305.39        25.03 o                         
   4   4   9        700.32        633.74        54.70 o                         
   5   4   9          7.91        -12.34        43.17 o                         
   6   4   9          5.97        -33.66        33.66 o                         
   7   4   9         50.66         30.50        45.52 o                         
   8   4   9         40.81         49.08        34.09 o                         
 -11   5   9        192.16        153.91        48.86 o                         
 -10   5   9        245.87        303.46        55.04 o                         
  -9   5   9        605.93        564.47        37.67 o                         
  -8   5   9        943.25        914.93        45.61 o                         
  -7   5   9       1342.03       1263.95        48.07 o                         
  -6   5   9       4008.16       3824.42       103.42 o                         
  -5   5   9       1437.29       1432.30        55.27 o                         
  -4   5   9        839.85        751.62        33.65 o                         
  -3   5   9       1022.78       1039.10        38.77 o                         
  -2   5   9        564.98        552.26        31.55 o                         
  -1   5   9       2205.93       2173.56        90.79 o                         
   0   5   9        317.77        339.77        27.24 o                         
   1   5   9        118.17        139.10        25.85 o                         
   2   5   9        321.77        325.76        29.08 o                         
   3   5   9        986.77       1012.61        53.74 o                         
   4   5   9        418.38        423.56        50.14 o                         
   5   5   9        850.11        807.61        48.25 o                         
   6   5   9       1513.41       1635.13        81.20 o                         
   7   5   9       1132.77       1164.12        62.40 o                         
  -9   6   9        629.40        539.20        42.21 o                         
  -8   6   9       2141.19       1947.89        75.85 o                         
  -7   6   9       2219.47       2136.41        80.02 o                         
  -6   6   9         93.39        123.02        33.00 o                         
  -5   6   9       1202.59       1186.46        47.58 o                         
  -4   6   9       1624.06       1623.81       100.88 o                         
  -3   6   9       1644.74       1588.01       129.65 o                         
  -2   6   9        854.90        880.94        59.23 o                         
  -1   6   9       3669.74       3637.04       223.84 o                         
   0   6   9      10830.23      11401.05       413.41 o                         
   1   6   9       8169.82       8444.38       233.48 o                         
   2   6   9       4264.65       4509.03       169.56 o                         
   3   6   9       1145.75       1157.73        55.39 o                         
   4   6   9       1194.19       1255.86        83.78 o                         
   5   6   9       2324.83       2386.73       165.54 o                         
  -6   7   9       1762.82       1668.29        64.90 o                         
  -5   7   9       2238.40       2130.09        78.66 o                         
  -4   7   9       3261.81       3241.47       153.28 o                         
  -3   7   9       3049.57       3122.51       150.08 o                         
  -2   7   9       1716.16       1845.22       141.12 o                         
  -1   7   9        727.25        741.70        41.22 o                         
   0   7   9        200.07        198.09        33.90 o                         
   1   7   9          4.85         15.20        38.14 o                         
   2   7   9         77.41         95.73        40.44 o                         
   3   7   9       1171.26       1138.74        72.57 o                         
 -13   0  10       2697.77       3014.84       212.81 o                         
 -12   0  10       3158.97       3348.34       137.00 o                         
 -11   0  10       2325.59       2499.54       150.56 o                         
 -10   0  10        289.50        260.27        55.22 o                         
  -9   0  10        195.72        204.95        30.89 o                         
  -8   0  10          0.24        -11.95        28.76 o                         
  -7   0  10       1216.82       1238.44        55.51 o                         
  -6   0  10       2298.09       2139.86        71.67 o                         
  -5   0  10      10504.12      10795.84       299.52 o                         
  -4   0  10      15355.52      15252.07       485.30 o                         
  -3   0  10       7646.70       7690.19       299.87 o                         
  -2   0  10      10884.11      10921.93       422.23 o                         
  -1   0  10      13113.17      13932.90       440.11 o                         
   0   0  10      13443.35      13908.88       535.46 o                         
   1   0  10      12356.28      12405.54       390.89 o                         
   2   0  10       4216.01       4236.55       138.38 o                         
   3   0  10        103.83        130.82        21.78 o                         
   4   0  10          4.85        -26.20        26.20 o                         
   5   0  10        536.87        464.13        35.10 o                         
   6   0  10        516.11        485.45        78.21 o                         
   7   0  10       2341.68       2137.76        97.55 o                         
   8   0  10       3699.04       3487.42       137.87 o                         
   9   0  10       5316.61       4904.11       391.69 o                         
 -13   1  10          1.81        -34.76        42.09 o                         
 -12   1  10         18.96          5.56        45.95 o                         
 -11   1  10       3560.46       3805.52       104.80 o                         
 -10   1  10       5527.04       5775.36       145.25 o                         
  -9   1  10       4720.63       5024.26       142.15 o                         
  -8   1  10       3331.41       3381.19       101.23 o                         
  -7   1  10       1571.83       1609.19        50.22 o                         
  -6   1  10       4048.95       4080.37       103.29 o                         
  -5   1  10       9387.22       9228.65       252.79 o                         
  -4   1  10       2647.07       2623.57        72.20 o                         
  -3   1  10        195.73        221.37        12.07 o                         
  -2   1  10        185.31        200.94        20.40 o                         
  -1   1  10        545.85        513.84        28.71 o                         
   0   1  10          4.89          4.42        14.85 o                         
   1   1  10        292.15        276.83        23.33 o                         
   2   1  10       8444.93       8496.32       191.18 o                         
   3   1  10      11018.15      11101.90       248.91 o                         
   4   1  10       5662.15       5570.91       129.28 o                         
   5   1  10       1973.75       1881.52        56.44 o                         
   6   1  10       1487.71       1386.54        49.98 o                         
   7   1  10       1869.46       1818.35        62.24 o                         
   8   1  10       3127.66       2961.13        93.96 o                         
   9   1  10        774.83        562.62        64.05 o                         
 -13   2  10          0.56        -30.21        91.34 o                         
 -12   2  10         18.30         19.18        48.43 o                         
 -11   2  10          6.53         33.84        30.78 o                         
 -10   2  10        144.00        103.02        36.88 o                         
  -9   2  10        640.10        556.34        29.68 o                         
  -8   2  10        396.64        352.36        22.94 o                         
  -7   2  10         95.60         65.98        20.95 o                         
  -6   2  10         95.15         63.61        14.25 o                         
  -5   2  10       1244.53       1265.24        35.62 o                         
  -4   2  10        135.25        155.18        13.70 o                         
  -3   2  10         21.81         32.97        12.15 o                         
  -2   2  10        300.98        335.68        20.85 o                         
  -1   2  10        102.53        100.47        15.69 o                         
   0   2  10        235.68        263.93        18.22 o                         
   1   2  10        280.91        289.50        19.75 o                         
   2   2  10       1855.22       1877.08        57.57 o                         
   3   2  10          2.89        -20.14        20.14 o                         
   4   2  10         15.56        -23.54        23.54 o                         
   5   2  10        200.08        116.84        24.86 o                         
   6   2  10       1147.32       1052.50        65.40 o                         
   7   2  10          1.59        -27.83        27.83 o                         
   8   2  10          1.33        -31.45        31.45 o                         
   9   2  10          0.35        -35.42        35.42 o                         
 -12   3  10        139.03         76.78        40.00 o                         
 -11   3  10       1749.44       1697.45        74.38 o                         
 -10   3  10       2448.82       2494.04       120.92 o                         
  -9   3  10       2348.74       2213.85       128.61 o                         
  -8   3  10        307.73        288.02        48.91 o                         
  -7   3  10       1326.62       1311.90        43.80 o                         
  -6   3  10       6215.01       6067.25       135.90 o                         
  -5   3  10       4215.48       4226.82        99.02 o                         
  -4   3  10       3745.13       3683.21        84.50 o                         
  -3   3  10        579.64        602.90        24.58 o                         
  -2   3  10       3348.82       3283.02        91.08 o                         
  -1   3  10         14.43         23.45        23.30 o                         
   0   3  10          2.23          6.18        17.45 o                         
   1   3  10        252.79        265.06        20.80 o                         
   2   3  10       2446.47       2484.37        81.90 o                         
   3   3  10       7592.81       7985.28       200.20 o                         
   4   3  10       3619.78       3594.31       106.61 o                         
   5   3  10        463.46        381.09        32.72 o                         
   6   3  10        930.34        854.67        36.07 o                         
   7   3  10       2148.72       2065.95        75.89 o                         
   8   3  10       1447.80       1379.61        54.69 o                         
 -11   4  10        704.70        637.86        46.67 o                         
 -10   4  10        298.64        324.04        36.37 o                         
  -9   4  10         41.62          5.66        34.73 o                         
  -8   4  10         15.48        -26.92        43.63 o                         
  -7   4  10        172.50        182.43        32.28 o                         
  -6   4  10       2191.37       2185.72        64.74 o                         
  -5   4  10       7857.88       7961.01       186.01 o                         
  -4   4  10       6022.81       6183.99       142.76 o                         
  -3   4  10       4453.84       4497.38       132.91 o                         
  -2   4  10       8371.36       8246.83       187.22 o                         
  -1   4  10       8020.46       8275.43       206.25 o                         
   0   4  10      12459.29      12830.92       315.33 o                         
   1   4  10      10058.17      10071.07       249.70 o                         
   2   4  10        478.82        484.63        43.39 o                         
   3   4  10         32.88         35.94        32.54 o                         
   4   4  10         27.29         49.05        28.60 o                         
   5   4  10          0.36          5.53        32.90 o                         
   6   4  10         16.87          9.12        37.97 o                         
   7   4  10       1013.88       1009.41        53.87 o                         
 -10   5  10       4144.19       4215.00       262.82 o                         
  -9   5  10       3080.39       2846.46        95.94 o                         
  -8   5  10       1830.70       1831.29       112.96 o                         
  -7   5  10       1469.43       1332.26        51.92 o                         
  -6   5  10       4417.67       4205.32       116.05 o                         
  -5   5  10       4226.43       4403.52       114.02 o                         
  -4   5  10       2553.36       2585.12        71.38 o                         
  -3   5  10        323.55        335.55        24.16 o                         
  -2   5  10       1334.38       1345.86        47.59 o                         
  -1   5  10        149.72        182.28        34.60 o                         
   0   5  10        385.48        406.52        30.43 o                         
   1   5  10       1244.89       1233.32        60.24 o                         
   2   5  10       1909.36       1954.33        80.09 o                         
   3   5  10       6181.86       6791.90       199.24 o                         
   4   5  10       4260.03       4752.60       150.75 o                         
   5   5  10       2408.06       2719.48       131.60 o                         
   6   5  10       1431.76       1557.76        90.33 o                         
  -8   6  10         30.72         68.92        36.72 o                         
  -7   6  10         43.62         80.83        48.76 o                         
  -6   6  10        272.66        228.81        30.97 o                         
  -5   6  10        245.71        247.38        30.37 o                         
  -4   6  10         79.47         72.71        28.16 o                         
  -3   6  10        102.54         82.61        26.27 o                         
  -2   6  10        782.51        768.20        41.47 o                         
  -1   6  10        867.38        841.71        62.76 o                         
   0   6  10        329.06        316.17        34.95 o                         
   1   6  10         47.02         19.99        33.73 o                         
   2   6  10          1.42        -33.43        35.83 o                         
   3   6  10        237.11        222.15        38.98 o                         
   4   6  10        224.05        184.09        41.78 o                         
  -5   7  10       1331.69       1261.55        54.83 o                         
  -4   7  10        573.28        577.16        40.07 o                         
  -3   7  10         74.27         20.50        34.56 o                         
  -2   7  10        157.41        155.22        36.54 o                         
  -1   7  10         17.98         11.51        35.06 o                         
   0   7  10         20.86         14.68        39.72 o                         
   1   7  10        102.09         72.80        41.37 o                         
 -13   1  11        204.95        265.67        53.40 o                         
 -12   1  11       1177.29       1243.36        74.99 o                         
 -11   1  11       2853.26       3063.81        95.28 o                         
 -10   1  11       3658.36       3752.31       116.35 o                         
  -9   1  11       3877.37       3971.53       119.25 o                         
  -8   1  11        198.95        204.20        33.16 o                         
  -7   1  11        561.89        580.62        68.81 o                         
  -6   1  11        817.76        841.85        31.94 o                         
  -5   1  11        414.74        417.93        22.28 o                         
  -4   1  11        117.07         88.60        12.49 o                         
  -3   1  11       3333.00       3389.99        79.78 o                         
  -2   1  11       4032.63       4012.75       103.03 o                         
  -1   1  11       4257.74       4372.11       111.96 o                         
   0   1  11       1310.78       1361.30        45.33 o                         
   1   1  11       2020.86       2064.52        60.55 o                         
   2   1  11       8289.93       8360.08       188.83 o                         
   3   1  11       5578.93       5341.41       124.58 o                         
   4   1  11       4138.26       4095.96       109.29 o                         
   5   1  11        365.33        327.87        25.19 o                         
   6   1  11         47.13        -26.00        26.00 o                         
   7   1  11        651.48        486.72        33.31 o                         
   8   1  11        366.68        215.38        36.05 o                         
 -12   2  11         17.27          3.93        55.70 o                         
 -11   2  11        255.88        234.74        32.58 o                         
 -10   2  11         81.85         40.67        27.79 o                         
  -9   2  11       1577.49       1518.20        59.26 o                         
  -8   2  11       6174.74       6007.08       149.52 o                         
  -7   2  11      10969.51      10803.94       256.50 o                         
  -6   2  11       5073.96       5133.09       122.31 o                         
  -5   2  11       3316.19       3273.11        75.40 o                         
  -4   2  11      10051.48      10445.56       256.16 o                         
  -3   2  11      12903.59      12931.66       288.46 o                         
  -2   2  11      12005.30      12351.90       338.91 o                         
  -1   2  11       6761.30       6917.38       193.17 o                         
   0   2  11         98.42         91.79        18.31 o                         
   1   2  11         25.50         62.81        19.21 o                         
   2   2  11        205.45        203.63        22.14 o                         
   3   2  11        376.19        369.45        28.23 o                         
   4   2  11       2147.32       2281.59       138.93 o                         
   5   2  11       4519.51       4551.80       161.05 o                         
   6   2  11       4995.62       4979.49       149.93 o                         
   7   2  11       2274.90       2143.12        96.17 o                         
   8   2  11       1672.45       1548.24        78.02 o                         
 -12   3  11       1546.49       1547.61        78.11 o                         
 -11   3  11       3509.85       3485.13       215.63 o                         
 -10   3  11       4169.35       4183.32       207.07 o                         
  -9   3  11       2419.87       2341.34       139.31 o                         
  -8   3  11        709.67        728.76        39.07 o                         
  -7   3  11        740.92        715.34        30.83 o                         
  -6   3  11       1896.07       1923.17        78.51 o                         
  -5   3  11        766.01        773.29        30.45 o                         
  -4   3  11        457.17        478.11        21.86 o                         
  -3   3  11       3438.74       3424.12        91.20 o                         
  -2   3  11       3977.64       4094.52       107.12 o                         
  -1   3  11       1724.44       1735.94        53.99 o                         
   0   3  11       1230.62       1263.12        53.87 o                         
   1   3  11       3974.13       4079.28       108.37 o                         
   2   3  11      11440.81      11892.16       293.62 o                         
   3   3  11       8229.68       8597.58       215.88 o                         
   4   3  11       2086.79       2015.34        71.09 o                         
   5   3  11        666.07        658.81        39.35 o                         
   6   3  11         33.80         -9.50        41.56 o                         
   7   3  11        706.70        606.71        37.63 o                         
 -11   4  11          1.05        -37.90        96.81 o                         
 -10   4  11         11.72        -21.05        36.13 o                         
  -9   4  11        112.77        172.14        57.13 o                         
  -8   4  11         59.04         34.55        29.27 o                         
  -7   4  11        164.69        128.08        24.83 o                         
  -6   4  11        161.86        154.59        23.14 o                         
  -5   4  11         14.45         19.90        21.74 o                         
  -4   4  11        229.07        290.99        34.46 o                         
  -3   4  11        287.43        292.84        21.68 o                         
  -2   4  11        293.99        240.34        31.00 o                         
  -1   4  11        749.85        856.50        36.09 o                         
   0   4  11          6.85         31.52        27.35 o                         
   1   4  11         82.94         81.56        28.27 o                         
   2   4  11          7.31         -9.46        29.82 o                         
   3   4  11        103.82         85.29        28.95 o                         
   4   4  11        105.70         97.25        32.33 o                         
   5   4  11          0.73        -31.52        40.08 o                         
   6   4  11        407.38        385.11        43.30 o                         
   7   4  11        143.07        -44.21       140.21 o                         
 -10   5  11       1404.13       1273.36        68.92 o                         
  -9   5  11        758.47        674.69        43.64 o                         
  -8   5  11         58.24        -39.52        39.52 o                         
  -7   5  11         95.30          6.62        31.78 o                         
  -6   5  11        845.66        824.52        43.54 o                         
  -5   5  11        443.97        415.47        49.48 o                         
  -4   5  11          9.23        -11.38        23.73 o                         
  -3   5  11       1485.18       1471.66        94.48 o                         
  -2   5  11       3907.32       3976.86       125.77 o                         
  -1   5  11        949.98       1026.75        71.41 o                         
   0   5  11        203.00        241.05        65.26 o                         
   1   5  11        446.03        454.04        61.35 o                         
   2   5  11       1693.03       1703.34       123.52 o                         
   3   5  11       3476.75       3443.56       120.33 o                         
   4   5  11       1626.22       1703.26        82.38 o                         
   5   5  11        110.98         -5.36        47.68 o                         
  -7   6  11       4297.00       4297.46       138.68 o                         
  -6   6  11       2650.33       2580.16        87.75 o                         
  -5   6  11       2625.40       2673.39       119.49 o                         
  -4   6  11       3875.70       4003.35       190.83 o                         
  -3   6  11       5725.54       5868.21       158.08 o                         
  -2   6  11       4377.45       4625.02       188.71 o                         
  -1   6  11       1230.39       1317.47        57.16 o                         
   0   6  11        486.51        534.37        64.69 o                         
   1   6  11          6.32        -15.07        37.23 o                         
   2   6  11         22.27         25.05        39.36 o                         
   3   6  11         14.91          0.67        41.29 o                         
 -12   0  12        594.39        543.32       109.60 o                         
 -11   0  12         19.59        -32.99        36.12 o                         
 -10   0  12       1947.36       1889.81        95.00 o                         
  -9   0  12       7120.37       7247.62       251.01 o                         
  -8   0  12      16430.07      16765.24       539.21 o                         
  -7   0  12      14729.96      14501.65       493.81 o                         
  -6   0  12       1831.73       1759.67       107.61 o                         
  -5   0  12        737.42        763.01        44.91 o                         
  -4   0  12       4566.85       4679.95       154.61 o                         
  -3   0  12       6437.75       6638.56       264.78 o                         
  -2   0  12       7078.50       7247.89       287.34 o                         
  -1   0  12          0.20        -12.88        29.24 o                         
   0   0  12       6493.89       6275.93       203.33 o                         
   1   0  12       3376.74       3248.22       114.23 o                         
   2   0  12       2631.83       2565.14        96.35 o                         
   3   0  12       1945.84       1969.73        82.79 o                         
   4   0  12       5935.87       5984.65       200.55 o                         
   5   0  12      10222.69       9959.86       323.39 o                         
   6   0  12       5942.48       5674.59       197.36 o                         
   7   0  12       1741.41       1665.76        88.98 o                         
   8   0  12        350.73        298.69        61.94 o                         
 -12   1  12       1522.42       1558.68        71.99 o                         
 -11   1  12       1074.40       1001.82        50.08 o                         
 -10   1  12        344.07        383.69        32.39 o                         
  -9   1  12         26.13         -0.67        32.85 o                         
  -8   1  12        372.82        367.25        27.07 o                         
  -7   1  12         98.70         76.39        20.10 o                         
  -6   1  12        285.90        308.50        25.17 o                         
  -5   1  12        927.79        939.65        37.87 o                         
  -4   1  12       4772.62       4728.53       109.24 o                         
  -3   1  12       8116.85       8246.09       204.15 o                         
  -2   1  12       4386.12       4636.98       118.60 o                         
  -1   1  12       6038.72       6196.86       155.76 o                         
   0   1  12       5368.77       5621.48       142.83 o                         
   1   1  12       1649.99       1696.02        55.93 o                         
   2   1  12       2965.21       3007.69        84.76 o                         
   3   1  12       1607.10       1575.65        50.83 o                         
   4   1  12        291.30        233.80        24.00 o                         
   5   1  12        400.37        313.70        30.79 o                         
   6   1  12          6.92        -28.89        28.89 o                         
   7   1  12        528.26        396.20        36.89 o                         
 -12   2  12         14.49          9.92        43.63 o                         
 -11   2  12          1.04        -23.45        33.44 o                         
 -10   2  12         94.49         34.26        29.60 o                         
  -9   2  12         23.75         40.69        38.63 o                         
  -8   2  12          0.33        -21.12        23.50 o                         
  -7   2  12        375.17        377.28        30.26 o                         
  -6   2  12        126.82         99.86        20.64 o                         
  -5   2  12        198.80        178.80        17.54 o                         
  -4   2  12        661.41        665.10        28.36 o                         
  -3   2  12        162.70        157.69        16.46 o                         
  -2   2  12        185.61        214.52        20.48 o                         
  -1   2  12         92.43         64.04        19.36 o                         
   0   2  12        171.56        178.57        21.10 o                         
   1   2  12        140.53        142.56        22.59 o                         
   2   2  12          0.71        -23.24        23.24 o                         
   3   2  12        128.31         97.68        27.01 o                         
   4   2  12        102.01         78.23        29.90 o                         
   5   2  12          9.73        -15.67        39.78 o                         
   6   2  12        145.16         81.92        30.05 o                         
   7   2  12          4.29        -32.88        32.88 o                         
 -11   3  12        664.57        622.47        46.55 o                         
 -10   3  12        302.58        301.44        65.73 o                         
  -9   3  12        433.72        411.20        43.46 o                         
  -8   3  12         34.11        -32.12        36.14 o                         
  -7   3  12          6.80        -14.35        23.36 o                         
  -6   3  12        393.03        411.61        24.73 o                         
  -5   3  12       1321.11       1308.82        45.30 o                         
  -4   3  12       2470.23       2349.22        62.74 o                         
  -3   3  12       2369.54       2554.20        85.89 o                         
  -2   3  12       1909.84       1957.76        62.05 o                         
  -1   3  12       3564.03       3617.80        98.03 o                         
   0   3  12       1555.71       1521.76        54.78 o                         
   1   3  12       2495.49       2537.92       104.08 o                         
   2   3  12       2233.04       2284.34        73.22 o                         
   3   3  12        655.16        623.21        35.04 o                         
   4   3  12       1001.83        978.06        45.57 o                         
   5   3  12         12.79         16.13        36.15 o                         
   6   3  12        213.47        181.15        42.17 o                         
 -10   4  12        965.67        894.19        99.60 o                         
  -9   4  12       4943.58       4743.77       161.30 o                         
  -8   4  12       9668.53       9650.93       287.40 o                         
  -7   4  12       5712.69       5780.27       197.56 o                         
  -6   4  12       2461.02       2558.30       113.02 o                         
  -5   4  12       1446.91       1423.08        52.10 o                         
  -4   4  12       2375.41       2439.07        76.95 o                         
  -3   4  12       8772.42       8792.08       235.66 o                         
  -2   4  12       1367.75       1583.88        57.73 o                         
  -1   4  12        853.92        907.07        39.29 o                         
   0   4  12       1946.67       1987.93        82.77 o                         
   1   4  12       2889.41       3039.75       103.81 o                         
   2   4  12        337.77        391.25        37.33 o                         
   3   4  12        798.41        856.07        47.03 o                         
   4   4  12       5797.95       6279.90       190.53 o                         
   5   4  12       8648.76       9041.39       262.97 o                         
  -9   5  12        356.71        246.27        56.22 o                         
  -8   5  12        199.09        150.87        41.69 o                         
  -7   5  12         77.66         40.96        33.60 o                         
  -6   5  12        912.59        936.75        46.82 o                         
  -5   5  12       1166.76       1187.35        76.69 o                         
  -4   5  12       2630.62       2587.24       130.73 o                         
  -3   5  12       2153.28       2322.30        70.42 o                         
  -2   5  12       2961.29       3225.83       132.79 o                         
  -1   5  12       4002.52       4161.24       117.53 o                         
   0   5  12       3908.84       4207.67       134.86 o                         
   1   5  12       4838.08       4863.10       152.24 o                         
   2   5  12       2174.70       2130.71       110.94 o                         
   3   5  12        814.25        824.88        51.78 o                         
   4   5  12        139.46        124.19        46.88 o                         
  -6   6  12        224.18        240.78        36.97 o                         
  -5   6  12        223.49        159.66        38.04 o                         
  -4   6  12        281.73        292.98        35.36 o                         
  -3   6  12        147.69        128.95        41.58 o                         
  -2   6  12          8.24         34.42        38.58 o                         
  -1   6  12         17.55         37.63        38.52 o                         
   0   6  12         19.55         41.66        39.66 o                         
   1   6  12          7.96        -40.43        40.43 o                         
 -12   1  13         34.95         19.60        38.22 o                         
 -11   1  13        202.34        166.61        65.26 o                         
 -10   1  13         69.51         35.68        38.94 o                         
  -9   1  13          2.69        -14.83        48.48 o                         
  -8   1  13          7.32        -15.83        39.03 o                         
  -7   1  13        952.52        972.80        43.94 o                         
  -6   1  13       6480.08       6587.85       149.66 o                         
  -5   1  13       7409.47       7349.44       167.68 o                         
  -4   1  13       2967.82       2960.57        75.14 o                         
  -3   1  13       2034.55       2171.90        64.08 o                         
  -2   1  13       1218.65       1288.78        47.52 o                         
  -1   1  13       3349.99       3506.41        94.97 o                         
   0   1  13       4231.80       4175.51       110.87 o                         
   1   1  13        635.33        552.38        29.38 o                         
   2   1  13         24.31         41.71        25.86 o                         
   3   1  13        312.13        280.55        24.71 o                         
   4   1  13         38.55         -8.97        32.72 o                         
   5   1  13        106.86         22.31        44.30 o                         
   6   1  13        642.38        498.78        54.11 o                         
 -11   2  13       2562.32       2498.18        97.42 o                         
 -10   2  13       4055.12       4334.58       136.01 o                         
  -9   2  13       5519.29       5507.07       161.18 o                         
  -8   2  13       7298.91       7434.62       184.85 o                         
  -7   2  13       1910.44       2009.03        60.47 o                         
  -6   2  13        642.35        601.54        40.11 o                         
  -5   2  13        506.01        518.01        34.25 o                         
  -4   2  13        200.75        197.08        30.93 o                         
  -3   2  13         47.17         35.46        22.83 o                         
  -2   2  13       1473.80       1463.20        52.48 o                         
  -1   2  13       5296.32       5394.99       139.00 o                         
   0   2  13       7917.95       7987.59       200.54 o                         
   1   2  13       5029.34       5095.42       133.94 o                         
   2   2  13       3647.62       3691.34       103.95 o                         
   3   2  13       5687.34       6048.50       158.10 o                         
   4   2  13       5488.31       5644.77       151.83 o                         
   5   2  13       5087.08       5114.46       143.22 o                         
   6   2  13       2035.86       2029.16        83.65 o                         
 -10   3  13        152.57        137.58        49.65 o                         
  -9   3  13         98.38        116.40        46.21 o                         
  -8   3  13         90.96         88.87        31.34 o                         
  -7   3  13       1136.83       1131.43        48.89 o                         
  -6   3  13       5418.44       5487.07       143.62 o                         
  -5   3  13       6633.46       6622.39       146.30 o                         
  -4   3  13       3174.39       3183.04        97.56 o                         
  -3   3  13       2319.25       2257.47        70.05 o                         
  -2   3  13       3478.72       3504.67        96.70 o                         
  -1   3  13       4158.11       4275.78       114.70 o                         
   0   3  13       4287.69       4415.04       120.72 o                         
   1   3  13        327.43        318.76        29.23 o                         
   2   3  13        266.03        248.71        30.64 o                         
   3   3  13         24.04         43.47        32.13 o                         
   4   3  13         53.84         16.53        39.46 o                         
   5   3  13         24.25        -15.99        40.95 o                         
  -9   4  13         39.85          8.73        40.29 o                         
  -8   4  13        101.35         92.62        87.50 o                         
  -7   4  13        482.65        440.43        43.47 o                         
  -6   4  13        155.12        120.08        28.15 o                         
  -5   4  13         60.74         25.78        24.95 o                         
  -4   4  13          6.97         -7.97        23.90 o                         
  -3   4  13        180.50        183.15        35.93 o                         
  -2   4  13         83.64        108.12        29.53 o                         
  -1   4  13         87.14        134.81        30.53 o                         
   0   4  13          0.89         35.30        33.46 o                         
   1   4  13         18.06         65.66        35.84 o                         
   2   4  13         42.03         26.37        37.63 o                         
   3   4  13        344.35        384.17        44.21 o                         
   4   4  13        439.28        393.71        48.42 o                         
  -7   5  13        433.51        385.52       100.08 o                         
  -6   5  13       2268.60       2365.52        80.16 o                         
  -5   5  13       2104.01       2186.29        86.60 o                         
  -4   5  13       1365.02       1313.91        58.37 o                         
  -3   5  13        433.86        467.93        45.06 o                         
  -2   5  13        877.62        900.60        51.86 o                         
  -1   5  13       1516.24       1526.73        83.07 o                         
   0   5  13        916.82        877.17        62.71 o                         
   1   5  13        237.22        260.60        43.03 o                         
   2   5  13        101.03         95.11        43.44 o                         
 -11   0  14       5159.52       5156.17       270.35 o                         
 -10   0  14       2638.03       2506.28       154.11 o                         
  -9   0  14        651.85        503.03       147.16 o                         
  -8   0  14         30.25         26.46        74.84 o                         
  -7   0  14         32.35        -28.18        44.92 o                         
  -6   0  14        156.43         97.75        43.62 o                         
  -5   0  14        897.43        821.01        48.65 o                         
  -4   0  14       1997.06       2041.71       101.03 o                         
  -3   0  14       6621.40       6681.94       271.79 o                         
  -2   0  14       8864.55       9104.66       363.20 o                         
  -1   0  14       2998.55       3068.14       147.03 o                         
   0   0  14       8222.04       8028.12       261.08 o                         
   1   0  14       6987.40       6876.86       226.99 o                         
   2   0  14       6734.61       6571.95       219.64 o                         
   3   0  14       5334.15       5039.71       176.39 o                         
   4   0  14        266.57        135.41        79.29 o                         
   5   0  14         58.87        -15.83        54.92 o                         
 -11   1  14       1004.70        912.10        55.13 o                         
 -10   1  14        677.43        694.67        46.67 o                         
  -9   1  14        808.69        796.36        40.72 o                         
  -8   1  14        954.40        960.53        54.04 o                         
  -7   1  14       5434.49       5307.40       127.55 o                         
  -6   1  14       8773.68       8897.05       197.09 o                         
  -5   1  14       3293.75       3246.25        82.49 o                         
  -4   1  14       1725.69       1784.72        55.05 o                         
  -3   1  14        149.18        213.92        24.82 o                         
  -2   1  14        311.97        314.37        26.39 o                         
  -1   1  14       2319.35       2460.60        83.74 o                         
   0   1  14        131.27        121.06        44.36 o                         
   1   1  14        533.16        536.45        31.94 o                         
   2   1  14       1365.85       1366.07        58.21 o                         
   3   1  14       1890.27       1736.06        67.26 o                         
   4   1  14       1114.26        934.90        57.40 o                         
   5   1  14       1040.95        914.41        51.57 o                         
 -10   2  14        136.34         95.46        35.85 o                         
  -9   2  14         46.16         -5.93        32.97 o                         
  -8   2  14        102.13         79.96        29.50 o                         
  -7   2  14         37.62         32.47        26.12 o                         
  -6   2  14          0.53          2.79        27.49 o                         
  -5   2  14         19.68         15.92        22.11 o                         
  -4   2  14         30.08         15.45        24.68 o                         
  -3   2  14         36.11         77.73        23.85 o                         
  -2   2  14        122.78         94.38        24.39 o                         
  -1   2  14         79.24         91.97        24.98 o                         
   0   2  14         98.93         76.75        26.43 o                         
   1   2  14         58.67         19.32        28.36 o                         
   2   2  14          7.93         29.16        31.38 o                         
   3   2  14         33.32         26.29        34.37 o                         
   4   2  14          0.21        -12.37        38.52 o                         
   5   2  14          4.53         19.36        42.54 o                         
 -10   3  14        723.86        639.79        89.68 o                         
  -9   3  14        235.67        288.95        45.63 o                         
  -8   3  14        693.87        680.40        43.45 o                         
  -7   3  14       1975.01       2082.15        92.62 o                         
  -6   3  14       3084.12       3130.23       130.17 o                         
  -5   3  14       3894.01       3832.31        94.77 o                         
  -4   3  14        469.15        481.02        33.60 o                         
  -3   3  14        323.98        362.57        26.13 o                         
  -2   3  14       1151.15       1144.71        50.61 o                         
  -1   3  14        236.68        265.75        28.65 o                         
   0   3  14         35.12         -6.25        28.37 o                         
   1   3  14        512.68        523.33        34.33 o                         
   2   3  14       1578.05       1505.84        64.85 o                         
   3   3  14        747.18        717.88        57.75 o                         
   4   3  14        105.02         40.03        40.68 o                         
  -8   4  14         18.69        -40.11        40.11 o                         
  -7   4  14        124.01        107.55        36.59 o                         
  -6   4  14          3.56        -45.38        45.38 o                         
  -5   4  14        355.19        291.35        33.69 o                         
  -4   4  14       2088.08       1978.54       120.02 o                         
  -3   4  14       4855.69       4746.50       264.59 o                         
  -2   4  14       4480.50       4640.07       194.77 o                         
  -1   4  14       3398.85       3412.60       160.35 o                         
   0   4  14       3438.85       3442.56       118.30 o                         
   1   4  14       5730.58       5973.50       187.34 o                         
   2   4  14       4654.02       4896.22       158.36 o                         
  -6   5  14       5004.72       4328.23       268.42 o                         
  -5   5  14       4246.57       4513.11       125.59 o                         
  -4   5  14       1218.40       1212.19        72.36 o                         
  -3   5  14        443.75        418.72        40.33 o                         
  -2   5  14        546.09        533.72        41.61 o                         
  -1   5  14        696.89        671.65        43.52 o                         
   0   5  14        229.31        167.11        44.27 o                         
 -10   1  15       2006.89       1884.35        85.17 o                         
  -9   1  15       1393.52       1457.85        79.37 o                         
  -8   1  15       1045.96       1059.76        65.06 o                         
  -7   1  15       2073.80       1995.82        65.48 o                         
  -6   1  15       1579.94       1566.81        57.08 o                         
  -5   1  15       1443.18       1376.58        58.65 o                         
  -4   1  15        247.37        271.46        28.25 o                         
  -3   1  15         35.20         13.29        25.99 o                         
  -2   1  15        315.30        321.33        29.39 o                         
  -1   1  15        706.30        719.19        36.38 o                         
   0   1  15        875.84        801.77        39.24 o                         
   1   1  15       1700.84       1598.66        63.52 o                         
   2   1  15       1427.41       1362.25        62.24 o                         
   3   1  15       1815.21       1674.90        75.53 o                         
   4   1  15       1956.12       1848.48        77.41 o                         
  -9   2  15        815.39        702.39        53.60 o                         
  -8   2  15       2170.79       2111.07        94.60 o                         
  -7   2  15        870.45        873.34        44.93 o                         
  -6   2  15        365.71        387.63        34.00 o                         
  -5   2  15       3615.48       3518.89       155.27 o                         
  -4   2  15       9403.68       9587.66       317.28 o                         
  -3   2  15       8493.52       8710.64       218.99 o                         
  -2   2  15       4923.31       5009.90       133.85 o                         
  -1   2  15       1960.47       1987.67        70.61 o                         
   0   2  15       2604.31       2638.48        84.16 o                         
   1   2  15       5158.45       5189.22       141.10 o                         
   2   2  15       2378.88       2259.78        87.48 o                         
   3   2  15          8.89         92.88        39.07 o                         
  -8   3  15       2600.04       2649.49       120.28 o                         
  -7   3  15       2583.81       2545.03       121.17 o                         
  -6   3  15       1211.12       1245.80        50.42 o                         
  -5   3  15        407.22        366.13        30.14 o                         
  -4   3  15        373.55        393.47        40.91 o                         
  -3   3  15         26.63        -26.39        26.39 o                         
  -2   3  15         11.51         16.01        29.09 o                         
  -1   3  15        726.81        700.81        37.05 o                         
   0   3  15       1806.27       1734.34        67.41 o                         
   1   3  15       1978.49       1943.56        73.32 o                         
   2   3  15       2526.56       2563.98        90.29 o                         
  -6   4  15         19.23         23.14        38.00 o                         
  -5   4  15         26.69         22.44        30.13 o                         
  -4   4  15        161.43        208.76        36.29 o                         
  -3   4  15        239.74        242.95        36.66 o                         
  -2   4  15        230.49        192.90        35.65 o                         
  -1   4  15         94.10         97.24        44.49 o                         
   0   4  15          0.78         52.35        41.87 o                         
  -9   0  16       3756.17       3332.23       217.26 o                         
  -8   0  16       3800.23       3611.07       195.33 o                         
  -7   0  16       2169.32       2122.66       117.58 o                         
  -6   0  16       2775.77       2750.62       287.03 o                         
  -5   0  16       4954.42       4806.66       203.42 o                         
  -4   0  16       8520.45       8560.27       347.59 o                         
  -3   0  16       6781.66       7219.28       299.54 o                         
  -2   0  16       1393.55       1479.33       101.96 o                         
  -1   0  16         73.37         92.14        63.62 o                         
   0   0  16        204.83        250.63        68.15 o                         
   1   0  16         81.11        135.57        76.11 o                         
   2   0  16        107.49        138.08        52.35 o                         
  -8   1  16       1630.43       1594.80        91.09 o                         
  -7   1  16          1.33         87.30        42.63 o                         
  -6   1  16        250.00        239.53        43.54 o                         
  -5   1  16          2.55        -33.44        39.58 o                         
  -4   1  16         50.90         -6.34        30.44 o                         
  -3   1  16        265.49        199.49        30.42 o                         
  -2   1  16       2814.36       2701.77        88.20 o                         
  -1   1  16       4952.59       4837.80       135.47 o                         
   0   1  16       2866.51       2831.65        94.15 o                         
   1   1  16       1398.46       1292.51        65.15 o                         
   2   1  16        840.59        807.49        47.92 o                         
  -8   2  16         47.41        -18.95        76.42 o                         
  -7   2  16          0.63         18.42        37.38 o                         
  -6   2  16        416.47        491.31        59.06 o                         
  -5   2  16        258.80        285.34        35.27 o                         
  -4   2  16         30.43         35.68        28.55 o                         
  -3   2  16         10.63         -4.18        32.16 o                         
  -2   2  16         32.38         26.55        30.39 o                         
  -1   2  16          7.35         20.68        31.45 o                         
   0   2  16         23.37         11.88        33.40 o                         
   1   2  16          0.25         -4.17        36.50 o                         
  -6   3  16         38.93        124.76        53.29 o                         
  -5   3  16         14.25        -23.99        32.59 o                         
  -4   3  16         52.41         67.80        43.69 o                         
  -3   3  16        441.68        524.33        70.50 o                         
  -2   3  16       1996.75       2070.07       114.24 o                         
  -1   3  16       2870.30       2912.69       108.95 o                         
   0   3  16        713.75        724.35       116.21 o                         
  -6   1  17       1940.31       1777.92        93.68 o                         
  -5   1  17        581.20        465.82       103.98 o                         
  -4   1  17        476.09        439.50        83.23 o                         
  -3   1  17       1348.70       1202.55        73.14 o                         
  -2   1  17       3840.73       3770.80       114.58 o                         
  -1   1  17       4385.03       4257.51       127.01 o                         
  -4   2  17        270.15        273.42        51.91 o                         
  -3   2  17        156.95        147.98        47.33 o                         
                                                                                
